# Supplementary material for: Whole genome sequence and characterisation of Streptococcus suis 3112, isolated from snakeskin gourami, Trichopodus pectoralis
Source: BMC Genomics. 2024 Aug 28;25:808. doi: 10.1186/s12864-024-10736-x (PMC11351508; doi:10.1186/s12864-024-10736-x)
Supplement: Supplementary file 2 — Supplementary Material 2 [file 12864_2024_10736_MOESM2_ESM.xlsx]

## Sheet: Supplementary Table 1
Supplementary Table 1. Virulence factors detected in S. suis 3112 by VFanalyzer
VFclass	Virulence factors	Related genes	Streptococcus suis strain 3112 (Prediction)
			CP097577.2 (CP097577.2)
Adherence	Choline-binding proteins	cbpD	M8286_09845
	Fibronectin-binding proteins	pavA	M8286_06715
	Laminin-binding protein	lmb	M8286_01620
	Sortase A	srtA	M8286_04205
	Streptococcal lipoprotein rotamase A	slrA	M8286_03105
	Streptococcal plasmin receptor/GAPDH	plr/gapA	M8286_00870
Enzyme	Streptococcal enolase	eno	M8286_06750
Immune evasion	Capsule	Undetermined	M8286_03360; M8286_03365; M8286_03370; M8286_03375; M8286_03385; M8286_03415; M8286_03420; M8286_03425; M8286_06060; M8286_06065; M8286_06070; M8286_06075; M8286_06080; M8286_06085; M8286_06105; M8286_06115; M8286_06135; M8286_06140; M8286_06145; M8286_06150; M8286_06155; M8286_06160; M8286_06165; M8286_06170; M8286_08530; M8286_09420
Protease	C5a peptidase	scpA/scpB	M8286_04940
	Serine protease	htrA/degP	M8286_10160
	Trigger factor	tig/ropA	M8286_01610
	Zinc metalloproteinase	zmpC	M8286_04425
Antiphagocytosis	Capsule(Enterococcus)	cdsA	M8286_09035
		cpsI	M8286_06015
	Table saved from VFDB (http://www.mgc.ac.cn/VFs/) [Tue Feb 20 15:39:12 2024]

## Sheet: Supplementary Table 2
Supplementary Table 2. Mobile genetic elements detected in S. suis 3112 by MobileOG
mobileOG ID	Gene Name	Best Hit Accession ID	GC Content	Major mobileOG Category	Minor mobileOG Category	Source Database	Evidence Type	ORF_Start	ORF_End	Subject Sequence Length	Start of Alignment in Subject	End of Alignment in Subject	Query Sequence Length	Start of Alignment in Query	End of Alignment in Query	Pident	Bitscore	e-value
mobileOG_000267954	dnaA	T1ZB06	0.374	replication/recombination/repair	NA	ICE	Homology	1	1374	447	1	447	458	1	457	63.3	583.2	3.7e-165
mobileOG_000267955	dnaN	T1ZC27	0.346	replication/recombination/repair	NA	ICE	Homology	1528	2664	378	1	378	379	1	378	80.2	587.4	1.6e-166
mobileOG_000009079	ruvB	A0A081PMF9	0.521	replication/recombination/repair	NA	GPD	Manual	56248	57249	332	2	332	334	3	333	90.6	594.3	1.2e-168
mobileOG_000336173	mutL	WP_129556417.1	0.432	replication/recombination/repair	NA	Plasmid RefSeq	Homology	62204	64141	660	1	660	646	1	645	70	897.1	1.6e-259
mobileOG_000330401	ruvA	WP_129556363.1	0.428	replication/recombination/repair	NA	Plasmid RefSeq	Homology	64180	64770	197	1	196	197	1	196	69.4	265	9.6e-70
mobileOG_000105950	recA	Q6KCJ0	0.44	replication/recombination/repair	NA	GPD	Homology	67231	68382	349	3	347	384	18	363	65.6	459.9	4e-128
mobileOG_000029932	tnp_2	Q5XB81	0.433	integration/excision	NA	ACLAME	Homology	70259	71758	688	1	453	500	1	453	81.2	788.5	6.4e-227
mobileOG_000535302	NA:Keyword	A0A352TPK3	0.474	transfer	competence	GPD	Keyword Search	119127	120077	336	24	336	317	1	312	68.1	439.1	6e-122
mobileOG_000584914	NA:Keyword	V8IM79	0.483	transfer	competence	GPD	Keyword Search	120055	121026	290	12	288	324	47	323	63.5	351.3	1.7e-95
mobileOG_000564610	NA:Keyword	W3Y4I3	0.427	stability/transfer/defense	NA	GPD	Keyword Search	122929	123882	318	1	317	318	1	317	61.8	395.2	1e-108
mobileOG_000212859	ssb	A0A0F2D3M3	0.455	replication/recombination/repair	NA	GPD	Homology	132223	132618	125	1	125	132	7	131	71.2	186.8	2.2e-46
mobileOG_000229160	groS	A0A060RFN0	0.447	phage	structural	GPD	Homology	133445	133726	94	1	93	94	1	92	68.8	124.4	9.7e-28
mobileOG_000018810	groL	A0A135YQ70	0.449	transfer	conjugation,regulation	GPD	Manual	133737	135359	542	1	540	541	1	539	89.1	889.8	2.2e-257
mobileOG_000029932	tnp_2	Q5XB81	0.431	integration/excision	NA	ACLAME	Homology	156254	157735	688	1	453	494	1	453	81.5	790.8	1.3e-227
mobileOG_000191846	rnj	D4ERB5	0.483	replication/recombination/repair	NA	GPD	Homology	163547	165226	561	3	555	560	4	556	75.8	871.7	6.4e-252
mobileOG_000354085	dinB	WP_002294035.1	0.43	replication/recombination/repair	NA	Plasmid RefSeq	Homology	204193	205260	373	4	354	356	2	352	60.1	434.9	1.3e-120
mobileOG_000023433	tnpA	Q6T3T5	0.378	integration/excision	NA	ISFinder	Manual	254269	254379	465	1	32	37	1	32	84.4	64.7	3.6e-10
mobileOG_000275130	tnp_2	O69141	0.436	integration/excision	NA	ISFinder	Homology	254501	254881	401	78	200	127	1	123	87.8	224.6	9.3e-58
mobileOG_000029932	tnp_2	Q5XB81	0.428	integration/excision	NA	ACLAME	Homology	255000	255749	688	244	483	250	1	240	72.1	364.4	1.5e-99
mobileOG_000023614	tnp	Q4K0X9	0.391	integration/excision	NA	ISFinder	Manual	263198	264151	317	1	317	318	1	317	91.8	598.6	5.9e-170
mobileOG_000276882	tnpA	A4VVB7	0.357	integration/excision	NA	ISFinder	Homology	273388	273852	166	13	166	155	1	154	96.1	312	5.4e-84
mobileOG_000276882	tnpA	A4VVB7	0.355	integration/excision	NA	ISFinder	Homology	291947	292411	166	13	166	155	1	154	96.1	312	5.4e-84
mobileOG_000301557	dnaK	WP_002292134.1	0.448	phage	infection,regulation	Plasmid RefSeq	Homology	299340	301163	609	1	603	608	1	606	81.5	888.3	7.2e-257
mobileOG_000377004	dnaJ	WP_002289374.1	0.469	replication/recombination/repair	NA	Plasmid RefSeq	Homology	302407	303543	388	6	382	379	5	375	66.8	437.6	2.1e-121
mobileOG_000443185	NA:Keyword	A0A174NVL7	0.449	transfer	NA	GPD	Keyword Search	313982	314197	73	3	70	72	4	71	61.8	88.2	5.9e-17
mobileOG_000023614	tnp	Q4K0X9	0.391	integration/excision	NA	ISFinder	Manual	368481	369434	317	1	317	318	1	317	91.8	598.6	5.9e-170
mobileOG_000341821	clpB	WP_042493540.1	0.452	phage	chaperone	Plasmid RefSeq	Homology	371013	373112	704	16	703	700	12	695	69.2	935.3	5.9e-271
mobileOG_000023618	tnp	F8WRJ3	0.422	integration/excision	NA	ISFinder	Manual	391539	392741	430	31	430	401	1	400	94.5	748.4	5.9e-215
mobileOG_000071632	tnp	A0A1W5ZGJ1	0.393	integration/excision	NA	COMPASS	Homology	392988	393524	178	1	178	179	1	178	73	248.4	8.5e-65
mobileOG_000276426	insK	A0A5N0QTF2	0.387	integration/excision	NA	ISFinder	Homology	393500	394339	309	33	308	280	1	278	76.6	438	1.2e-121
mobileOG_000112299	recU	F5X518	0.392	replication/recombination/repair	NA	GPD	Homology	396543	397160	208	7	206	206	1	198	68.5	292	7.7e-78
mobileOG_000008090	ycbY	F5WZ89	0.416	stability/transfer/defense	NA	GPD	Manual	398728	399894	390	1	383	389	1	383	79.1	627.9	1.1e-178
mobileOG_000276882	tnpA	A4VVB7	0.357	integration/excision	NA	ISFinder	Homology	411561	412025	166	13	166	155	1	154	96.1	312	5.4e-84
mobileOG_000029932	tnp_2	Q5XB81	0.43	integration/excision	NA	ACLAME	Homology	440338	441810	688	1	453	491	1	453	81.2	788.5	6.2e-227
mobileOG_000023614	tnp	Q4K0X9	0.387	integration/excision	NA	ISFinder	Manual	449875	450831	317	1	317	319	1	318	98.4	634.4	9.8e-181
mobileOG_000276882	tnpA	A4VVB7	0.357	integration/excision	NA	ISFinder	Homology	453594	454058	166	13	166	155	1	154	96.1	312	5.4e-84
mobileOG_000223390	dcm	A0A3N6KKI2	0.352	stability/transfer/defense	NA	GPD	Homology	459469	460515	346	1	343	349	1	343	77.6	574.7	1e-162
mobileOG_000171819	ftsZ	A0A135YT47	0.45	replication/recombination/repair	NA	GPD	Homology	477707	478936	440	1	440	410	1	409	73.6	589	6.1e-167
mobileOG_000029932	tnp_2	Q5XB81	0.432	integration/excision	NA	ACLAME	Homology	485780	487291	688	1	453	504	1	453	81.2	788.5	6.4e-227
mobileOG_000171818	clpB	A0A1H8ZZG1	0.449	phage	chaperone	GPD	Homology	488250	490469	764	1	752	740	1	739	80.2	1172.9	0
mobileOG_000029932	tnp_2	Q5XB81	0.43	integration/excision	NA	ACLAME	Homology	502511	504043	688	1	453	511	1	453	81.2	788.5	6.5e-227
mobileOG_000029932	tnp_2	Q5XB81	0.423	integration/excision	NA	ACLAME	Homology	507196	508854	688	1	494	553	1	509	75	795.8	4.4e-229
mobileOG_000023614	tnp	Q4K0X9	0.39	integration/excision	NA	ISFinder	Manual	546966	547919	317	1	317	318	1	317	91.8	598.6	5.9e-170
mobileOG_000629113	NA:Keyword	U2JA97	0.437	stability/transfer/defense	NA	GPD	Keyword Search	568328	568510	61	1	61	61	1	60	68.9	84.3	7.2e-16
mobileOG_000334467	recR	WP_002296223.1	0.425	replication/recombination/repair	NA	Plasmid RefSeq	Homology	612689	613285	198	1	198	199	1	198	65.7	265.8	5.7e-70
mobileOG_000023433	tnpA	Q6T3T5	0.424	integration/excision	NA	ISFinder	Manual	623409	623804	465	1	106	132	1	106	80.2	188	1e-46
mobileOG_000276901	tnpA	A0A1X1H0Y9	0.365	integration/excision	NA	ISFinder	Homology	625037	625255	154	1	69	73	1	69	95.7	144.1	9.2e-34
mobileOG_000276882	tnpA	A4VVB7	0.343	integration/excision	NA	ISFinder	Homology	625300	625500	166	101	166	67	1	66	100	141.7	4.2e-33
mobileOG_000014360	ftsK	D3H9Q4	0.445	replication/recombination/repair	transfer	GPD	Manual	634532	636901	767	8	766	790	9	787	68.4	934.5	1.1e-270
mobileOG_000192608	recJ	A0A352TP11	0.432	replication/recombination/repair	NA	GPD	Homology	661036	663249	732	1	730	738	1	733	66.6	985.3	5.2e-286
mobileOG_000023614	tnp	Q4K0X9	0.392	integration/excision	NA	ISFinder	Manual	709495	710448	317	1	317	318	1	317	93.7	612.1	5.2e-174
mobileOG_000276824	tnpA	A0A0T7I5Q4	0.39	integration/excision	NA	Multiple	Homology	808580	809056	157	1	157	159	1	157	89.8	308.9	4.7e-83
mobileOG_000726502	NA:Keyword	A0A0N0VAE3	0.418	integration/excision	NA	ISFinder	Keyword Search	812824	813996	388	1	383	391	1	382	94.5	724.2	1.2e-207
mobileOG_000353810	gyrA	WP_002303991.1	0.426	replication/recombination/repair	NA	Plasmid RefSeq	Homology	848508	850952	823	7	819	815	4	814	70.8	983.8	1.7e-285
mobileOG_000139122	rex	A0A352TQD2	0.413	stability/transfer/defense	phage defense	GPD	Homology	853195	853833	213	4	208	213	6	209	75.6	307.8	1.4e-82
mobileOG_000282313	tnpA	A0A2H4I731	0.352	integration/excision	NA	Multiple	Homology	864759	865232	157	1	157	158	1	157	97.5	312	5.5e-84
mobileOG_000011896	uvrB	A0A135YLX8	0.501	replication/recombination/repair	NA	GPD	Manual	891289	893274	663	1	660	662	1	659	89.5	1167.5	0
mobileOG_000282906	tnp1193	A0A0R1YSK2	0.354	integration/excision	NA	Plasmid RefSeq	Homology	901626	902018	418	288	418	131	1	130	91.6	231.1	1e-59
mobileOG_000373972	tnp1193	A0A0R1YSK2	0.37	integration/excision	NA	Plasmid RefSeq	Homology	902526	902936	418	1	124	137	1	120	86.4	217.6	1.2e-55
mobileOG_000096360	rnhB	T0TMU1	0.525	replication/recombination/repair	NA	GPD	Homology	924914	925687	263	9	261	258	1	253	73.5	350.1	3e-95
mobileOG_000096361	dprA	T0TRD3	0.397	replication/recombination/repair	NA	GPD	Homology	929077	929919	279	1	278	281	1	278	67.6	393.7	2.6e-108
mobileOG_000024564	topA	A0A0D6HS19	0.409	replication/recombination/repair	NA	Plasmid RefSeq	Manual	930012	932105	691	2	653	698	12	658	61.9	832.8	4.1e-240
mobileOG_000305946	relE	WP_002358245.1	0.412	stability/transfer/defense	NA	Plasmid RefSeq	Homology	944909	945175	89	1	87	89	1	87	62.1	124.4	9.2e-28
mobileOG_000139124	xerS	A0A2X3W503	0.46	integration/excision	replication/recombination/repair	GPD	Homology	948473	949543	356	1	356	357	1	356	82	575.9	4.6e-163
mobileOG_000255322	mcrC	A0A374JZ60	0.365	stability/transfer/defense	NA	GPD	Homology	959756	960805	345	1	343	350	1	342	60.6	425.6	7.6e-118
mobileOG_000325682	clpX	WP_002288492.1	0.419	phage	replication,chaperone	Plasmid RefSeq	Homology	977995	979221	416	7	404	409	6	403	72.4	587	2.3e-166
mobileOG_000029932	tnp_2	Q5XB81	0.425	integration/excision	NA	ACLAME	Homology	1036772	1038283	688	1	453	504	1	453	81.5	790.8	1.3e-227
mobileOG_000353781	gyrB	WP_002303746.1	0.49	replication/recombination/repair	transfer	Plasmid RefSeq	Homology	1047828	1049777	681	7	642	650	9	643	73.9	899	4.3e-260
mobileOG_000325937	uvrC	WP_014600780.1	0.465	replication/recombination/repair	NA	Plasmid RefSeq	Homology	1061675	1063492	603	6	590	606	21	604	63.2	765	9.1e-220
mobileOG_000029932	tnp_2	Q5XB81	0.431	integration/excision	NA	ACLAME	Homology	1066532	1067980	688	1	453	483	1	453	81.5	790.8	1.2e-227
mobileOG_000280745	pcrA	WP_002296417.1	0.468	replication/recombination/repair	NA	Plasmid RefSeq	Homology	1073517	1075796	744	7	743	760	4	757	60	889.4	4e-257
mobileOG_000023618	tnp	F8WRJ3	0.42	integration/excision	NA	ISFinder	Manual	1115361	1115591	430	31	106	77	1	76	96.1	147.5	8.8e-35
mobileOG_000023618	tnp	F8WRJ3	0.425	integration/excision	NA	ISFinder	Manual	1115634	1116563	430	122	430	310	1	309	94.8	578.6	6.2e-164
mobileOG_000023614	tnp	Q4K0X9	0.39	integration/excision	NA	ISFinder	Manual	1116711	1117664	317	1	317	318	1	317	91.8	598.6	5.9e-170
mobileOG_000392191	xth	A0A0Z9D9V0	0.443	replication/recombination/repair	NA	pVOG	Homology	1125323	1126150	275	1	275	276	1	275	100	542.3	4.4e-153
mobileOG_000276882	tnpA	A4VVB7	0.357	integration/excision	NA	ISFinder	Homology	1127587	1127877	166	71	166	97	1	96	97.9	198	7.1e-50
mobileOG_000373972	tnp1193	A0A0R1YSK2	0.404	integration/excision	NA	Plasmid RefSeq	Homology	1135616	1136221	418	1	176	202	1	171	80.7	289.7	3.7e-77
mobileOG_000282906	tnp1193	A0A0R1YSK2	0.362	integration/excision	NA	Plasmid RefSeq	Homology	1136407	1136934	418	244	417	176	1	174	92	314.3	1.2e-84
mobileOG_000023614	tnp	Q4K0X9	0.386	integration/excision	NA	ISFinder	Manual	1141543	1142496	317	1	317	318	1	317	99.4	642.9	2.7e-183
mobileOG_000267243	mobC	A0A4U8WZM7	0.348	transfer	conjugation,relaxosome	ICE	Homology	1143011	1143361	116	1	116	117	1	116	95.7	223	2.5e-57
mobileOG_000268101	ORF32	C0MCH9	0.356	transfer	conjugation	ICE	Homology	1143367	1144611	443	1	414	415	1	414	90.3	743	2.5e-213
mobileOG_000719342	NA:Keyword	A0A4J2IJ52	0.296	transfer	NA	ICE	Keyword Search	1147459	1147671	68	4	68	71	5	69	83.1	110.9	8.4e-24
mobileOG_000719762	NA:Keyword	A0A0T7ZKW2	0.356	transfer	NA	ICE	Keyword Search	1147809	1148468	219	1	219	220	1	219	94.1	400.6	1.6e-110
mobileOG_000720186	NA:Keyword	C0M6P2	0.369	transfer	NA	ICE	Keyword Search	1150414	1153620	3975	2255	3310	1069	1	1064	62.7	1343.6	0
mobileOG_000267230	topB	Q188K6	0.37	replication/recombination/repair	NA	ICE	Homology	1158970	1160676	568	1	568	569	1	568	91.2	1042	3.6e-303
mobileOG_000719302	NA:Keyword	Q187H0	0.325	transfer	NA	ICE	Keyword Search	1162304	1162543	77	1	77	80	1	77	89.6	125.6	3.7e-28
mobileOG_000719282	NA:Keyword	Q188K9	0.38	transfer	NA	ICE	Keyword Search	1162556	1164685	710	1	710	710	1	709	83.8	1071.6	5.1e-312
mobileOG_000719863	NA:Keyword	C0MCI8	0.368	transfer	NA	ICE	Keyword Search	1164689	1167115	808	1	808	809	1	808	97.5	1548.5	0
mobileOG_000719279	NA:Keyword	Q188K4	0.356	transfer	NA	ICE	Keyword Search	1167420	1167683	87	1	87	88	1	87	87.4	156.4	2.2e-37
mobileOG_000276903	tnp_2	A0A509D548	0.421	integration/excision	NA	ISFinder	Homology	1169116	1169637	480	1	166	174	1	166	78.9	286.6	2.7e-76
mobileOG_000276824	tnpA	A0A0T7I5Q4	0.393	integration/excision	NA	Multiple	Homology	1169866	1170354	157	1	157	163	1	157	90.4	310.1	2.2e-83
mobileOG_000719859	NA:Keyword	A0A0Z7YWN4	0.397	transfer	NA	ICE	Keyword Search	1170426	1170866	287	1	133	147	1	134	61.9	169.9	3.2e-41
mobileOG_000719790	NA:Keyword	A0A380IMA9	0.449	transfer	NA	ICE	Keyword Search	1170886	1171101	71	1	71	72	1	71	98.6	135.2	4.2e-31
mobileOG_000267229	ORF5	Q188K0	0.369	transfer	conjugation	ICE	Homology	1171579	1173363	594	1	594	595	1	594	96.3	1147.5	0
mobileOG_000719277	NA:Keyword	Q188K1	0.335	transfer	NA	ICE	Keyword Search	1173360	1173845	161	1	161	162	1	161	68.3	188.7	7.2e-47
mobileOG_000719297	NA:Keyword	Q187F9	0.342	transfer	NA	ICE	Keyword Search	1173845	1174882	336	1	335	346	3	343	63.1	420.2	3.2e-116
mobileOG_000276824	tnpA	A0A0T7I5Q4	0.388	integration/excision	NA	Multiple	Homology	1175694	1176170	157	1	157	159	1	157	90.4	310.1	2.1e-83
mobileOG_000028822	holB	A0A0Z8JNV7	0.384	replication/recombination/repair	NA	pVOG	Manual	1181715	1182599	294	1	294	295	1	294	98.6	546.6	2.5e-154
mobileOG_000392192	tmk	A0A0Z8JNV4	0.435	phage	stability/transfer/defense,metabolism	pVOG	Homology	1182596	1183234	212	1	212	213	1	212	98.6	412.1	5.3e-114
mobileOG_000029761	relE	Q1CPX7	0.415	stability/transfer/defense	NA	ACLAME	Homology	1232960	1233229	94	6	94	90	1	89	83.1	163.3	1.8e-39
mobileOG_000681108	NA:Keyword	C2CHY2	0.377	stability/transfer/defense	NA	GPD	Keyword Search	1233219	1233449	75	1	75	77	2	76	70.7	112.1	4.1e-24
mobileOG_000276882	tnpA	A4VVB7	0.355	integration/excision	NA	ISFinder	Homology	1238167	1238631	166	13	166	155	1	154	96.1	312	5.4e-84
mobileOG_000275032	NA	O33754	0.428	integration/excision	NA	ISFinder	Homology	1240216	1240512	271	1	85	99	1	85	82.4	141.4	8.1e-33
mobileOG_000773502	NA:Keyword	C8ZJR3	0.397	transfer	NA	pVOG	Keyword Search	1240559	1241917	451	1	450	453	1	450	96.7	862.1	4.1e-249
mobileOG_000726506	NA:Keyword	A0A4V0DMY0	0.405	integration/excision	NA	ISFinder	Keyword Search	1261567	1261788	302	198	265	74	1	68	80.9	117.5	9.3e-26
mobileOG_000726506	NA:Keyword	A0A4V0DMY0	0.371	integration/excision	NA	ISFinder	Keyword Search	1262017	1262307	302	17	111	97	2	96	83.2	164.9	6.7e-40
mobileOG_000229721	dnaE	V8BGM4	0.398	replication/recombination/repair	NA	GPD	Homology	1297162	1300272	1033	1	1033	1037	1	1036	63.3	1337	0
mobileOG_000023614	tnp	Q4K0X9	0.385	integration/excision	NA	ISFinder	Manual	1304280	1305233	317	1	317	318	1	317	98.7	639.4	3e-182
mobileOG_000248243	dnaG	A0A428F2Q1	0.4	replication/recombination/repair	NA	GPD	Homology	1314779	1316569	593	1	593	597	1	596	65.8	799.7	3.3e-230
mobileOG_000276824	tnpA	A0A0T7I5Q4	0.392	integration/excision	NA	Multiple	Homology	1317300	1317776	157	1	157	159	1	157	89.8	308.5	6.1e-83
mobileOG_000728646	NA:Keyword	WP_047199067.1	0.361	stability/transfer/defense	NA	Plasmid RefSeq	Keyword Search	1331046	1331519	521	200	341	158	4	144	68.3	183.3	3e-45
mobileOG_000728646	NA:Keyword	WP_047199067.1	0.35	stability/transfer/defense	NA	Plasmid RefSeq	Keyword Search	1333448	1334575	521	1	378	376	1	364	68.8	511.1	1.5e-143
mobileOG_000395369	NA:Keyword	A0A5M4BTQ2	0.359	stability/transfer/defense	NA	CIME	Keyword Search	1334575	1336038	487	1	486	488	1	486	92.6	936	2.4e-271
mobileOG_000395368	NA:Keyword	A0A5M4BTR2	0.368	stability/transfer/defense	NA	CIME	Keyword Search	1336051	1337796	774	195	774	582	1	581	89	1031.9	3.8e-300
mobileOG_000023618	tnp	F8WRJ3	0.423	integration/excision	NA	ISFinder	Manual	1338130	1339332	430	31	430	401	1	400	94.5	748.4	5.9e-215
mobileOG_000395368	NA:Keyword	A0A5M4BTR2	0.344	stability/transfer/defense	NA	CIME	Keyword Search	1339375	1340001	774	1	182	209	1	185	80	292.7	4.6e-78
mobileOG_000282313	tnpA	A0A2H4I731	0.357	integration/excision	NA	Multiple	Homology	1359911	1360384	157	1	157	158	1	157	97.5	316.2	2.9e-85
mobileOG_000015316	gyrB	A0A0E1ELN2	0.43	replication/recombination/repair	transfer	GPD	Manual	1390571	1392523	650	1	650	651	1	650	88.3	1145.2	0
mobileOG_000023617	tnp	F8WRJ6	0.39	integration/excision	NA	ISFinder	Manual	1395040	1396275	434	17	424	412	1	408	92.6	756.5	2.2e-217
mobileOG_000377006	clpP	WP_002289402.1	0.428	phage	replication/recombination/repair	Plasmid RefSeq	Homology	1413115	1413705	197	3	193	197	1	193	66.8	265	9.6e-70
mobileOG_000190134	dnaX	A0A448A9I4	0.462	replication/recombination/repair	NA	GPD	Homology	1482449	1484116	550	1	550	556	1	554	65.2	661.4	1.3e-188
mobileOG_000379204	int2	A0A2K1T056	0.37	integration/excision	NA	Multiple	Homology	1498624	1498839	380	1	71	72	1	71	90.1	131.3	6.1e-30
mobileOG_000392173	int2	A0A4D6AK49	0.39	integration/excision	NA	pVOG	Homology	1499084	1499452	380	259	380	123	1	122	95.9	234.2	1.1e-60
mobileOG_000259568	hup	E9L430	0.406	replication/recombination/repair	integration/excision	GPD	Homology	1499541	1499816	91	1	91	92	1	91	92.3	155.2	5e-37
mobileOG_000013421	xseB	A0A1H0XQ17	0.449	replication/recombination/repair	NA	GPD	Manual	1505992	1506207	71	5	70	72	6	71	78.8	100.1	1.5e-20
mobileOG_000171817	xseA	F5WZN0	0.443	replication/recombination/repair	NA	GPD	Homology	1506182	1507525	446	1	446	448	1	447	68	597.8	1.4e-169
mobileOG_000023618	tnp	F8WRJ3	0.424	integration/excision	NA	ISFinder	Manual	1519711	1520913	430	31	430	401	1	400	94.8	750.4	1.5e-215
mobileOG_000023614	tnp	Q4K0X9	0.392	integration/excision	NA	ISFinder	Manual	1553409	1554362	317	1	317	318	1	317	93.7	612.1	5.2e-174
mobileOG_000726504	NA:Keyword	U5UF55	0.406	integration/excision	NA	ISFinder	Keyword Search	1584791	1585558	317	64	317	256	2	255	96.9	518.8	4.8e-146
mobileOG_000726503	NA:Keyword	U5UC83	0.405	integration/excision	NA	ISFinder	Keyword Search	1585675	1585995	106	1	106	107	1	106	93.4	202.2	4.2e-51
mobileOG_000276824	tnpA	A0A0T7I5Q4	0.392	integration/excision	NA	Multiple	Homology	1609294	1609770	157	1	157	159	1	157	89.8	308.5	6.1e-83
mobileOG_000023430	ORF1	O69804	0.416	integration/excision	NA	ISFinder	Manual	1646959	1648089	377	1	377	377	1	376	72.1	563.5	2.5e-159
mobileOG_000276824	tnpA	A0A0T7I5Q4	0.392	integration/excision	NA	Multiple	Homology	1657533	1658009	157	1	157	159	1	157	89.8	308.5	6.1e-83
mobileOG_000355071	uvrA	WP_002296519.1	0.488	replication/recombination/repair	NA	Plasmid RefSeq	Homology	1670072	1672897	938	4	934	942	3	937	75.7	1458.4	0
mobileOG_000205862	ssb	A0A0F2DJA9	0.442	replication/recombination/repair	NA	GPD	Homology	1675687	1676181	156	1	156	165	1	164	77.6	246.9	2.3e-64
mobileOG_000278517	oppC	WP_002287893.1	0.416	transfer	competence	Plasmid RefSeq	Homology	1713099	1714001	304	1	304	301	1	300	64.6	375.9	5.9e-103
mobileOG_000278516	oppB	WP_002287892.1	0.414	transfer	competence	Plasmid RefSeq	Homology	1714015	1714971	320	1	320	319	1	318	62.8	405.2	9.7e-112
mobileOG_000337763	oppF	WP_002287891.1	0.399	transfer	competence	Plasmid RefSeq	Homology	1714973	1715914	314	5	312	314	4	311	73.1	463.8	2.3e-129
mobileOG_000278571	oppD	WP_002287889.1	0.43	transfer	competence	Plasmid RefSeq	Homology	1715917	1716915	334	2	330	333	3	331	70.5	481.1	1.4e-134
mobileOG_000023614	tnp	Q4K0X9	0.393	integration/excision	NA	ISFinder	Manual	1717536	1718489	317	1	317	318	1	317	93.7	612.1	5.2e-174
mobileOG_000029932	tnp_2	Q5XB81	0.433	integration/excision	NA	ACLAME	Homology	1729822	1731315	688	1	453	498	1	453	81.2	788.5	6.3e-227
mobileOG_000719694	NA:Keyword	A0A1R3TGG9	0.343	stability/transfer/defense	NA	ICE	Keyword Search	1756403	1757623	404	1	404	407	1	404	61.2	492.7	5.9e-138
mobileOG_000039339	dcm	Q70C77	0.347	stability/transfer/defense	NA	CIME	Homology	1758271	1759818	515	1	512	516	1	513	65.1	659.4	4.6e-188
mobileOG_000357135	int	WP_141874003.1	0.401	integration/excision	replication	Plasmid RefSeq	Homology	1760226	1760447	431	333	405	74	1	73	72.6	110.5	1.1e-23
mobileOG_000029932	tnp_2	Q5XB81	0.439	integration/excision	NA	ACLAME	Homology	1819435	1820952	688	1	453	506	1	453	81.5	790.8	1.3e-227
mobileOG_000276824	tnpA	A0A0T7I5Q4	0.392	integration/excision	NA	Multiple	Homology	1821000	1821476	157	1	157	159	1	157	89.8	308.5	6.1e-83
mobileOG_000243026	clpB	I0SYR4	0.447	phage	chaperone	GPD	Homology	1850586	1853036	810	1	809	817	1	814	72.3	1104.4	0
mobileOG_000022180	radA	A0A1F0B3M5	0.526	replication/recombination/repair	NA	GPD	Manual	1903754	1905007	397	1	396	418	21	416	90.4	692.6	4e-198
mobileOG_000239810	dut	A0A1S9ZKW5	0.536	transfer	regulation	GPD	Homology	1905668	1906111	147	1	146	148	1	146	86.3	261.5	8e-69
mobileOG_000023614	tnp	Q4K0X9	0.392	integration/excision	NA	ISFinder	Manual	1923839	1924792	317	1	317	318	1	317	93.7	612.1	5.2e-174
mobileOG_000282906	tnp1193	A0A0R1YSK2	0.364	integration/excision	NA	Plasmid RefSeq	Homology	1955623	1956150	418	244	418	176	1	175	93.7	323.6	2e-87
mobileOG_000373972	tnp1193	A0A0R1YSK2	0.401	integration/excision	NA	Plasmid RefSeq	Homology	1956336	1956941	418	1	176	202	1	171	80.7	289.7	3.7e-77
mobileOG_000747770	NA:Keyword	WP_109372198.1	0.387	transfer	NA	Multiple	Keyword Search	1972650	1972964	224	121	224	105	1	104	84.6	176.8	1.8e-43
mobileOG_000747770	NA:Keyword	WP_109372198.1	0.375	transfer	NA	Multiple	Keyword Search	1973142	1973426	224	1	94	95	1	94	88.3	147.1	1.4e-34
mobileOG_000205804	rarA	I0Q852	0.505	replication/recombination/repair	NA	GPD	Homology	1988805	1990091	429	7	427	429	1	421	79.1	670.2	2.2e-191
mobileOG_000001849	mutS	A0A4U9C090	0.485	replication/recombination/repair	NA	ACLAME	Manual	2001473	2004013	851	1	851	847	1	846	70.7	1177.9	0
mobileOG_000029932	tnp_2	Q5XB81	0.427	integration/excision	NA	ACLAME	Homology	2006400	2008019	688	1	453	540	1	453	81.5	790.8	1.4e-227
mobileOG_000029932	tnp_2	Q5XB81	0.433	integration/excision	NA	ACLAME	Homology	2033685	2035142	688	1	453	486	1	453	81.2	788.5	6.2e-227
mobileOG_000301551	dnaB	WP_002288373.1	0.447	replication/recombination/repair	NA	Plasmid RefSeq	Homology	2039949	2041304	455	1	454	452	1	450	62.1	529.3	6.3e-149

## Sheet: Supplementary Table 3
Supplementary Table 3. Contextualising S. suis genomes in the phylogenetic analysis
Strain	Accession	Sequence type	BAPS group	Country	Host	Number of reads	Base coverage	% coverage	Mean depth	Mean base quality	Mean map quality	Excluded
2741	GCA_002960525.1	NA	1	China	Healthy pig	NA	696976	33.5731	NA	NA	56.8	yes
1225	GCA_002961305.1	NA	1	China	Healthy pig	NA	1112485	53.5881	NA	NA	57.8	yes
2256	GCA_002960425.1	NA	1	China	Healthy pig	NA	994639	47.9115	NA	NA	57.7	yes
S91K	GCA_000942655.1	790	2	United Kingdom	Diseased pig	NA	1684670	81.1501	NA	NA	59.2
LS2D	GCA_000941715.1	861	2	United Kingdom	Diseased pig	NA	1736389	83.6414	NA	NA	59.4
CPD10	GCA_018418155.1	923	2	China	Diseased pig	NA	1690817	81.4462	NA	NA	59.3
4417	GCA_000440475.1	78	2	Denmark	Diseased pig	NA	1692373	81.5211	NA	NA	59.6
2726	GCA_000440455.1	73	2	Netherlands	Diseased pig	NA	1724995	83.0925	NA	NA	59.6
2524	GCA_000440415.1	55	2	Netherlands	Diseased pig	NA	1715738	82.6466	NA	NA	59.6
YS67	GCA_000441455.1	321	2	China	Healthy pig	NA	1606673	77.393	NA	NA	59.4
1612	GCA_002962585.1	918	2	China	Healthy pig	NA	1764465	84.9938	NA	NA	59.3
1263	GCA_002962805.1	477	2	China	Healthy pig	NA	1707194	82.2351	NA	NA	59.3
52	GCA_002964415.1	920	2	China	Healthy pig	NA	1729456	83.3074	NA	NA	59.3
LS9G	GCA_000946615.1	889	2	United Kingdom	Healthy pig	NA	1653278	79.6379	NA	NA	59.5
LS2N	GCA_000936655.1	46	2	United Kingdom	Healthy pig	NA	1701294	81.9509	NA	NA	59.4
LS1B	GCA_000938455.1	875	2	United Kingdom	Healthy pig	NA	1643100	79.1477	NA	NA	59.5
YS24	GCA_000441135.1	311	2	China	Healthy pig	NA	1688630	81.3408	NA	NA	59.6
1783	GCA_002962615.1	188	2	China	Healthy pig	NA	1741360	83.8808	NA	NA	59.3
DN13	GCA_001640765.1	243	2	China	Healthy pig	NA	1698378	81.8104	NA	NA	58.6
GD-0076	GCA_900007985.1	16	4	Netherlands	Diseased pig	NA	1627157	78.3797	NA	NA	59.5
GD-0085	GCA_900010275.1	16	4	Netherlands	Diseased pig	NA	1632826	78.6528	NA	NA	59.5
GD-0081	GCA_900009195.1	16	4	Netherlands	Diseased pig	NA	1627348	78.3889	NA	NA	59.5
GD-0004	GCA_900011035.1	16	4	Netherlands	Diseased pig	NA	1633280	78.6746	NA	NA	59.5
863	GCA_002963265.1	198	4	China	Healthy pig	NA	1633301	78.6757	NA	NA	59.5
89-5259	GCA_000440675.1	72	5	Canada	Diseased pig	NA	1475034	71.052	NA	NA	59.5	yes
S11J	GCA_000943955.1	910	5	United Kingdom	Diseased pig	NA	1455978	70.1341	NA	NA	59.3	yes
1279	GCA_002961205.1	NA	5	China	Healthy pig	NA	1515386	72.9957	NA	NA	59.2	yes
2254	GCA_002960385.1	NA	5	China	Healthy pig	NA	1465527	70.594	NA	NA	59.4	yes
1164	GCA_002961465.1	NA	5	China	Healthy pig	NA	1493382	71.9358	NA	NA	59.4	yes
796	GCA_002962345.1	NA	5	China	Healthy pig	NA	1480272	71.3043	NA	NA	59.4	yes
949	GCA_002963205.1	NA	5	China	Healthy pig	NA	1524074	73.4142	NA	NA	59.5	yes
CPD21	GCA_018417995.1	942	6	China	Diseased pig	NA	1631856	78.606	NA	NA	59.6
2464	GCA_002960265.1	499	6	China	Healthy pig	NA	1656461	79.7913	NA	NA	59.5
138	GCA_002964225.1	NA	6	China	Healthy pig	NA	1653678	79.6572	NA	NA	59.5
1100	GCA_002962975.1	930	6	China	Healthy pig	NA	1585356	76.3662	NA	NA	59.5
1069	GCA_002963025.1	NA	6	China	Healthy pig	NA	1671303	80.5062	NA	NA	59.4
2089	GCA_002960745.1	NA	6	China	Healthy pig	NA	1613027	77.6991	NA	NA	59.5
LS5U	GCA_000937315.1	883	6	United Kingdom	Healthy pig	NA	1631301	78.5793	NA	NA	59.5
794	GCA_002963425.1	NA	6	China	Healthy pig	NA	1690059	81.4097	NA	NA	59.5
61	GCA_002964365.1	NA	6	China	Healthy pig	NA	1648642	79.4146	NA	NA	59.5
S92S	GCA_000944195.1	1	7	United Kingdom	Diseased pig	NA	1650061	79.483	NA	NA	59.3
6112	GCA_900010075.1	1	7	Netherlands	Diseased pig	NA	1648972	79.4305	NA	NA	59.5
LL-Z	GCA_000942315.1	1	7	United Kingdom	Diseased pig	NA	1647621	79.3654	NA	NA	59.5
S16E	GCA_000936045.1	1	7	United Kingdom	Diseased pig	NA	1644762	79.2277	NA	NA	59.5
S13B	GCA_000938135.1	1	7	United Kingdom	Diseased pig	NA	1650197	79.4895	NA	NA	59.5
GD-0101	GCA_900013305.1	1	7	Netherlands	Diseased pig	NA	1646514	79.3121	NA	NA	59.5
ISU2714	GCA_001293295.1	1	7	USA	Diseased pig	NA	1646177	79.2959	NA	NA	59.4
S95V	GCA_000945035.1	1	7	United Kingdom	Diseased pig	NA	1646986	79.3349	NA	NA	59.5
1358	GCA_002961075.1	7	7	China	Healthy pig	NA	1672595	80.5684	NA	NA	59.4
F7M	GCA_000936895.1	1	7	Vietnam	Healthy pig	NA	1649144	79.4388	NA	NA	59.5
E21U	GCA_000942355.1	1	7	Vietnam	Human	NA	1649142	79.4387	NA	NA	59.3
SC151	SRR2654045	7	7	China	Human	5839220	1678472	80.8515	283.037	36.5	58.6
CH66	GCA_018418755.1	7	7	China	Human	NA	1649207	79.4418	NA	NA	59.5
SC264	SRR2655729	7	7	China	Human	4896211	1676092	80.7369	237.282	36.2	58.6
CH19	GCA_018419735.1	1	7	China	Human	NA	1651031	79.5297	NA	NA	59.5
CH27	GCA_018419535.1	1	7	China	Human	NA	1668922	80.3915	NA	NA	59.5
SC129	GCA_002759485.1	7	7	China	Human	NA	1427552	68.7648	NA	NA	59.8	yes
B24W	GCA_000876695.1	1	7	Vietnam	Human	NA	1650300	79.4945	NA	NA	59.3
SC210	SRR2654868	7	7	China	Human	4634647	1676976	80.7795	224.596	35.7	58.6
2001946	GCA_900007815.1	1	7	Netherlands	Human	NA	1649348	79.4486	NA	NA	59.5
CH17	GCA_018419715.1	1	7	China	Human	NA	1649095	79.4364	NA	NA	59.5
V31I	GCA_000947675.1	1	7	Vietnam	Human	NA	1648424	79.4041	NA	NA	59.5
S8U	GCA_000936595.1	1	7	Vietnam	Human	NA	1647343	79.352	NA	NA	59.5
S12Z	GCA_000877075.1	144	7	Vietnam	Human	NA	1646136	79.2939	NA	NA	59.5
CH104	GCA_018419865.1	7	7	China	Human	NA	1649221	79.4425	NA	NA	59.5
SS36	GCA_900052845.1	1	7	Vietnam	Human	NA	1650888	79.5228	NA	NA	59.5
CH34	GCA_018419335.1	1	7	China	Human	NA	1648567	79.411	NA	NA	59.5
S6M	GCA_000943235.1	1	7	Vietnam	Human	NA	1648175	79.3921	NA	NA	59.3
CH28	GCA_018419545.1	7	7	China	Human	NA	1651859	79.5696	NA	NA	59.5
EN326	GCA_900052245.1	1	7	Vietnam	Human	NA	1649312	79.4469	NA	NA	59.5
C2232	GCA_003012435.1	1	7	China	Human	NA	1647647	79.3667	NA	NA	59.6
E14M	GCA_000944915.1	1	7	Vietnam	Human	NA	1647791	79.3736	NA	NA	59.5
BM241a	GCA_900050005.1	1	7	Vietnam	Human	NA	1649138	79.4385	NA	NA	59.5
BM346B	GCA_900057065.1	1	7	Vietnam	Human	NA	1649870	79.4738	NA	NA	59.3
SC221	SRR2655380	7	7	China	Human	5554267	1676942	80.7778	269.172	35.8	58.6
V34P	GCA_000936835.1	1	7	Vietnam	Human	NA	1650247	79.4919	NA	NA	59.3
SC217	SRR2655059	7	7	China	Human	6846879	1676685	80.7654	331.831	35.9	58.6
V37N	GCA_000940195.1	1	7	Vietnam	Human	NA	1649611	79.4613	NA	NA	59.5
BM253a	GCA_900065405.1	1	7	Vietnam	Human	NA	1641756	79.0829	NA	NA	59.3
BM257a	GCA_900059485.1	1	7	Vietnam	Human	NA	1650247	79.4919	NA	NA	59.5
NSUI096	SRR2891659	25	8	Canada	Diseased pig	3867091	1648190	79.3928	187.256	33.8	57.8
SUT1582	DRR050097	28	8	Japan	Diseased pig	441616	1617333	77.9065	63.681	32.7	58.5
CPD25	GCA_018424395.1	117	8	China	Diseased pig	NA	1625031	78.2773	NA	NA	59.5
NSUI021	SRR2016245	28	8	Japan	Diseased pig	1361425	1637542	78.8799	65.9219	33.7	57.9
NSUI014	SRR2016236	28	8	USA	Diseased pig	1633452	1640902	79.0418	79.069	33.4	58.1
S11L	GCA_000937075.1	27	8	United Kingdom	Diseased pig	NA	1615296	77.8084	NA	NA	59.5
S14M	GCA_000947495.1	28	8	United Kingdom	Diseased pig	NA	1610802	77.5919	NA	NA	59.6
NSUI052	SRR2891633	25	8	Canada	Diseased pig	2806265	1644768	79.228	135.784	34	57.5
S10F	GCA_000940335.1	1	8	United Kingdom	Diseased pig	NA	1612391	77.6684	NA	NA	59.5
LS5F	GCA_000936675.1	29	8	United Kingdom	Healthy pig	NA	1611782	77.6391	NA	NA	59.6
CPD31	GCA_018424285.1	308	9	China	Diseased pig	NA	1639129	78.9564	NA	NA	59.5
10-36905	GCA_009861585.1	1289	NA	USA	Cattle	NA	865243	41.6785	NA	NA	57.5	yes
CBNU VDC 13151	GCA_009663175.1	28	8	South Korea	River otter	NA	1615726	77.8291	NA	NA	59.4
EA1832.92	GCA_000478745.1	NA	NA	Canada	Lamb	NA	477694	23.0104	NA	NA	52	yes
SS/UPM/MY/F001	GCA_029542385.1	2105	6	Malaysia	Cat	NA	1585933	76.3939	NA	NA	57.3
SSHP-C	GCA_029593525.1	NA	6	China	Red junglefowl	NA	1660919	80.006	NA	NA	59.5
SSHP-D	GCA_029593505.1	NA	NA	China	Red junglefowl	NA	271775	13.0913	NA	NA	52.6	yes
SSHP-G	GCA_029593485.1	NA	NA	China	Red junglefowl	NA	767417	36.9663	NA	NA	56.8	yes
SSQJ-5	GCA_029593465.1	NA	NA	China	Red junglefowl	NA	81808	3.94067	NA	NA	40.8	yes

## Sheet: Supplementary Table 4
Supplementary Table 4. Whole genome comparison between S. suis 3112 against BAPS6 and S. suis 2524 isolates.
Query genome	Query's %CG content	Query's genome length (bases)	Subject genome	Subject's %CG content	Average nucleotide identity
					% identity	Subject genome length (bases)	Alignable region (bases)	Query genome coverage (%)	Subject genome coverage (%)
S. suis 3112	41.35	2075993	794 (BAPS6 member)	40.94	95.9	2508155	1149573	55.38	53.21
			1069 (BAPS6 member)	41.15	96.06	2356035	1124707	54.18	51
			2464 (BAPS6 member)	41.14	95.94	2228350	1195378	57.59	54.41
			LS5U (BAPS6 member)	41.35	95.49	2241717	1167433	56.24	53.04
			CPD21 (BAPS6 member)	41.23	95.69	2260423	1164518	56.1	53.23
			61 (BAPS6 member)	41.42	95.85	2105195	1173453	56.53	56.51
			1100 (BAPS6 member)	40.98	95.73	2082711	1087208	52.38	53.21
			2089 (BAPS6 member)	40.87	95.45	2206212	1166019	56.17	53.82
			138 (BAPS6 member)	40.92	95.85	2391021	1166441	56.2	53.07
			SS/UPM/MY/F001 (BAPS6 member)	40.98	95.57	2470830	1119305	53.92	45.31
			SSHP-C (BAPS6 member)	41.02	95.95	2303988	1183668	57.02	51.83
			2524	41.5	95.4	1882238	1244387	59.22	67.22

## Sheet: Supplementary Table 5
Supplementary Table 5. BAPS6 members’ serotypes.
Isolate	Contig number	Serotype-specific primer name		Matching position (only for those with 100% identity)				Results		Serotype
				Position on the contig		Amplicon size (bp)
		Forward Primer	Reverse Primer	Forward	Reverse	Expected	Observed	Forward	Reverse
61	14	cps21H-F-455bp						Matched only 17 bases
	20	cps31L-F-1006bp	cps31L-R-1006bp	74919	75924	1006	1006	Matched all 20 bases	Matched all 22 bases	Serotype 31
	30	All-F-120bp	All-R-120bp	34676	34557	120	120	Matched all 22 bases	Matched all 24 bases	Housekeeping gene
138	162	All-F-120bp	All-R-120bp	23642	23523	120	120	Matched all 22 bases	Matched all 24 bases	Housekeeping gene
	173	cps27K-F-530bp	cps19L-R-674bp					Matched only 13 bases	Matched only 13 bases
	185		cps21H-R-455bp						Matched only 15 bases
	208	cps27K-F-530bp						Matched only 17 bases
	233	cps15K-F-458bp	cps15K-R-458bp	16759	17216	458	458	Matched all 22 bases	Matched 21 from 22 bases	Serotype 15
	266	cps2I-F-363bp						Matched only 13 bases
	293	cps13L-F-741bp						Matched only 13 bases
	312		cps1I-R-153bp						Matched only 12 bases
	344	cps27K-F-530bp						Matched only 13 bases
	422		cps23J-R-461bp						Matched only 14 bases
	423	cps29L-F-263bp						Matched only 13 bases
	427		cps16I-R-223bp						Matched only 12 bases
	501		cps15K-R-458bp						Matched only 12 bases
	502	cps26P-F-315bp						Matched only 13 bases
	503		cps15K-R-458bp						Matched only 18 bases
	65		cps16I-R-223bp						Matched only 18 bases
	69		cps23J-R-461bp						Matched only 12 bases
	84		All-R-120bp						Matched only 12 bases
	94	cps13L-F-741bp						Matched only 15 bases
794	1	cps33K-F-731bp						Matched only 12 bases
	182	cps21H-F-455bp						Matched only 12 bases
	200	cps11N-F-512bp						Matched only 12 bases
	214	cps27K-F-530bp						Matched only 12 bases
	247		cps7L-R-609bp						Matched only 15 bases
	30	cps24M-F-204bp						Matched only 15 bases
	322	cps30I-F-625bp						Matched only 12 bases
	338		cps29L-R-263bp						Matched only 12 bases
	34	cps16I-F-223bp						Matched only 13 bases
	362	cps18N-F-310bp						Matched only 12 bases
	368	cps5L-F-428bp						Matched only 12 bases
	376	All-F-120bp	All-R-120bp	9969	9850	120	120	Matched all 22 bases	Matched all 24 bases	Housekeeping gene
	385	cps8K-F-268bp						Matched only 15 bases
	391		cps29L-R-263bp						Matched only 12 bases
	468		cps22K-R-158bp						Matched only 12 bases
	47	cps27K-F-530bp						Matched only 17 bases
	488		cps15K-R-458bp						Matched only 13 bases
	505	cps5L-F-428bp						Matched only 12 bases
	513	cps29L-F-263bp						Matched only 16 bases
	514		cps22K-R-158bp						Matched only 12 bases
	527		cps3L-R-210bp					Matched only 13 bases
	570		cps18N-R-310bp						Matched only 12 bases
	593	cps26P-F-315bp						Matched only 12 bases
	609	cps28L-F-896bp						Matched only 15 bases
	616		cps20I-R-938bp						Matched only 13 bases
	697		cps29L-R-263bp						Matched only 12 bases
	726	cps27K-F-530bp						Matched only 13 bases
	749		cps7L-R-609bp						Matched only 15 bases
	817		cps4K-R-542bp						Matched only 17 bases
	855		cps12J-R-171bp						Matched only 16 bases
	86		cps8K-R-268bp						Matched only 12 bases
	883	cps21I-F-311bp						Matched only 12 bases
	939	cps27K-F-530bp						Matched only 13 bases
	942	cps16I-F-223bp						Matched only 16 bases
	96		cps19L-R-674bp						Matched only 12 bases
1069	109	cps28L-F-896bp						Matched only 12 bases
	13		cps21I-R-311bp						Matched only 16 bases
	151		cps3L-R-210bp						Matched only 17 bases
	156		cps19L-R-674bp						Matched only 17 bases
	167	cps18N-F-310bp						Matched only 12 bases
	180		cps12J-R-171bp						Matched only 18 bases
	191	cps31L-F-1006bp	cps31L-R-1006bp	10955	11960	1006	1006	Matched all 20 bases	Matched all 22 bases	Serotype 31
	201	All-F-120bp	All-R-120bp	36066	35947	120	120	Matched all 22 bases	Matched all 24 bases	Housekeeping gene
1100	13		cps22K-R-158bp						Matched only 12 bases
	25		cps7L-R-609bp						Matched only 15 bases
	37	cps28L-F-896bp						Matched only 15 bases
	39	All-F-120bp	All-R-120bp	42104	41985	120	120	Matched all 22 bases	Matched all 24 bases	Housekeeping gene
	62	cps27K-F-530bp						Matched only 17 bases
	67	cps26P-F-315bp						Matched only 20 bases
2089	27	cps15K-F-458bp	cps15K-R-458bp	25709	26166	458	458	Matched all 22 bases	Matched all 22 bases	Serotype 15
	37	cps27K-F-530bp						Matched only 17 bases
	41	All-F-120bp	All-R-120bp	22480	22599	120	120	Matched all 22 bases	Matched all 24bases	Housekeeping gene
2464	32	All-F-120bp	All-R-120bp	36313	36194	120	120	Matched all 22 bases	Matched all 24 bases	Housekeeping gene
	34	cps28L-F-896bp						Matched only 12 bases
	38	cps24M-F-204bp						Matched only 15 bases
	43	cps5L-F-428bp	cps5L-R-428bp	64479	64054	428	426	Matched all 22 bases	Matched all 20 bases	Serotype 5
LS5U	17548		cps5L-R-428bp						Matched only 19 bases
	17605	cps31L-F-1006bp	cps31L-R-1006bp	97127	98132	1006	1006	Matched all 20 bases	Matched all 22 bases	Serotype 31
	17648		cps7L-R-609bp						Matched only 13 bases
	17651	All-F-120bp	All-R-120bp	184563	184682	120	120	Matched all 22 bases	Matched all 24 bases	Housekeeping gene
	17670	cps27K-F-530bp						Matched only 13 bases
CPD21	11	cps21H-F-455bp						Matched only 15 bases
	13	cps24M-F-204bp						Matched only 15 bases
	1	cps27K-F-530bp						Matched only 17 bases
	240		cps22K-R-158bp						Matched only 12 bases
	2	cps19L-F-674bp						Matched only 16 bases
	420		cps21I-R-311bp						Matched only 16 bases
	75	cps21P-F-858bp						Matched only 15 bases
	7	All-F-120bp	All-R-120bp	91332	91451	120	120	Matched all 22 bases	Matched all 24 bases	Housekeeping gene
SS/UPM/MY/F001	Chromosome	All-F-120bp	All-R-120bp	1110390	1110271	120	120	Matched all 22 bases	Matched all 24 bases	Housekeeping gene
	Chromosome		cps8K-R-268bp						Matched all 22 bases
SSHP-C	1	cps27K-F-530bp						Matched only 17 bases
	2	All-F-120bp	All-R-120bp	215910	216029	120	120	Matched all 22 bases	Matched only 23 bases	Housekeeping gene
	14	cps24M-F-204bp						Matched only 15 bases

## Sheet: Supplementary Table 6
Supplementary Table 6. Antimicrobial susceptibility testing results for Staphylococcus aureus 1020, performed as control. Disk diffusion assays were conducted to evaluate the susceptibility of Staphylococcus aureus 1020 to eleven antimicrobial drugs from five distinct classes. The experiment was performed in triplicate, and the mean diameters of the inhibition zones (mm) are reported with standar…
Antimicrobial class	Antimicrobial agent	Amount of the drug in the disk	Inhibition zone diameter (mm)*			Observed inhibition zone diameter (mm)	Susceptibility*
			S	I	R
β-lactam	Amoxicillin (AML)	25 µg	>20	-	<19	11.90 + 0.53	R
	Penicillin (PEN)	10 Units	>29	-	<28	10.07 + 0.47	R
Tetracycline	Oxytetracycline (OT)	30 µg	>29	19-28	<18	21.03 + 0.15	I
	Tetracyclin (TET)	30 µg	>19	15-18	<14	19.80 + 0.60	S
Fluoroquinolone	Enrofloxacin (ENR)	5 µg	>31	22-30	<21	28.60 + 1.04	I
	Sparfloxacin (SPX)	5 µg	>34	27-33	<26	20.33 + 0.45	R
	Ciprofloxacin (CIP)	10 µg	≥21	16-20	<15	26.10 + 0.10	S
	Norfloxacin (NX)	10 µg	≥17	13-16	<12	18.83 + 0.31	S
Sulfonamides	Sulphamethoxazole (SX)	25 µg	>25	21-24	<20	17.53 + 0.42	R
	Trimethoprim (TR)	5 µg	>16	11-15	<10	9.57 + 0.21	R
Aminoglycoside	Gentamicin (GEN)	10 µg	>15	13-15	<12	19.97 + 0.15	S
*S, Sensitive; I, Intermediate; R, Resistant

## Sheet: Supplementary Table 7
Supplementary Table 7. Comparison between the gene sequences obtained from Sanger sequencing and those in the assembled S. suis 3112 genome (CP097577.2)
Gene	PCR product size (bp)	Consensus sequence length (bp)	% Identity to the CP097577.2 genome
cps6I	705	591	1
gdh	689	452	1
aroA	571	366	1
cpn60	513	318	1
dpr	511	336	1
gki	598	321	1
mutS	573	339	1
recA	640	354	1
thrA	586	336	1
patA	560	477	1
patB	271	160	1
