# Supplementary material for: Whole genome sequence and characterisation of Streptococcus suis 3112, isolated from snakeskin gourami, Trichopodus pectoralis
Source: BMC Genomics. 2024 Aug 28;25:808. doi: 10.1186/s12864-024-10736-x (PMC11351508; doi:10.1186/s12864-024-10736-x)
Supplement: Supplementary file 3 — Supplementary Material 3 [file 12864_2024_10736_MOESM3_ESM.txt]

>DRR050097
ATGGCCCAACTTGGCGGGATACAAAAGTCTAGCGTAGGTCCGAACCGGCCCCGCCAGCGC
ACGCGGCGTGTATGAGGGTTAGTTACTGGGCACTCACTCCCAGCCGATCGATGATACCCC
CATCCCATATACGTGAGGN-NNNNGTCCATGTGGGGCCTCAGGTCGCAGCTGCGGTTCCG
GGAGGAGAGTATCGTTATATCCCCCGTTTAGTCGCAAGGGGTTTTTCCGCACGCAAATAC
AGGGAAGGTCGCCTAAGGAGTTAGCCCGGGGCTCGCGGCAGTTGTACACCCTCGNNNNNN
-N--------------------------NNNNNNNTTGGACCAAGACCGATTCCACGAAT
ACTCGCCCGCTGATGACCAGAGTTTTCCTTAATTCATTGGCTCCTTAACCCTTTCATTTC
CAGCACCCGTGACGGTCCTATCCACATTTACAACTGCCCTAACCCATGTCCAGTTATCAG
GAAAGGGTTGTAACCCACTAAATAACCAAATTGTACCAGGGGTTCCATTTGACTTCATTC
ACTAGACCCGGTTAAATTGCGATGGCTTGCACCGTCTGCCCGCCCAATCTTCGTGGCATC
GTCGCACGCCTAAGCGCCCTTCGGTTCGGCACTTAATTCACCTAATCACATTCTCCTCGC
TAAGCTCGTTTGTTATCCCCAAATCACTTACCTAACTGCGACCGTCAGACTCTACAGTCG
TCACTACCATACTAGCTAAAACTTACGCGCTGTTCCAACAAACGCCCCTGTGGATCGGAT
GCTTAGTAACCACCTCCGCATTCGAATCAGGATGGGGCAAATGGAGCCTCCTTCTATTCG
ACCTCACTTTCTGCAGTCGCGCTTGTACTCAGGCTGAGACATGATGTCGAGCCCCTATAC
ATGAATTCTCATAAGCTTGACTTCCTAGGTAGATTACCAGGACATATGTATAGCCTATAC
GTATTTATCGGCCACGTTGGACACCTTGATTATGAGAGACCGTGAATACGTTTACTTTCT
TGCGAAGCTAGTCAGTAACCGTATATTTACATAAGAACTTTTATTTGAAAGGTAACCTGT
CTACAACGGATAAATGATTACTACGGCTACCACTTTACTTCGTCGACCATGGAAGACACT
AGAGCAGATCCCTTTTAATGGCCGTTGATGTCCCCCTTGGAGTTACCCGAGTAACACTGT
GGCATCAACACGATTATGCATCGGTTAATNTCGTTAGTCAGTGACTTCAGGAACCCAGAC
ACCGCTGATAAGCGCCCACCATATGCAGACTATAGGGCTTGATCCAGTGCAAATCTTACT
GGAGCTTTTTCTGCTAACCACAGTATGTGGTTAGTATGTATATATATCGTAGACTACGTA
TTAGCGACCGCGGACTTCCCTAAAACTCTCTCTCTTCCTATGTTCCTAACCTTCTTCTCC
TTCAACGCCTAATTCGACAATCCAATCCTTGGGTTTGTTAGCATCTTATATTAAACAGAA
CATTGATGACTTGTATATATATAACTTACCGTTGTCCACGCCGAGTTACGGGCAACTACC
CCAATTACG----CATCATCCTTAGGGTCAATACATACTTGGAGGCTAGTCGCTGACCAC
CAGGTTCCTCCATATCGACAGACCTAGCGAAATACGTGAAGAGCGACTAAAGAACAGTCG
ATGATCCGGGAACGCCTGGCACGGGACCATGCGGTTNTAAACCTGCAGATGTATATCCTG
TCATTACTTATCTCCGTAACTGTAAACGAGAGGCTGTTGCGCGCGATAAGTGTTTCTGAT
AGCAGGAATGACACCAGGGAATAGTGTGCGCTGGGACAGAGAGTAGACAACGCGACCGTA
GCCGTCAACCGCATGCAAGATGTAACTCATATGCTGTTCTTAAGGTCCACGAGGGGGCGG
TCAGCCTCGCCACGCGTTCGGTTGATAACCGTGGCCGACTTAATCTACCTATCACTAACA
ATCCCATCGTGGGATTCGCCTGCACCACCATGTTTATGTGCTCGCAAGCCTCTTGCACCT
CCCGTTTGTTAGTTCTGGCCGCATCCCTAACCTCGTCTACACCTGACGACGAGCCTCAAC
ATCAATCACCCTCTACCACGATCTCCCTTGAAGCAATTCTCGCTCGCTCCGTCCCTCTGC
GCATCCGCGGTTAGACCCGTTGGTCTTTACCCCCTCGCGGCAGGTGGCCCGGAATTCGGT
CGAACGTACGAGAGGAGCAACTTTTCCAGCCGCGGGTTGTCGAGCGGATGACCCCCTCTG
GCATGCGCCCGGCTCCCCACACACTCTGGTGCTGAGGACATGATCCTCTAGACTACTGTC
AGCTTATCACCCGACCCGCATGGTTGCTAGCCGCTTCCGTGCACGCAGGTCCTAAGTGAG
CTAGAGATACATCCCACCTCTACCGTTAGTAGTAGGCGCGCTGATGAAAGTTCCAGTAGT
GGTGAGTTTTACGGCCCTAGAACCCCTTGGGCCCGCCTAGAGACAGCCACAACATAAGTG
CGCTGGCGGTGTGGCGTGCCGCTCGCGGTGAAGCTTCTGACAGGAAACGCCTGCCGACTA
GACTTGATGTAGTGATACTAGGATTATAGCCGTAGAGCGTTTGTGTTCCGCTCCTCCGTT
AGATGAACCTGTCCCCAGAACTGGTTTCTCCGATCGTCGCTCAGATCAGGCTTGGTCTGC
AATCATTCGACATGGTCGGACCCCTTAACGTTTTCTACTTGTTTACGCACTCACATCCTA
GACAGTTACACTGGATTAGATCACCATATATTTTTTCATCACGTCTGTAACATATCTGAG
CGCAATGATTGGCATCACCACGATGACTACCGACCCACATGATGCCTCTGTGTTAATCAC
TGTAGACTTAAGCGTCTTTCAATCGTACCCCGCCCCGCCCGGTTACGGTGCTTCCCGGAT
TTCCGCGGGGCAGGTTCAGCACAAGTCGACTCACGTCGTGGTCCTTTCCACAATTCGCTG
AGGAGTGCCAGTGGGAAACTGTCTCCACATCGAGGTTACATGTTCGCTGGTCGGCGGTAG
TTAAAGGTTGTTTCGTGTCTGGTTCGCTCATGTGTCGCGAACCTGCAGTAAGGACCTCTC
CACCCAGCCAAATTGCCTGCAGGCATTGTGTGGTAATCGTCTTCAGAAGAGTGCTCCCGT
CTGTATTCCAGCACCTGGACTCCTACAAAACGGTGTCTTTAGGCGATTGCACATTCACGG
TCTGATTGCGCTACTCTGGAATTATTAGGATGTGGTCGCCGCCAATCAAACCCTTTGCCT
GGAAGGGTACACCCCCTCCAATAGAAGTCAGTGACAATCGCCATCCATCCTATAGCGACG
ATGACTTTGATAGACGCACCCCCTTCTACCCTGCTCGTCCGTGTAGGTCGTCTTGTTGCC
TACCCCCTCAGCTTTCTCTAAAGACCAAGCCACCGCAAGCGGTTTCACTCCCATTTACTG
CCGCCTTCGTCCCTAACCCTTAGCCCCTTGACATTCTGCTGCTCTTACTAACACACCTTG
GCGAGTAGAATTTCATACGGCCTCTTTCCAGATCATGCATCGGCGGATGTGGTCCACCGT
GCGCTTCTCTCCTTAGCTCCCCGCTTTCAGGCCCCTAGCCCCGGTACCCCACTGACGCCT
ACCAAGCCTGCTTCGGCCTATCAGACAAGGCGTACGCGTCACACGGGATTCACCGTAGCG
CTTGTGACCTTCGTCACACTCGACTGCTGCCCGTCCCGTCCTATCGCTTCCTCAATAGGC
TCCTTGGCCGAAACTTACCAATCGATCAGTATGTCATCCTCTCGATACCTCGAGGTCCCC
CATCCTACCACCTTTAGGTGCCCGGCTTATCATATCGGTCGGTGCCCTTCCTATCGGTGC
GACCTGATAATGAGCCGCCTACAAGAGTTCAGATCACAACCCTCCCGAAAAGCTTGCCGC
ATGTTTAACGAGTAAACTGTCAGTTCAGGAACCGGCCATTATCGCCGTCGGCACAGTCGC
TTAAATTCTCTCGTTTTGTCGGCTATGATGGATGATCTCTGTCCAAAGGCCACGCCTTCC
CGACTGCCGGGCGTTTGAGCGAGTGCCCCCAGCCTTACACGCCGGGTGGAGTTAGGAGAG
CTGAAATTAACTTTATTCCAATTTCACAGTATTACATTCGTTCTCGACCGCTGACCTTAG
TTGTATGTTCCCTCGCTGCTTGCATCCCTCGGACCTACGGTATCTGCAGACCGGGGGGGG
CCCGGCCGGCTCTTTGGTGCCGCGTCACGAAGCCCCACGTGCAGTGGCCTCGCATGACGC
TGCTATTCCCACGTCGGGGCTAGCTCTCGAANNGCCGGCTGGGCCCATTCATCACTATCA
CTTGGAAGGAGGAAACGGGTTTATTACTTACTTGATGACTATTCCCCACAGATACATTTT
TCGTCGTAGCTGTAGATGCTTCGGCACTGCCTAAACAAAGCCGAGGTAAGGCATGCGGAC
GGCAGGACTGCCCTACCGCCCGCTCGCCGCCGTTTCCGCCCCAAGGCCTCTGTCGTTTCC
GCTCAGGCCAGCTGCCTATAGCTACGAGGGTCGCGTTCTCCTCGCCTCTTCCACTGTCCT
CGCGCCCCCAGTCGACCGACCGAATGCCGGTTCCTCTTTGTCACGGACCCGACGAGGTCA
TTACTCTGATACCATACCACACCCGCCGCGACTCGGCAATGTTGCCTATACGCTGGAACA
AGAAGGAAAGACAAGTTCCGTCGTGGCAGCGCTGCTCCCGCTTCAGCGTGTCGTATTTGG
TTGGATACGCCCGTCTTTGCACCCCCGGCTTCNNNNNNNNNNN-----------------
------------------NNNNNNNNNNNNNNNNNNTCATTTCGCAGCGCACAGCTTTCC
CGTGCCCCGGCGCCCCCCGCGGCCTGGGCACCCTCATCAGCCCCCCAACCTCGCCCCCAC
TGGCGTGTTTTCACCGAGCGTTCAGTACCTACCTTGATCCGCGCGTCTACCCGTACTTCG
CTTTGCTTATCTCCGAGCACTGCCTGGAGAATTGTCTCGCAATGTACGATCCGCATTAGG
AGCCCGCTCCCCTTTGCAGGCTGCGCCGTACCTTGGGATGTACCCCTGCCGTCCCTGCCT
CTCAACTCCCGGCAGCCTGGCTCGGCCCGGTGGTCCTTGTGGTCTGTTTAGATCCTTAGG
GTAGCGGTTCGCCACCAAGCCAGTAGTTGTAAAATCAGCACACCCCGCCATCTGCTTGTG
GGTCCATCGAGGTGGTCCCTTCCCCTCCTATCACCCCGCCGTTACCATGGATGGATGCGC
CGTATCCTCGCTACCACTAGTCCAAATACGAGTATCAACGATGTGAATGTCTACATGTCT
CTCTATTACATTCCAGCGCCGTGTCAGTAAACACTCCTGCCTGCCTCACTCCTCATCGCG
ACTAGGTCACCTGGACTAAGCCATGCGTGGCTTGACCAGTGTCGGCGTAAGACCACGTTG
AGGACTCGGGCCGTTCGCCGGGCGCCCCTCAGTCTGTATCTCCCTAGGCTCCGGAGTATG
TCACCGGAGTGGGCGATAAAAAACGAAGGCAATAGTGCCTGATATTGTATCGCTTCGGAC
AACTGCAGTTGTCCTGTTTCCGAATCATCCTGCGTCGTATATGGTAGTACGGTTTTGCAC
TCGCTAGGGAGGCCAGGCTATGATGCTAATTGGGGCGTCCCCCAGGGAAGAACACGCTTG
CATCTCACAGATAAGAAGGTCCCTAGACCTCCGCACAACAATAACTACCGGCCTTATGAC
CTGCCAGTCCTGTATGGAACTCTGAACCAGCTAACGGGGAGGCTGGGTCTCGGATGCGTA
ATACTATACTTAGGGGGCGGCCGCAGAAGAGTGTGGGTGGTAAGTTTTAAATGCCCCAAG
GGCCAATTTAGTCCGAACGTAGCCCATATATGCTGCAATGCCGTTGCTCTGGCATAGGCT
GCCCCATGCGGTTCGTTGGGTACTCCCGCGGCTCAGCGGGCCTCTGCCTCCTTTTAAGTC
GTCCTCCCCTACCCGCACTTGTCCCTAAAGGCTCGTTGAGATCATCTTTCTTGTTACGGT
AACCTTTTGGTTATCCCCCTGGCCAAGCCTTACGCACCGCGTCCGGCCGCCCGATCCCCC
CATGTTCGGGGCCATCTAGGAGGAGCATCTGCAGCGCATCGCCCTCC-------------
-------AGACGATCGGTGTACTCGACCAGTCCACTCGGCTCTTTATTNGGTACCGTGCC
ATACTAGATCGGGGCCTAACCCCTCGCCGACTAACCCGACGTCAGACGTACGGTTCGCCC
CCGCCCTCGAGTAGGAGGCTAAGCGCCCACGAACACTCTTCGCTCAGGCAGCTGAGCAAA
CGTACCACTGCCCCCTAACTCCGTCTCACTACCCCTCCAAGTTAGCACCGCGCCTGAGCA
AAACTGCCGTTTTGTGGCAGATAATCGGTCTCAAGCAAGAAGTGCATATGA-TGCCTACG
AACCCAACAATACCTGAAGCCAGCCTTTTCAACGGGGTACACAAAGGCCGGAAACATCCC
GAGTCTGTGCTTAATTTCGCGGGTACGGTTGTTCGTGTGGGTGCCTGCCACAAGAACCAT
GCACATCGCCCGGAAGTGAAATCCCTGAGTCCGTATCTGGCGCCCACTTTTGACATCGGC
CGACATATGTCAACAGTCGTACGCATGTATGAGTCCACGTTATCTCCTCGGTCCTTGTAC
TAGAACCCTCGGGATCCCGGGCACCTGCGGCACTGGAACACTTGGGATATCTTTTCGTAT
TTGGTCTTCCTCTGTGAGAACCTCTAGCCCTGTTTGAAGTCTCCGTCACATCAGTAGTCG
GAAGCGATAGATTGTGCTAATAAAATGAAACGTACTCCGTTAGAATTCCCTAACCTTGTT
TATTGACTCCGGCGCGCGGCGGTCTAGTAATATACTTTTACTGAAGTAGTTGTGTGAAAC
TAATCTGGCGTTATTTCGTAGTTGTACCGATCAGTTCATATCATGGTAACGTAGCTGACC
AGCTTAGCACTCCCTCGCCAGTCTTGTTACTCTAATGATATTGAGGGTTACGATGGAACC
CAATGGGGATAGCGCAATTTTTAACATCTGAGCTACACTGCTTTGGTGCTGCCACTTTAA
GCCACGACATGAAACGCGCCAGCTTTCACACGCGGCCCCTCACGATACCGAGTAACACGC
AGATGCGTCAGGGAATGGCGTCATTTTACTTGAGAGCGATTGTAGTATCTTAACTTGACG
AAAAAACGAATACCGCGCGTAAAACTCTTTTCTTGTCCACCTGGGCTGGCTCATATACAG
CCGGTGCGGCTCTACAAACCGAGTCGAATGGTTGAGTTGCCCAGTGTAAACTCTATNNNN
NNNNTTTGAGTGGACGGACCAGTCAATTTTAACACTCACCTGGCGAGATCGGAGCCGTCC
TGCCCACCGCGGCCCAGACACGGCTTGTCATAGCAATAAAAAGCGATCCATTTCCTACTA
ACATCCTTCGACCACTCAGCCCCCTCAGATCGTACAGTCCCCGGCGTCATCCCCCGGCTC
CTTACCTCGTCTAATGGTTCTTCTTTCTATTCTCGACCACGAATACGCCTATCGTTACGC
GTTTTGTCTTACGCCTCCAATAATACCTAACTTAGCACCCTCATATGTACGGCAATCTAG
CATTCGACCTAATCAGGACATACATGAAACCCCTCACTCTCCCGTATTTTGATCAGTCCT
AGCACCCCACTTTTAACATAGAATTAGCCGACATTCCATCCTCGCTGAGCCGCTGAATTA
AAAAAATCTACTTGAGCGTTCTAGTGTAACTCGTGACATCGTTAGCCCCTTCCCGTACTG
TACTCGTCTCAATTTTGTCCCGGCGTCTCTTGCTTCCTGACGCCTACTCCTAATCCTTTT
GTATGTCTACGGTATTTGACCAGAAGATTGACATTCGCTAAGCATATCTACCATGCGACT
ATACGTGTGTAGTGTTCGGGATCAACTGCAGCGGCCGAAGTCAGCCATATGCGTGGTGCT
ACGATGCGGTTGCAGTATTTGGTTTCCGCGGACCGTTAGGTGGTGAGGTTTGCTCATAGT
TACGTTGGTCCCTTCTGACAGCTGCGAACCGGATCCTTTATTACCCGGTGGTAGCGGGGA
GATAGCTGTCGGCGTAGGTAGGGTCTGGTGGCNNNN-GGGATCGGACTCAACCGGCTATC
GAGGGGAGTAGGTGAATTTGGCCCAGCAGTCGGGGGTGCATATGAGCTCGTGCCTATTGC
TCGACACATACCTATGTATGAGAAGACTGGGAAGTATTNTGGCTTGAGATAGTCTGGCAT
GGGTGCCTCCGTCTCCACCACTTCGCGAAACGGTCAATTCACAACGCCAGCCCGTAGGTC
GCGGGANN------ACGGCGGACAGAGGNGTGCAATCCGTTTTCGTAAGATCACCTGCCC
GAAGTGCTGCGGTCCCGTCTATGCCAAGCGACGAAGAGGCAGAGATGCATATAGGATGAC
ATGGCTTTTAGTGCGGGAACACACCAACCAGCAACAGCAGTCGTGTTACAACTGAACGTT
CACAACGGCAAGGTACAATTTAGGGAACACTGAGGCTAGTGGCGTGGCAACACGGGGATC
ATGGCAAGGGTCGTACGGGACATGTGTTGCGTGTACAGGATTGGGTCGAGAACCCTAATT
TTTATGCTCACGCTCCTGGACCTGTGTTGAATTCTTGCGTAGCTAAGCGTGTTTCTCAAA
AGATAATTCGTGTGTCAGTACGCGGACCTGATCTAAAGGCGCATCCTCGGGTCTCTCGAC
TCTTCATTGGCTACCGTGTGTCTCGGTCAGCACCTCCACGTCGGGGGTTGACGTCACATC
ACCGTAATCGTGTCAACGGCATCAGCCACCGGAAGAGACTTACTAGATTAGCCTCACGCA
CCCTGCTGCATATGAGCCTTTACAATGGGTACCGACTTGCGTCTGCCTGATTTAGCCAAT
CCTGGGTACGCCAACGATTTTATTGTACAATAGATCTTTACAACCATGTCTCACTTATGC
CTTTTCAGATATCATCAGCAGATAAAATACTTCTCGATCCGCCCTATCTTCCTGCCACTA
CCTTCTTACGCCTCACCTCTCCGTTCTCGCCTTCACCGCCCATTTTCGTCCACCGGCCCT
ATTTAAGCATCCCCACCATACACTTTACTCCACGCTGTTCACCACCACTTGCGCGGACGT
AAACCGCTGTATATTTCCATTGAAAGACTATCGCTGGCGGTTAAATTATTTAACCAAACC
ATTGAAAAATTCATTGTATCCGCCCTATGTGTCTGGTCCCTTTTCTCCCGCCTGTCTTAA
TTAATAGACTGTCGCTCGATCCGTTTTATATATGTTTCTCCAATCCATGTTTTGCCATGC
CCCCCAAATACCTTTTTTCTTCGTTCTTTTCGTTAACCATCCGATAGTTTTTTCCGCCAT
CCCTCGCTTCCCCATCTTTACTTATAACAGTTTCCGTTTTACGTCCCTTCCCTTCCTTTC
CACGTGTCGTTCGCCCCAATCCTCTTATTGACTCGTGCTATCTCGCCTTGTTTGTAAATC
ACATTACAAGATTCCGACTCTCTTTATACGCTCCCTATGAACTCCTGTAGAAGTACGATG
CTTCTTCCTCTCCTACATTTAAGAATAGATTCTCGTGCGCCTGGAGTGTAAGAACTGCTC
GAGCGGATCAAGCAGACCTTAAGTTAAGACGGAGGCCTCGCATCCGGGGATGACTGACTG
CATAGACGAAGTGAACGGCTCATTCACAGTCAAAATTAATAGAGTCACTGGGACGTAATT
TTCGAGTGTAAAGCTCTGCGGAAGCTTTCCTAGGTGGACCCCTTTTCTCTCAAACTCGTC
ACGTGGAGCCAACCCGACAGGTCCGCAAGACCGACGCCCCCGCCGCCTTCAATCCCCTAC
GCTCAACTCATAAGGGCCGTCGTCTGTGTGGATGGTCCTATTACAGGAGAGATACGACGC
TAGGCCTCCGCTCTTTTTCGGTCCACTCTCTCTCCAGCGTACGTGCGCACGTTACGGAGG
TATGGGGCAGGTCGAATTCCTGAGCCGCCTCTGCGTGGGGGCGACAGGTCGTCTTACCTT
CGCACCTGCAGATCCGGCTTACCTGAAGCGGGTGAGTCCACCAGCACGGCGCGATTCCGA
GCTCAGCTGGGAGACGGGCCATCCGAGAGCCGTGCCCTGCTTGTCGTCGGTGATTACGTT
CATGTCGTTCCCTCGAAGAGTAACGGCTCGCGCCTACAGGATAGAGGGGTCAGGCGGTCC
AGCACGCAGCTCCCTGAAAAACCGCCCACTACTGGTATTCACACTCAAGGATGACTCACC
CGGGTGAGCACCGCGCGACCGCTCCACTATCCGAATGCGGTTCAATATTCCACGCACTAA
TTCAAATGAGCGACAAGGCGTCGTTCCCCAGTCTCCCGGATTGCTTAAGTATGGATTTTC
ACTCCCTCACAGGAGCTGTGTATGCTGGATTGAGGGGAATGAATGTGACAGCAGATCAAT
GAGGTGCTGTCCAATGGTCCCCTGCCTTACTTCAGTTCACTGCAGCTTTGGCTTGTCTAC
GCGCCCACAGTGTGGATGCCTTCATGCTTCTGTTCTTCGCGTACTGATGTTAGGACAGCT
AGGCATGTTGTTCGGAGTTCGAACAGCCCGGCCATGCAGGTGCTAAGATCACCCCTCAAT
AAAACATCCGAACCAGGCACACGACGGTCGGCACACTCCGCATGTTAAAATCGCAACATG
AACGAGCGTGCGTATTTTTCGCCCCCTATTCGATCGTCCCTCTCACGCTTGGCATGAATG
CGCAGTGCCCGCAACCGGATGCCCTAGGACGCCGCCCTGAATCCCCTGATTCCCACGCCG
TCGGAGGTTTCACATTTTCGAGTTCTCCGCAGCTCCCGGGGACGGCAGGCTGAGCATCTC
AGAATTCCAGCCGCCACGATACCACCGCCAGAATGCGCGACCGCCACCTGTAACGTCATT
ATGAACTCGTGAGAAATTAAGCGGTGTAGAGCATCTTGTGGAGGTAAATAACATGAAGAA
AATGCAGGGTGGAAAAGACTCATAATTCCCTCGTGCTTTGGAGAGGCGCTTAGCAGTGGC
CCAACGCATGGGTATATTCTGCGGCCCGTTTATAGTGAAGACTGTACAGTACTGCAAGAA
TGCGAAGTTGCGCGGTATAGCAAGGATTTTCTGGGTGTGCTCAGACGTAGTTAGAACGGG
CCGGTGCTGGTAGAGACAGAGAC--TCGTAAAGGGCAGCCACAAGATAGATGCGTGACCG
TGTGGAGATTCACATTGGGTAGCAGTCTCTCCCTACAATACCATGACCCATCATGGGCCT
TGTCCTTGTGCAGGCTAGTAAAAAACCATGGAGCCAATCATATGGTTCCGTCACTGGCCC
CTACCGCTCTAGTGTGGCTTCCGAATCTGGCACCGGACTCTCACTCTTACTATTATGTAA
CACCTTTAGGTTCCAAGTTGCTGGCTCCCCTTTACAAACCAATGCACACTCTTGTCTCAA
CCCGCAACACGGTTTCCTATACATTGCCGTTAGTTGGTACTGCTCGGTCAGAGAACTCCA
TGGAGCTGCTTGAGAACGCTCTAAGCTAGTATAAGACCAGGACTCTCTGTTCCATTGCCT
TTAAGCTGCCGATTGTGCGGTGATGTATTGTCGCAACTCTCTGCCTCACAAACTCGCTAC
ATGGTTCCCTCTTGGTGTACCAGAAACATGGCTCATACCTAATTGTTTTTAATAGGCAGA
AACTCTGCGTGCATGCTCCGTTGGGGGGGGCGTGGTTCCTCGCCGTACACTAAGCCAATC
GCTATAAGCAGCTAGAACTAGGTATTTAGAATTGCGACTCCGTTGCCCAAGAAGGCAAAC
TCGGCTCTATGAGAAAGTTTTACTATCTACACCTTGCCCCCTTGTCAAATTCTGCTCAGA
GTCTTATATCACATTAAGCACCCACCAACTAATCCGCGCTGCTGTTTGCTCTCATCTATT
CGTTATTCTGTTTCCGATTTTCACCAAGCCATGCTGCATATTTTACTATCTCATTCACTA
TTACCACACCCTTGACCTTAGCTGGTGTTTTACTACTTCCGTAAGTGATCCAAAGTTCTA
TAGAATTGAATGAACCACTCAATCATGTGACACTTCGAAGTGGTATATCCCATTTATGCT
GATGTGCTTTCTTAACCTGGCCTTTTGGCCTTTCCGCATGGTTGTGTTAATCGTTGTATT
CGTGCCGTCTGGAATAAGTTTAGTCTTTTCCCTTGATCCCCCTCTACCTCCGATGGAACC
ACTTGAAATCTGAATTATTGACACTTGTGAGTGTGTTTCGGTGCCATCGGACCCGGCGCC
TCTTCAGGAGCAAGATTTGTGCTGGACGACCACCGGACAATATCGTTTGTTTAAAATTAG
TTCCCCTAATGCCGAATATAAACGGGTCTGCCATAGCCATATACTACTTAATTGTACCTA
TTAAAGATCCCAGTAATGGCACTTATGCAACGTCCTCCCCCCCCTCCTTAGGCTTCTAAG
AGTACCCCTCCCCAAAGCGTTCCTCAAATTCCAATCTATTCAACTGATCTTTCATTGCAC
CCCACCTGCTTACCCCACAGGCTTATGAATGAATGTAGTTACGTGAAAGAAATTCCCCAT
TGACAACTTGCGTCCACTGTTCACTGTTGTTCACTCACCTTATATGTGGGGAGGTGGCGA
TACCCTATACGTACACCCTCCCGAT-----------------------------------
------------------------------------------------------------
------------------------------------------------------------
-------------------------------------------NNNNNNNNNNCTAGTCT
TTGGGTTCTGGTGGAAACTCTATAAATTATACTTATGCATAGGATCCAACACCTTACAAA
TTTACTTTCCANTTAGTCTGATNNNNNNNNNNNGAGGAGTCGATAAGAGGATAGAGTCTG
GTTAGTAGCGGACTAGGCAAGCAGCCGATTACCTGCGCGGACGAGTTACGCGTAGGCTGC
CTACCGAAGGGAACGCACAGCATGCAATCGGGGGGAGGAGTAGGGGTCGGGATTGCGTGA
AATAAACCTCGTAAATATCCGTGAACAGGGGTGCACGAGACTTGGGGCCATCAGATCAGG
ATTATCTNNNATGCGAAGGACGCCCTGTAACGGGATCGTTTGGCGCCTCCGATAGCTACT
CGCTCCCGGTCTCCTGCACTGATGCAAGTTCATTCCTGGGCCCAAACTTCGGGGCCTGGA
TGTATGCTATTATGCAAACATGAAAGTGGGCCAGGGAGACGGCCCAGCTGCAAGTAAGTC
TTATGAGGGGCGGCGAGTCTGAGTGATCCAGCCGGTTCCGGGTATATAGTTCGCGCAGTT
CAGCGTGGCCGCTTGCTTACCCCCCCATGCCCCCGGTGATGTGTTGCCGCGTACATGTTC
GCTAGGGGACCGCGTGTGGTCGCTCTCATGGTCATTCGTCATTATGTCGGGCCCACAAGA
GGCTTGTGCACTTGGGCCGTGGGTCAAGCACTGCCTGTAGTCGGCTTTGCCCCGGGGACT
CTGACTGTTCGTGCGCCGCTCAGACGTCTGAGTGGCTATCGTCCGTCCAATACAGCTGCT
GCCTCCCCCGTTCGAC-GTACGGGATGGGGTGGGCATAGGCGATGGATCAAGGCGATGAG
AGAGGGGTTGATTCCCACGTGGTTTGGGGGTTGAGGCTTGAGTCGCATCGTATGGTGTGA
ATAATACGCAAATAGGCAGCCCTTTGCCGACATTATATCCTGCATACTTTTTAAGGATAC
TCTCTGTAAGATCACTGCTTCCTGCTATAACCCCATTATGACGGAAGATACCTTCTAGCT
ATCGGATGCAGCGATGCTTTACTCTGATCGCCTCAGACACACTGTTGAATGACCGCCCCC
CAACCACTCTCGTGTTAGCGTCCCGAGACCTACACGCAGTGACGACACGGTCTTTCGCAC
ACGTTCCCTAGATTATTGCTGAGCCTAGAATCGCGCTGTTCCGTCGAGCTCGCGTCGTCG
GCGCGGCTAACTGCCCTGGTATGGCTTACGCGTTGTGCGGGTGGGGGCCGTCGTCCCGAT
TGTATGGGTCCTTCGCTACACGAAGCAGAATGGGTCCAGCATTCTCGCAATCATCACCAA
CACGGTTTAACGTTAGCCTAATCCGTGAGTCTCGGGCTTGCCAATCCCAGGGGGCTTCCG
AGGTCGTATCGACGCCTTCCCACAACATCCTTGGTTACAGCAAGGCCTGGGTCTGCAGCG
TTGAAATTGTGACCTCAGTCTCGTATATGGACGGCTTATTGCTTTTGATATCCAATCTGC
CACGCAAATCCACTCGCTCATCAATGAAAGGAACTACCCCCTGCGAAAGACCCTAGTCGC
AACACACGCCGGGGTAGCCTGCTGGATGGAAACGACGGTGCACAGGCAAACCCCACCAGG
CTGTCTGGGAGAGCGACATGTTGGAGCTGCGAGTGGTCCCGGGTCGTGCAGCGGCGGCTC
GATGGCGAGAGGAGGACTCGGAGGGGGTGGGGCGGGCGGGGCAGTGTCCGCCGGAGGAGA
CGGGGAGGGCATCAGGTTGAGGGTAAAGCACCACGGATGGGATCCCAGCGGCGGCCGGCC
CATCGAGAGAGGAAGGGAGACCGCTTGTGGCAATGGCGCGCAACGTGGGGGGGAAGCTGG
CTTTAGGGTCGGTGGCAGCCGCAGAATAGGTCTCGCCGAAATAGCTAACTTGTGTGGACT
GAAGTGTCGAGTCTGGAGGCCTCGGCGAGCTTTCGCTTAAACGTCATCTACCCGACGGTC
GTCTACTCTGAGCCTCGACCCCGCCCCCGTGCCGGGTGAGTCACGCCCCACGTCCTGGTC
CTGAGCGGACCACACTGTCCATAGTTTTAGCTCTTCTGAGCTGGGTATTTTAATCCTCCC
TCTGGAGGAGTCGCGCCAGTCCCGCAACAACCGACTGCGGTCCGGGCATGGGCATACCCG
CGCCTAACGCCGGGGTGGTCGAGTGCGAGAGCACAGCTCCCCCATCTCCCCTGTCTTCCT
ACTTAGCAGCATTGTATAATTTACTTTCGGATGCGCTCTGTAATGTGTCAGGGCTGGACG
TTCTGCTCACAATCAACAGGTTTATGTCTCTACCTGTTCCTAATGCATTCGGTGATCGAG
TTACCAGCTTCAATAATCAATTCATTCAACTCCCAGAACCATGCGTACATGAGGCCCCAC
GCATCAGCCGCAATCCTGGCATGTGGGACGGAGAGATATACTTGTCCATGCCCATCAGCG
CGGCCCTTCTGTCACTGCTCGCGGTTGGCCGCGTTTGGGCTGACAGTAACGAAGTGTCTA
TGTTTAACTGTACCGAGGTGAACCTCCAGCAATAAGCGCCGCGCGTCGATAACTGCGAGG
ACTGCGATATGTGGCACGAGTAGAGCTAACAACTGCATATCGTCCCGACAGGCGATACCC
AATGCTCACCGCACAATGATCCAGAGACCAAGTAATAGATCCTCCCCGCCGTTTGTCCGT
TAACCGCTATAGCATCTTCTATGCAACCTAGACGTGCCTTTGTTGGCGTTTCGACCGACA
GTCGTCCACACCCATGCCTGAACGGGGTAATGATCCCTTCCATCTAGAATCTAGTATCAG
TGATTCAAAGCCAGCAGTCAGCCCCTGTAGGCCAATAATCCTGAGTGTAATTTCTCAATA
CGTGCCGCCAGCGAGCGCAGCCCTGGCGATACTCACAGCGGTCGCTCGTCACTACCCGAA
GGTGACTTTCACGCAGAGTGATCAATATCAAAAGCGCGCGAGAGGTTGTCCGGACCGCCC
CGGGGCAGGGATGCGGCCCTGAGCTAATCGACGTTCACGTGCTATCATGGCGATTTAGTT
ATCGAGCCTCACGTAAACGCGGTGTTGAAGGGCTCGGACTCCAGGGTATGCGCTCTGCAC
GGGGTCGGTGGAGGTGACTTGGAGGCGTCGCGACTTCGATCGGAGGCCGGACTGCACACC
GGGGGCCCGCCGCATCGTGGGACACCTATGGGCGCCGCAGACAGGAACAAAGAGGGTAGG
GCCTTGGAGCCGCCGCCTAACGGGCGCCCTGCCGAAATTGTCAGCCGTCCAGGCGGGTAA
GATCAAGTACCATGCGAGCGCACGTCCAGCATGCCTGCGCCAAGTTGTAGCCAATGGGAG
CAGCTTGTGGAGTGCCGGAAGCCCGTAGATCATTCATGCAGATCTTCCCAAATCACGGCT
GCGCCTAGAGCTGCTCGTAGCGCGTTGAACTGGTTCCGCGTTCGGGGTAACATTCTTTCG
GTGGTTGATCATTATAGCTNNNNGGGTGAAAACTGCATCACTTCCGTATACACGCGGCCA
TGGGGCCCTACAGGCGCACAGAGGGATTATTAGGCATATTTACCACTCCCGAGAGTCTAT
ATCCCGCGCACGGGAACATCAGTACGACTCGTGGGGTGCCATGTACGAGCCGCTGCTCCA
TCATGCGGGGCCGCTTGTCTAACATCGACCGGGTACCCGTTTATGTGGATGAACAAACGG
TATACGTCATAGAGGTCCAAGGGTCGTGCCCATGCCATGCAAAGTGCTCGGAATGTTGTA
GGACGCACGAAGAAGTTAAGATAAATTGCAAGGGGACATCTGCAAACTTGATTAATATGC
AAAGTGGAGGGGAGATATGTTGAAAGGGTATGGAGATAAGACTTCTGCTCTGTGTGAGAA
GAGTGGCAGGGAATGTGAGCGGGAAATTTCTGGATGTAAATATGACTAAAGCCATTAGAT
AGAAGATAAGTGATGGTCCTGATGGACTGTGGGTAAGAGGTGAGAAGTGAGAGTGGGCGG
AAGAAAATCGGGTGCTGTGTGGGGGCATCAGAGCATTGCGCCTAC-GATGAGTTAAACCT
AAGGTCGGGCTAGTTGTCATCCCACGAGAGGTGCAGTTTGATCTCATGTTTTGGTCTGAA
GCACTGGTGCGATGTGCGCGGCACCCGATCGTTACCCACCCAAAGAGAATTGGGAGAGAC
CTATCTACGCCCAGAGGGCGGGCAGTCGAATTACTAGCTTCCCATTTCCGTTCCTGTTAA
AGTAAATACGATTCGGACGCTTCTGTGCGCACTGCTTGCCGCAAACGCAATTATTACCTA
GGCCTCAAATCAAGCTGGGGCCTTCGGCACCACAT-TTTACTTGCTATAGACCCCCACNG
CTGATTTAATCCACATATACACTCCAGGTTCTTCGAGAGCTTCGCATCTTTAAATTAGTC
CCCATGTGTCGATCACTTGCGAAGCTAGTAGCGAGTTACAAGTCCGAGTCTGTCACGATG
GCCTTTGTAGTTCGGCGGCAAGGGGGGGGTCAGGACGACTGTGAGCCAGGTGATGCCGGG
CGAAGGGTAAAGCGAGTAAAGCGGGTCACAGTTACTCCTGCCGAGGGGTGGCGCGAGCTC
GTAATGGCCGACGAGCAGACGAACTCACGAGCAAATACGCGAAGATTAGACGGCGGGACC
ATACACAGGACAAAATTCAGAGGGGCAATCTCTGTCTGGACGGCGCAAGTCTACTAACCG
GTCGCGACAGAACGTTACATGGGCATACGTCGCTTTACAGGTCCTTGTAATGGGCCAAAG
ACATAACGTACCGACCCGAGGGCAGTTGTAGTGGTTTATCAAGTGGCACGTATGTGTCCG
CACAATGAGACCAACGCCAGAACTGCGATGTGTTTGTCGACAATACATGCCATGGTGCGG
GGGATAACGCCGCATTTTGAGGTGTAAAGCTAATCGTGGGATGGTAATGATTGTTGCAAC
CATTCACATGCACGCAAAGTGCCACGGGGAGGCCCCCAAAGAAGGCTACCTTCGGCCGCG
GCCCGTCGGGCGTGAGCTTCGCCGTCTAACGTCTCGACGAGCATCGTAGCTGACCCCCGG
GGCGGACACGTATCCTGCCCCTCTACCTGTCGACGAGGAGACTGCCAGCAGAGTATGCTA
AACTCGAAATACGTAATTCCTCGATGCAACTAATGTCCTCCAGATGCTTACCTGAATACC
ATTTACGGAGTCGGGACTCGCAAGTTCCGCCCATTTTGAGACTCTTCGTACCGGACACGG
CGTGCCAGGTAGACCCACCCGCCTNNNNNNNNACAACCGACCAACAGAAAGATTTACCAG
GCGAACTTACCTGCGACATGCTCCGACTTACTTCGATTGTGGCTAAGGCTCCGCTAGACC
GCGGCGATATGAGATAAATACT-AACCCTACGTTCCATTATGAACGGGGACTAGTGCGGG
GCAGCCCAATGTACTAGCACGGCATCGTGGGACGTGCACAGTTCCGGGGTAGGAGTGGCT
GGTGATCTGGTGTCCGCAGGGCCCTGCGAGGAATCGCAGAGAGGAGTTGGGCAATCGGTC
GTTCGCCCTAGGGCAGTAGGGTGGCGCTGGGTTGTTAGAAGACCGGTGGGCCCCCTGAAG
GGTGTTGCCGAGGCATGAATTGAAGGGGAACAGAGTTGACGTAGCAAGTGATCAATGGGG
CCAATAAAGAACGCATCGACAACTATGGATTTGTAGTGGGTGTGGAGTCTCGCGAGGAAT
GAGTTAAGGATATCGCGACGGCGCATAATGACAGAACTCAAAAGACACTGTGAAATAGAT
TTGACATTCGAGCGTGATGGTTAGGTAATACTGACGATTATGCCGTGGAGCAACCGATAC
CGCTGAAAATGGTGAGTGGAAGGCGCGAAGTAGAAAAATCTCGGGGTAAGAGATCATGAT
GATTGTCGAACATACTCTAGCAATTATGCCACTGCAGATAAGGTAATACGCGCAGGTTAA
CCAAGAATAAGTTATTAAGCAAGGTCAAGGAAGAGACAAAGAGGAACTCCGGGAGACTGT
GCCTAAATTAGGTTTCTATTTGATTTTAGCATTGGACCACTCCCATTTTGTGCTCTTTGT
TACTGTGTTGAAAGTTTCATATCCTGCGCCCACCCTCTCCCCAGGCTTGTATGAAATTCA
CTTCGTCCCCCGGCCCTCACCCGTATAAAGTCTCTTGTTTATCCCCGTTCAAAGCCCCAA
GCCCTATATGTATTATGTTTGACCGAGCCCTTATCCAGGTTAAAATATTGTTCCGGCCGC
TGTTTGACCTTACCTATCGGTATCCTTCGTGGCAGTATCATACTCCACTGATCTCGCTAA
ATCCACTAATCTGCGACACCTGAGCTGCTCTCAGCACCTACCCAGCCTACGGGAGGCCAT
TTAGGTGCTATTGCTCCGCCCTCGTGCCGTGCCTCTTTTTACACGGTGTCGGGCCCCGAG
CCGAGAAATCCCTCCCCTCCGCGGTCAGTCAGTCAGCCTGCGTCGCGCCGCAACAGGGAC
GCCCACCTGCTGTTCCACCTCCAATCCACAGGCTANNCTGATACTAGCGAACAGACCTAG
TTCAGTGTCATGTTCTTGCTGACACAAACCAACATCTGCTATACGCCCTCAGTGCGCAAA
AGTTCCCTTCGATTGCGCGATCCAGATAGCTATCACGTCCAGTTGTCTGTACTAGGCCAT
ACTGCTCCAACGGGGCACGCCCAGGTCTTCTTCGTCCGACACTTGTGTCCCTGAGGCATT
GCCCCAAGGACCCCGACAGTCCTTCGCCTTCCCGGCTCGCCCTACTCGCCTCTCACCCGT
CTCGCGCAGTTAACCGCCACCGCCTTCCCACGAACCATCTCTCGGACATCTCAGAGCTCG
AATGCGCTCGCCCAGACACTTGCCCGCCACACCGGAACACCGCCTAATGACCGCCATCCT
TGCCGATTCCACCGGCTAAGCCTTCCTCAAACAGCCTTGCCCTAGGATATTTCACTTGTA
TAAGCACCGTCGAGTTCTGTACACTCATTCCACATCAGCAGATNNNNNCTTTTCGGGTCA
CACCCAGTTACGACTACCACTGCATCGACCTCGCAGCGTTGGCCCAACTGCGGTGGGTGG
AGCTAACCCTCAACTGCCGCTAAACCCCAGCGAGTTCACACGTCTCGAGTTTGGGTGATA
AGGTTAATCAGGGATGTAAGGATAAAAGCATTGAAACAGTACAAGACAGTCCATGACAGA
AACTGTCGTCGCTATCTTTAGTGGTTCGCAAGGAGAGTAAACAATCAAATTTATAGTGGT
AGTTGCGAGCAGAATGCAAGTCTACGGATGTGAATCGAGGAGGAATGAGCGTGAGAAGGT
ACGCGGTTTGGTGACAAGAGGCATATTAGGACGGGGGGCATAGCTAGGGCCGAAGGTTAA
AAACGCCGTCGTTGCTTCGTCACGTATGGGCCCCGATCAGCAACTGGCTTCCAATGAGAT
TGGCCACGGGTGCTTTCGCACTATCGTAGACCGCTCGCGGACCAGCACGGACAGGTTTGA
TCGCGAGAACCAGATCGTCGAAGACACAAGTAGACGTGGGGGGGGGACAGGTCGACTTGC
CTATTTCTTGGCTGTACCGGCGTCACAACTACCGTAACACCATGCGATAGGCACCGTACA
GCGACTCGTCCCCACGGGCGCTCCTCTGGAGGAAAGGAGGTCGACGTGCATGCACCAGAG
ACTGGGGTATACTGGCCAATCGGTAACAATGTCGGCTAGACCTCGTGACTAGGAGGGTTC
ATAGATTGCCAGAACAGGTGGGCTGAAGAAGGAGAACGGACGTCGATCCACGGTAGAGCG
AAGCTCCAACACCCTGCATATAGCTTCAGCAGCATGGAACAAGGGGGGTTATTTGTAACC
AGAACATTTCACAAGATAGAGGTGTATGAAGAGTGTAGGTCACTACTGAAAGCCGGGACA
GGGACACCATTGGCGACACCGGCGGCGTGGGAAACCTACAATTCCCTCATCACTTTGTTA
CGTTGCGTACCAACAGTGACAATGGGGTTAAGCGCGCGGTCAAAGCGCCCAGCTGTCTTA
TACCCAATGGCGAGTGGTCGTCGAACTGTTGATAATCGGTAAGGACTCTGAAAGTGATCT
CGAGTTGATACTCAGTGTGCTACCTTAATGATAGGGTGAGCTCCCCTGAGACAAGGAGAG
AAGATGAGCGACTCGTGAACGACTAGTCAGAATGAGACGTTTTGATTTATCGGGTATATC
TATCGCCATGAGTCGGATGAGGTTGTCGGGACAAATTGTATATGCACATCACCCTCCCAC
CTAGACTCGGGGCACCTCGTAGAATAGGGGACGTACTGTAAAACCGCATTACGAGTATCC
ATTTTTGAGACTAACACCGATCTTAGAAACCCGCGAATCAGATGGCTCATGGTCCCCGCA
GGCCCCAGTGTTGTCCGTCTCGCCCNNNNNNNNNNNNNNGAGCTATATACGCAGCTCGGG
CGGCTAGGGCTAGTGACTGGCGCCCAATTATCACACCTGTCCTCTCCTGCCCGGGCGTCG
CAACCGCTGCGCTAGGACGGACCCAACCCTACGGGCGTACTATTGTTGCGATCTTGCTCA
GAAAAATGAGCAGCACGTCCCCGTCCACCACGGCCCAGGGTGCAAGAAACACGCGAGCGA
CCAAAACCTCTCCAATAGCAGTGACGTTTCCTGGGGCCATCGATCCATCCGCTTATAAGT
AAGCTCACTTTATGCCGCACATACAGCTATGAATACCCTCTGACCGTTCACAAGTTCGCC
AACCTGCGTCTCTAGCCTCACGAAATCTCCCCTGCCACATACAATCCGTTATCGCAGTCA
CGTCGGAGGGTCCATGTATGGTGAGGACCGAGTCGTACACGCGACCGGAATAAGGGACGG
GACGATTTTCCTCCCTCGAGTTTACCGACACAGTTTGGAAGTGGGTCGTGGTGAGAAATA
GACAGCTGCGGCTGCCGGCTGAAGGCCTACAGGTATCCTAGTTGCGATCTTCTAATCTTC
GCACGTGGACCTCGACCATTGTGCTCTGGCCTCGTCCGCGTCTCTTTTGCCAGCTACCTG
GCGAATTCGCTTTTCCCTTTTGCACGGTCCTCCCACATCTGACCGTCCAAACCTGTGCCG
CTCTATAAATATGCCCAGGGCTGCCCATCCCCTGACGAGTTGCCATGGCCGGGATGTGCT
GCGCGTATCAAGGGACCATTTCTGGGTGGACTGACAGGTGTAGAAAGGCCCCACAAATAG
CTGCAATACAACCTTTTGTGGAGCATGCAAGTCATGGGTATGTATAGACACAAAGCAGAA
ATGGGCTGCGTAACCGACGATTTAACCGTGCTGCACATGAGAGCGTACGGATACCCAACA
GCGAGGATCTGAACCAGCCACCTTGCAAGCTATGCTTAGGCGAGGAGTCAGAATGTGTAT
TAAATCCGACACACAGGGTCACTGAGCGCGGGGAGGGCTAGGAGGAAGACCGTAGGTCTC
ATGCGAGGAACAGTCAAGGGCGGGTGGTATAGAGCGACAAAGAGACACAGTGCTGTCAAA
CGCCATGTGTATCGGATGATCGCCCCCGACAGACAACATTGTTGGACGCGCCCGCTCAAA
GCGGGCATCTGTCAAAAGATTTACCTCGCCCGGCCGGACGCCCGGCCTTAATCTGGATCA
CCTTACTCGTTTCACTCATGGCTCCCCTCCGTGTTCGTTCTCGGCGACCTCGTCTCATTC
GTTTCCTCATTCTCTAGTAATTGCGTCTGCTGTGTGTTTCTTCGATCTCCCTCTTCGACT
GTAGTTCCGCCACCCGCCCCTGTCGGGGGCTGTCTCTCTCTACTCTGCGCGGACGACGCA
CTACGTCCGATGTGCAGAAATGCTGCATACGTGCTGCAATAGCGTAACCATGAAGAGAAT
GTTGAGTTGTGCAATTGGCTGTGCGAGAAGCCGAAATAGAAAATACGGTGGGGAAACATC
AACGAAGAAACACCTCGGAGAGGGGAAGAGACATGTTAAGTGAAGACGATGGGAACGGCA
ACAACGACCAGTTATGGATAGATGAAGNGGNATAATTTACATGNTTATGTTGTTCAGCCA
TATGTGTAGGAAGCTTAAGCAGGGGCGATATCTTGTCTCTCGTTTTAAGAGTTCGCATTT
GTATAGTCATCGATTATCTGCGATGAAGACGATTCAGCCAGCAAATTGCAAACCCGCACA
TCGAATAACATCCGCGAGCCCACCCCGGCGCATGCCTATTTATCACCCCGTAATAGACTC
TCCCTACGTGGGCTGTGTCTCTCTCCCACCCAGTGAAGTTGACATTCTTTTCCCCTAGTC
GGGGTTGTGTTGCGTCTATATGTACTTCGCTCCAGTCGAGCAATGGACAGGCTTGCGCCT
TCCCGATAGTCCCTCGGGAGCGTGTCTTCCGATCCGTGCTGCTCGCGCGCGCCCCAAATA
CGTTCCAACTGGCCCTCCTCCACTTGCTCCCCGTTGCTACCCAGGCGCCAGCTTTGCGTC
CTTCGGAAGGGGACACGCATCAGGCATATCTTAAGTAAGTGTCTTTTCTCATGGTCCAAG
GCCACCGATACAGTCCCCCGCCCATGGGGCTGTGTGGCTGCACGGCGGCTCCCGCGCCGA
GAAGGGCCCTCGGTCCACCCATTCGCATTTTGTGCGGTTCTGTTTCGTCTTGGGTCTATT
TGCTCGCCCGGCACCCTCCGATCCACCTCACGCAGACGCCACTTGAACTCGGGCTGGCGC
ACTGCCCCACACGGTGGGGCCTCTCTAGCTTTTCGGTATTTGGAACGCTTCCATCTAAAA
TACACGGTAGCTGAGTAGCGGGGCGCGGGAAGCGTGGTGTAGGGTCTACTCAGGGCCGGC
GACTGCCACTACTGATACCTTGTCTTGAAGCTAGTGCAGCATCTTGTGTTCCTCGGTTCT
TACGGCGTGCACCTTCCGGGCCACGCCCCCTGCTGTCAGTGACTTTTAAAGGCACCCGCT
AACCATCGCCGTACTTGTTGGCTGCGTCAAATGACGGATCAGCCAGCCGCAGGTGGGAGC
TACGCGGTTGTGCACCCGCACCGGATCCCATCTTATTGCCATTTTCGCGTCTTTTACCCC
GTGCAGCTCCGTGCTGGTTCCAGAGTGGTTTAGCTGTCCCGTTTGTGCGTCGTGCTCTCG
GGAGCAGTCTCGTAGGGGGCCTGGTTCGCCGGCCGCCGTTTCTTAGAACATTTCGCCCGT
GGTCAGTGTTCTTTTAACTAGCTTAACGCCTCACGCCCACAAAGCGGCCGCGGTTTTCTG
CTCACCCATGTCGCACACGCGGCGATGCTGGGGCTAAGACTCCTAGGGGGTACCCGTCCT
TGGGCCGCTGGCCTTAAGTTCGCCTGTGATTCACCCGCACGTAACTGCCTACGCTTCGAC
CTTAGCGGGGCNNNNNNN------------------------------------------
------------------------------------------------------------
------------------------------------------------------------
------------------------------------------------------------
------------------------------------------------------------
--------------NNNNTCTCTCAACCCCCACGGACCGCAGCATGATTAGGCCCTGGCC
AGACTGTCAAGTGCGACCACGGCACCTCCAGCGTTGGGGGTGCCATACCCAGAGGGAATT
ACCGCGGGCCCCACGCAGCAAGCGCGCGCACCCGGCTATTGGGGCCCGTCTCCAAGTGTA
ACACGGCCAGGGAGGGCTAGTCCGTTAACATCTGGTCGAAACATCAGGAAAAGGGAAATG
CACTGGACCGTCCTCCTTCAAGTCCGTCCCTCTCCGCAACCAAAACCGCCACCCGTACCT
AACAACGGCTTCCTTGCCATTGGATCACCTGTCTGCCTAGTGAACTAACCAGACCAGACC
CGCTAACCCCCCCTCCAACACGGATGAAAAAACACGAAGCCCCAACACCCCAAGTTTCCC
TGAGCGAAACCAGTATGAGAAGTACAATCAATACTCATTTTAACCACTTTGCACTTCTCT
ATGATTTCTCCGGCGCGCGGCGTTCCCAGCCCACAACACTGCTCCTCAGAGTAGTCATAA
GCCCAACCCTCCGTACAAGCCTACACGAACCAAAACACCACACTCTTTATGTCTGCGCGG
TCAGAATCCTACCAGCTCTCGTGCAGTATCAAAGCATAAATGTCACATTCTAAACGGTCA
TCGGCCGCGATTTCCGAACGACGCTTTACCCGCTCCACGTGCACACGCTGGCTCTCGTAA
AGCCTCCCACGGGACTGAGTTGTCCGGGACGGTATCCTTGCGTCCCTCGTGTGGACCTGT
CCCTACTCTTATCCTACGTAATTCCCTTCCTTTGGGTCCCCTCCTATCATGTCTCAGCTG
TTAAGTCCCCATTGCGACCCCTTGCCTGTTTGCTCACCTGTTGACTATGTTGGTAGGTAG
GCCTCTCATGCGGGACAGACAATTAGGCGAAACTCCATTTGTATGGATCTCCCACTTGGT
TAAATGGGGTCCGTCGCAACCCAGCGGTTGTAGGGGGTTCTTGGGTCACTCCAACGGCAT
GCTCTCAAGTTGAGAAACGCCCCGTGTTGTGCGCCGGTCGTGGGGCTCTGTCTCTGGGCT
TGGTATCTCATCACTGGGCGGCCCTAAACCCGGTCCTCGCCGCTAGAGTCGAATCACTGT
CTTCCTAGGGCCTTGCTCGATCCGCGCATGGCCTCAATGTTTTCTATCTATAGCGTCCGG
CCTGTAGACCTCCTGAGACGCTGTTGCGCCAAAGCCCGGACCTGTTAAAAAACGTCTCTT
CCTGGCTTGTATGCGCGGGCCGAACACGCCCGTCACGCCCGGGGAACTCCCTCTTACCCC
ATTCCATCACATGGCCTACACGGAGGCGTACTGTGGTTGATAAGCTCTTGTTCCCCCCGT
CTATTATCCCATCCCCTAACCCAACTAAAGAGATATGATGTCCCCCAGTTGGGCCAATAG
CCCCGCTCGGACCCGAAGGCCCCCCGGGCACACCAGTTTGCCGGCGGTGTCCCGAGCCTC
TCGACGTCCCACCCCTACTACGCAGCCCGGACTACGCATCCCTCGATCAGGTGCCCGCCC
TCTTTGTCATAATAACCCGAACCGCTCTCCTTCCTCCGATACCGCGCCATGATCCCTGTG
AAGCGACCGGGGACTGCGCTGCAATCTCCTATAATCAAATTCCTGACTTACGCTTTCAAA
CCTTTAACTATTTCGCGCGCACTTCATACTCCTCAACCGCTCCTGTAAACCTCCATTCGC
CTGATGCTGACGAACCTGGTCTCGGGACGTATGTATCTGTCAAGTATTTATTAATTGACC
ATCTTCCGTGTGTTCAGCTAACCTCCTCCTCTGATCTCCCTTCATCAAACAGACCATGTC
ACGTCATCCTTCACTCTCGGTCGCAATCAATTTGCCTCGTTCTATAATCAATCCCTTGTC
CATCCGGCTTACCCACCTAGGGGGTGTCCCTAATCGTTTCTACCAATCTCATCCCCTTAG
CTGCAGCTAAGTCTCTGCTAATCCAGGAGTATTCTTCTTAGTCTGAGTAGTTGTGTTGAA
TTCTAACCTCACCTAGACTCCGACCCAAGTTTCACAATAGTTTCGGTATGTGTGATCACG
GCCACGGTGCATGCGCACAACTTGTACGCTATTCCTTGTCGTAGCACGCACCGGGGGGTC
TATTTAAGGGTATCTAGTCTTCTACAGCTGTTCGTAAGGAACGGGTGAAGTACTAACACT
TATGTGCGGGGTGTTGGACCTCGCGACGTTACCCCCTCTGCATCTCCTTAATTTTGCCTG
CGTGTCCCGCGATATATAGCACCCCTCGCTGCTTCCCCCTCCAAAGGTGTCACCCATACC
GAACAGCAATTTGAGTTGAATAGCCACCCGCGGAACGCACTCCTCCCATCAGAACCGGAA
CAGAATCGCGCGCCTAGACTGCCCCCAGCATCGCCTTGCGTGCTACGCACAATGAGGTGG
AGGATGAATGCGAACAGGATGGCTTCTAGAAGAGCTACGACCTTATTGTCTCGATGCTGC
GTAATCGTCTTAATCACTATCATCATAAACCCTTCTTTAAATCCACCTACCCATACTCAG
GTATTTCCTCATTGCTGTCGTCACCACTCTAGCTATGATAATTCGCACCGGTCTATTGCG
GCACCTCCTCCCGCTAAGACCGTCAATTCTCCTACGGCTGCCACCACTCACGAATCGATG
GGCCATGGGCGGCTAGTCTTTAGCAGGTAAAAGGTTGCAATATGGCGGAACCNNNNNNNN
NNNNNNNNNAGTAACACACCTTGCAGTGAGGGACAAAGAGCGCAGGCCGGGCCCGACAAA
TTCGGTTGATAGCTAGAACAAAAAGATCATCCGCGTCCACCCCACGACCCCGCACCATCC
GCCCGTCTGCGGTACGGTCACCGCAGGGGATCCCCACGGACTCGGCTGCACATTTCGCGC
AGGGCGGCAAGCCGGACAGTGGTCTCTCCCTTTTTCAGCGCGTTTAGCGGCGGGGTCTGA
GACAAAACAGTGATCCCAATGGGTGGCGAGAATGAGAAGAAAGTTCCCGTCGTACTGAGA
TGGAGGGAGTCTCAGAAGTGGGCAGCGATCATCGCTTGGTCGGAGACTGCGAGGCGGGTG
GGAGCGCCGTCGTAACGTTCAGTTAGTACTATAAATAGCGGAGCCAATGCTCGCAGTGAG
GTAACACTCAAAAGAATGGGCCAGTGTAGCTTNTTCACTAGAAGGAATACTGCTGTAGGG
CCCACGCATGGAGCGAGATGGGCAGGTGGTGGCCACCACGTTGGTGAACGTATTTGCACC
ATTTGACCGTTTATATAGACCCTACGTGTGTGCGCCCGTCAGGTGCTGTCGGTCGACCTC
GCTTCTTCATCCCTGGGCTCTACGTGGAGTCGCCTAGGCGCAGCATCGGTAACTTTGCGC
CTACTTCCGATGCAAAGTGAGCGCACTACATGGCCGCGATACAACTGGTCGTCGTTAGAA
TTCATGCGCGCACGTTGCCTGATACGCCTAGCCCTCGGGTACAGGTGCGTGCGCCCCGTG
AATACTGACCCTGTTCGATCTCTTATTATGATGAAGCATCGTAAATCTGTAGTCCTTAAT
TTAGCTCACCAAAATTAACTCTGATCGAATCCTAACGCATCTTCCCCGCTTCAGCAATAA
ACCGAATCTTCTATATCTAACCTACCATTTAGTGTAAGTTTGAGTCCGATAATGAGT-CC
ATCTCCCTAATGCCGAGGTAGGCTACTACCGACCATCGGGTGCTTCGGCCACTGTTGACG
AGTCGCTTCGAAGCTATATGTATGGAGCGACATGAGGAAAGGTGTTAGGCAGGAATCTGG
CCCCAAGAGGTCAGCTCCCCAGCTGTCTATCTAGAGAAGCCCTCCTTCTACGGAAGTGGA
ATGCGCGGAAGTATGCGCAATACCGCAAACCGCGCGCTCGGTAGTTACTCCTGTAGCCCT
CCTTCTTGGAACACCCCTTCCCATGATCACGACCTTGCTTCATCATCTCTTACGATTCAC
CAACCATCTCCTAGGCAGTGTAACTTCAATATCGTATCGTCAGATCCGACTTCAGCGGCA
TGGCAATAATAACCATGCCATGTATCACTAGCCATATCACCCATACTCCCACGAAAACGT
CTGATTGTACCCGGGGGTACCGTTCAATTTCCAGCATATCACTGAACCCCGAAGGGAAAA
TGACTACCGATCGACTTTCGCTCAAAAGCAGCTAATCACCCACGCGTCTGCCGCNNACCA
ACCTTAACTCCCCACTCCGTGTTTGATGTTACGCAACCAGTTGCAAACTGGTCGAACTCC
GCATCGCATGCGCCCCGCGTTCCTCTCAACATTGGTTGCCGTATTTATGCTCGGGATAAT
CAGCGCGGCGCGGACTCCGCACATCAAACATCTCGACCCTTAGTTTCGATACTTTTACGC
ATGTCCACTAACAATCTTTCTAAAAAAA-AATGTTTAAGAAGGTGTCGTACAAACCCATA
TGCTGTATATGACCAGGTATTTCACATCTCGCCAACCGCATTTACGAACAAGCGAAGCGC
ATTACAGCCAGCGCTTCTCACAGAACACATACCCGAATCTCAGCAAGCCATTCAATTTCG
AGATTGTTCAAGTGAANTGACTGGGCGATGAATGCATAATCGAGAGCCAACCAAGCCAGG
AGCGCCCACATGCTGTTCAACAANAGGTCGATGTATTGGATTGGAGGAGGAGGTGTTTGG
CTTAACTGTGAGCATTGAGGAAGTTTGCTTGCAGCCAGNGAGTACGCGGCGGGTAGTGTA
CATCTGCTCAATAGGGACTGGTGGGTGAGCTAGTGCGGGATTAAGCCAGGGTGGTGACAG
ACGCCGCATCGGTAGAGTGTTGCAAGTGCGCGCAAGAGACTAGAAGAGACGCCAGTCTGT
CCGGCTTGCTCGTTTTGCGCATGCCGGATGAAGGGCGTTCTGTTGACTCGTTCCCTTGGC
GGTGAGCATGACGGACACATCGGCCCGCGCCACCGTTACAGATATCGTACGTACACAGGA
TATATCGCGTAATCGCCCGTTATCCCGTAAAGTGCACGTCCAGTGTAGCTACCGGCATGA
ATGCAGAAAGGTGGTAGAGAACGCAGGGAGGGCGGATGGAATTCGAGCATGCACATTGCG
ACAGTCATGTTTCACATGCTCATTTCAACTTCTCTTGACAGTGGCGAATCTGTCGGTCGG
CCTGATACACAGGCTTACTCTTTTCACGTTACCGATCCTCCCCTTCGGCCACGGTCGTGA
TTACGCCTGATGAACAAACATATAGCCGATGTGATACGGACAGTTGAGGTACTCAGTGTC
ACGCGAGCTCATGGCCATCACTTCCGGCGGCGTAGCGGTGCACTAATCGGATTATTTACT
ATTCAGCTCTGCATAGGCAGCGATCATCTCATTGAGTCGTCTCAGACTCCACTCAAGTTC
GAATAATATCTCGGGAGCCTGTACGGATCGAGCTGCAAATAGGGACACCCTCCGTCTTGA
ATGCTGGTATTCAAATGCGCCGGTTGCTAGGACAGTACTTGGTCGATCTCCCGAGGTCAC
CTCGTCTGTTTTGCACGCCTCCTGTAGGAACTATCTCTAAACATTCCTACTCGGATTACT
ATCCGCACCGTCCACCATTGCGTGTCGAACGGTGCCTGAACTACCACGTTCCTTAGGTAC
TTTGCCAACTACTTACATTTATATTGTTACCGAAAGTCGGAAGTCCCGTGCTGAAAAATT
CTTTCACTGATGCGTCGAACCTCGCATACCGCTATCTTTTTCGCAACGCTGCTCCTGCTT
CTACTCGCGTTCTTATTTGCACTCCGAGTTGCCGACTTTTGCTAAGACTAACTGTGGCTC
CTTCGTCATTACGGTCCCACTTCCAATTCGCCCCTCCACCAAGCTGACGTTCTCGAATTA
GCCAACCACGCCTTGCTGTAGAGCTGTCTGAACTACTGAACGTCTCCTAGCCCTGGACGT
GGGCTGTTCGTGATGTCCTCATTATCTGTGCCTGCTGTAACCTGTGCGTAATATGCTTAC
GCTCGACCTTAACAGCTGTCGAATCGAGAGTCGGGTGCTCAAGCGCATTTGATTGGGGTC
GCTGCTGTCTGGTCAAGGCGGATCTGAGCGTCTATGGGCGTGCGACGGGTCGGCTAGTCC
GTGCAGGCGAACATGTTGCCGCACGCAACCTGGGGTGCAGTGGCGGGGGTCAAATAATGT
TATTACCAGCCGGTAGCATGTTTTGCGCTTTCTGTTGCCGCTCCGCTGTTTTTAAACTAA
TCAGTGATCCGTTCCACGCTGCCTTCAGATTTCTCATTACAACTGCGCTCGTGTTATATG
CTAGGAAGCACTCTGCCGCATATCGGCCTCCTGGACAGCGGTAGCTGTCTCCTACTGATT
CTGTTATTGCATATCTCATAGCCTTGTAGCTGTCTGCTATACTATTAAATCGTTCTTTGA
CAAGCTCATGATTTAATCCCTCCCCTGTACCCCGCCCTAGTAAACAGACTATGCTCTACG
ATGGCTCACCGGGTCATATGGTACTGTCTTGCGGCGGGCAAGAGCTGCGCAAGATGGTCC
AACGCCCATGATCAGACTGCCTGTCACACCATTGTGCTACCCGCTACAAAGCCGCTTCCG
CGAGGCGCGTGTTGGGGCTTCTTTATTCCCCTGGCAAGGATTGCGCACCCCCTCGAAATG
CTGGATGCCATCTCTGTTAGAGTAACGTAGGGTTTCCGTAGATTGCCGCAGTAGCCTACG
ACGATCGGCGGAGAATTGAGGGCTACCCCGACCGATCCTGAGATATCTAGGTCTCCACTT
GCGAACGATTATGAATAAATCTACATTTCCAACATTTAGTATTACCTGCGGAGCGCCTTC
GCTTGCCCAANAGGTNNNNNNGCGGATCTTGTCAGAGACGTCAGACTTCGACAGACGGGT
TCAACACGGAAGGCCTGATTGCAGTCCCTATAATNCGGTTCCAGTCTACAGTTTGGTCGG
GGCTTCTTTGCTGTGGTGAATCCGTTCAGTCTCGTATAAGCGTCCGCCACCCATTCCCAC
TGCACCGTGCGACATATATCGGCCCACTTCGACCGGTGGCACTGTGACACTCCGTCTCCG
GTTGGTACCTCGAACTCGCCCCTCGACCGCCATCGTCGCTGCCACCCGTGCGACGTGAGC
TTGACCTGATACGCTCACGTGTGATGCACTAACGGTGCCCCTGTGGCGCGCTTGGCGAGG
TAACCCGCGTCCAACGTTGCCCAATGCACAACCCTCGGGGGTTGGGACCAGCAAGGTATC
GCCTAACCCCAGCGCTCGTAGGGCTGCCGACGTCCGTACGTTTGGCGGGTCACCCCCCGT
GCACTGCCAACCCACCATTGGCGACGGCAGTCGCTCTGCGCTTCACACACCTGCGACTCT
GGAGGTTGGGAATGACCCGCCCTTCCGCTGCTGCAACAGCACATGCGAACCTACGAAATT
TGTGTTCACTGATACGCCCCGCATTCCTCGCGGGATGAATTTCGACGTAGCGAGTGGTCT
AGGACGTTGTATGGGTGTTCGCCCCTCGGAATGGCAGACTCAATTCCGGACCCCTCCCTG
GGTGCACGATGTCCAACTAGGCGATTTATTAGCCGCGTCGGGCCGGCGTTTCAAACCATA
AGCTGCGCGAGTGGATATAGCTGCTGGTCACGCCGCTCACTCAGTACACTGCAGCTTAAT
GAAGTCCCATCTTGGCGTCGCTAGTCGTCAAGGAACTGTCGCCCACCGCAAACCCCTATA
GTGCCGGCCGCGCGGCCCACACCGACGACGAGGCGCCATTAACCACGCCACAGGGGACCG
CCCCATCCGCACCAGTCCGTATTCAGCCCGCGCCCGAAGGCCGGACTCCGCCCACGTGGG
CTTTACTCATCTTCTGAGGGCTAGCTTCACCATCAAGCTTGCTCCGGCATACCACCAGGT
TGTCTGATTTCTTTTATAACTACTTCCAGCCACCCTCTCGACCTATGGAGACAGTATATG
TTTCATCATTAGCTTACTGATGGTCCTAGACTCATGCCACTTACTAACCTGTGGTTCCTG
AGTGTTACTTTTTCCGACCTACGAGTGGGAGGTAGGGTTAATTATTTGAGGTTTGGGGGC
ATACTCATTCTATGCAGTCTCGGTTCGTTATTCCTGTTCCTGGACTGACAAGACTTTACA
CGATATCCACCGTCGTGACTTCGATTCAATCTGCGTTCTCTAAATGTTATGGCTCATTCG
GCTTTTCGGGGCCAACGAGACCGACAACAGCACTTGACGAATACTTGCGTAGTGTACCGT
CTTTTTCATATCCCACGAACGTTTGTAATCTAAGAGAACACCTCGCGGGTAACGATCGCC
CCCCCTTGGAAGATTTCCCTGGTAATCCCTGACCCGTTAACCTAACACACTCGTTGTACG
CTAATTAGATCGTCGCCGTGGAGATGTTTGACGCGTTCTCCATGCTTCGCATAATGGGTC
CTTTGCCTGTACTGGTACCGTCTGCTCTGCCCACGAGTTAGCACCGAAATCTAATGGCCC
ACTCCCCTCAGGGCGTGGAGTCGCCTCTTATAGTCCCCCATCCTGTAGATCCCTACCATC
CAGGCAGCTGTCAGCCTAAGTGCCCGTCTCTCTCCCTCATCCCTGATGGTCCCTCATTTG
AAAAATGTTCATGCGTGGTCCTCTCTATCCTATCCCATATGAAACTACCGTGTTAGCGAA
TCGTCTTATGTAGATTAAAGGCTCCTTGAGTAGTACGCCAGAAACTGCCATCAATGACCT
ATGCCCTCAGCCTATATCCAGGCTATTCGGCCTGGAGTGGTGGTTACTCGGCGACCCGCT
AGCGGAACCGCCAGCGCGCGCTCTCAGAGATATAGTGTCACCTGCTCCATTCTTGTCAGC
CACCTAAAAGTAGGGTACCCCGTGTCGCTCCTTCCAGAAACTCCTCTCCAAGCGATTGCC
ATCGAGAGCCACTGCTCACGCTAGTCGCAGGCTTCTTATTCGGTTAGTGACTGTCGTCAT
TCTTTGAGTTTACATAAAAACACCTTCGCCCAGCAGGCATTACCACCCAGTGTCCTGTCC
TACACCCCGGCGGGCCCTGACCAGTACTGACTAACGCCTCGTCCTCCATTTTGAAGTTCT
GCTGTCCCGACGGAACTACTTTGTACAGCGCAAATACGGTTCACCCGAATGCGGGTACGA
GTCCCCCCAACATACTAAAGACGGCCTCCGCGCACACCCGTTCTCTAGTCGCTCCTGATT
ACAGACCCTACGCACCGCTCCTTCACTACCTTAAAAAGGGAGTAGAGGGGGAATACGAGG
AATTGGGACAGGTCACTCATAATGAACGTGCTCGCGGGGAACCCACGCTCTCCCCTACAC
CGTTCATTACATTACCGATCGCATGAGAGACGGCGTGACCTGAACGTGTGCTCTTCACTT
GCAACCGTGAACTCCCGCACACAGCTTAACTTTAGCATAGGTCAGGTTGCAGTCTCCCTA
CGCCAAGTAAATTCGCACACAAGGAGTAATACGGGTCCAACCAGCCCGATTCCCGCAAAC
CTTCTCCCGTCAAATTCCTTGACCCACTTTTGCCTACTTTCGCCCCAACCATCTCTTCTG
CTCCGACCCCTCTAATCGCCCCTCCCGTCTGCTTACTTATCTCCACTCTCCTTGACCCTG
GCCAACATAACCCGGGCTGTTAGGCTTCATTCGGGTGTAAGAGGAATATGCCAGACACTC
GACGATTGACGACCAACGCCGGCCACCATATATCACCTTAGATTACGGTGGAGCAATCCC
TTCGGGGACACGACACCATCAACGCCTCGACTGTGCATGATTCTTGGGAGCATTGTGTGC
GTGCGCGTACTTTCCATCTACACCACGCCCTGGGCTATTTTGTCTTCCACCTTAGCATTT
CCGCTGGGTAATCTAACAAATTCGGTTCAAGAAAAGAAGNNNNNNCAGGGTATGGGTCAA
TGGCGCCGGCCTAGTAATGGTAGGATACCGTCTGGCTTACACAGAGAAAGCTCGTCCTCG
GGGAACTGAATGAATTGCTAATAAACGCATACTATAGTAGTATATGCCTGGGAAGCGAGC
TGAGGTAGGTATGTGTTCAAACCACATCAGGTGGTGCGCAGCCGACAAAGGATCGTGTCC
CGATCAAGCCAGGGTGCAGCGGGATCGTGTAAACGGATATGATGGTTAGAGGATTTTCAA
AGCGAATACGGCCGACAGAAGAGCTNACGCTTGACGGCCCAGCTAACGCATGGGACTGCA
GAGATATCTTGTAATCGGCTGGTNNN----------------------------------
----------NAGAAAGGGGGTACTACCTACAAAACGATCCATAATGTAGGAGATGTTCC
TTATGGAAATCGGCTATGCAGCGGTGGGTTGTAGCGACGCCTGAGCGGCCCTAACCAGTC
GACCAACTCCCCTGCAAGTACGGTTGCCCCGAGCCAACTAAACTACGTGCTCCTAGACAA
TTTCAGCACGTGCCCCGCCCGGTCNTTATCTGTGGTAGTTCTTGAGCCGTCAGGAGCGAG
GGTATGGTAGATTTATAACAGACATGCCGCCTGTCCCGTCGGGCGCGGGAAGTCCCAAGA
TGCTGCGTCGTCTGTAATGACTAGAGGACCAGAAGAGTTACGTGTCCTTGTTAACCTGCC
CTAAGTTTAGATCAGCTAGGTTCTAATACCTCCGGGACACGAATACCCGGTCGTGGCATC
GGTGAAGACAGCGCTACCCCGCTCCCAACATCGTTAGAGTATTGTACTTCGCATGAAAAG
CCGCCATCTGTCGGAGCCTAGCTTGATTCGTGAGCCGCGCAGAGTGGGCAAGCGGAGACA
CAGGGGCGCTGAGTAACCCAGTACAGTGCCGAGGGTGTGGGTGGTGTCTCTGAAGAATAC
CGTTAGCTGAAGTCAGATCTTTCCGTCTACGCTGTGTTGTCCGGCGGCGGCGTTGTTTAA
CAACTGTCGGCCACGATTGAGCCTTGGTGGAACAACGTTCGAGCCTTCTTCAGGGTATTC
TCGAAGATGCCGATTTCGGTTGCCCTTCTAGTTTGTGTTTGGTGGCGAGTGTCGGCAGTC
TAGCCATCGCCGCTGTGCCTAATTTGTTCTCGCTGATTGCTATCTATCTCGAGCTCTAAT
ATCTGAGGTCATCGTGCATCCCTAACATCAAAAGCATATAGTGAAAATGGCGCACATCAC
TTCTACTCTCTCTTGACGCTCCCACCGCGGCCCCCGTTTGGTATACATCTAAACCACAGA
GTGAAGATCCCCCGCGAGATAGCAGTACTGGTAGCCAACAGTCTTCATCCAACATATATG
CAAAGACTAAAAGCTTTTCAATGTTCGCCTGTCATTCGTAAGCAACCCATGGTGTATCAG
TTGGTCATGAGCGCCGTCGTACCCAATGCAGATGCCTTGCTATTGGAAATTAAGCCGGTC
AGCACAGACCTAGAGCCACAGGAGCGCCACAAAATGATCCTCGGGTCAAAATCCTAAGAA
GATGATGTTCAACTGGTAGCGGGATAACCAGCCTCTCCTCCCGGCCTCCAGCAGGCACAT
ACCCAGTGCTGTTTGCTCTTTGTCCTCTACCTTTTTAGTATTTTCAAACCACCGTCTAAC
TATCGGCCTTTCTAGTTGACGCCGCCCTATCCTCACAATGTTACCTGCATAGCCTCTGTC
TGGGGTTGGAAGGCCACAACAGCGTGAACAGAGTTCAGCGGACCGCTGTGGGGCTCGCCA
ACCTGGGTCAACCGGTAGATACCACACCAGGGAAAAGCTGGCTGTCGTCTCCAAGCGGCG
CCTCCCCCGCCCGTGTCTGCATTCGTTCTATGCGCTCAGTTGTCCCTTTCAATCATTGCG
CTTTTAGCCCGGGGGCTTAGCCTATCCACCCTCCAAGTGCGACGTATGGTCGCTTGCTTC
GTTAGGGAAGACTACTCCCGCAAGCCCGGCCCTACATGGTTCCGTTTCCATGGTCTGCTC
GGCCACACCAATAGCGTGGCCCAGTAAGCTAGAGAATAGCTGTTCCTCGTCGTGCTACAT
GACCAGCCCCACCTCGAAAAGCATATCCTCCGTTACTGTTTCCACATCTCCAGCTCCGTG
ACCAGGCCTCTAACTCATCGCTTTGAAACCCGACTTGTTATCCGAAAGAATGTTATAGCC
TAAGACCCTGTCGGAAACTTGCGTACCCACATGCATTACCGGCATCCGTTCTGCATTGGT
NNNNNNNNNNNNNNNGGTACCCATCTACGTTTCCACCCCGTCTGACTCCGCCCTCTCACA
TAGTGTCCCTGGACATACTTAAACTCAAATACCCTAGATGACAGCCCGTGAGAAAATCCC
CGAACAGTCCATTTCCATCTGAACAACACACCGTCGAGAGGCATTAGTCCGCAGACACAA
GGGTCCACCGAAGTCTGGTACGTGACGCAAAGTTGGAAACTTGTACCCGCTCTCGAATAC
GAACACCCGACTTAACACCCTACCTGGAGTTTGTCCTAATAGGACAAAATTCCCAGTTAA
GAGGCCGCGAGAACTCGTAATGAACCCTTTCTGTACGAGGCTAAGTACTGCATGTCGTCC
GGAGCCTAGCCCACGCGAAGGATTCTACTCATTAGCACAGGGTAGCGCCCGCGGCTGGCG
TGGATCCAGTCTCAGTAGGGGAAGTAACAAACTCGTCAGCCGTTTGGAGGGTGCGCAAGG
TCCGAGCACGGAGGAGTCGGGTACGCAGCTGTAGTCTGAAAGTCATAGACACTTCACTCT
TGCGAAGCGCTGTCTGTGCTCATAAATGTAGTTGGCTCGTCTAGATCTGGTGCGGTAGTG
CCGAGATTCGACGGGCGCAACTTGCGATCTTCCCCCGTGTGGTGGTTCGCCTTCGCCGGG
GGACGGGCAAATGAGAAGAGACGCCACCCAGGGTGTTCTGGTCGCCATTAGCGTGACTAC
CACCCGGGCTGTCAGATGTAGTATCAGAAGGATGAGTAGCTCATGCGAGCCTCGGTGGTA
GTAACTGCAAGCCCTCATACTTCTTGACGTTGCTTACGTGATCGGGGCGGCAGGCTTCAG
AGAGAACCCATTATCGGTATGCCCGAAAACCCTTACCAGATGATCCGCCTATCGCTCCGG
AGGGCAGATTATTGTAAGCCCCGATGGGGGGGCTCTCGAAGCTTGAAAAAGCGCAGTGCT
GCTCCCGCGGTTCGAACTTGGACTCTGTGATAGNCTATANN-------------------
----------------------------------------------------GGCCCCGC
GGGCCCCGAAAGAGCCGAACAGGATTTCTGTGCGCTGATGAATAGTACTACTGGGGAACA
TGTGCGACACTAACTTCCTCCATATTGGATTGACAAGACATGTCAATGCCTCGAACGCCC
CTTGACGCGTGTGGGTAACTGAAACGATCTTTTTTCCGGGGCCCATCTCGCATTTTGAGT
GTGACGGGGCCTGGACAAAGNTGGTTCCGACATTGGCTGATTTCCCTTTTCCGATCCCCC
GCGCTGTGTGGTATTTCTGCTGACCACACGCTTGACGTGGCCCTGCGCATGATCTCACCC
CTACATAATTCGCGAATCTCATCTGCTTTCGATTACCTGGTCCAACCTCATCACCCCACG
GTGCGTTATAGTTCACCACATACGCTTCCTTTCTGACCATCCTGCGTTGAGAGCCTGCCT
GTTATGATGACATTATACATTCGCCATTGATCACTCATTTACGTTTCCACGCAGCGTCCC
TCTCTATTTGGACTTTCCCCCCCTACTGTCGGGGTGCCCGCGTGTGTCCGGCCTCCGCTG
CCGTTCCCCCCGGGCGGTCACACGTCGCCCTGCCCCCCTTAGCTCTCGCTCGGATCTGTT
ACCACACCTATCGAGCTGTCGTGGCCGCCTTTCGTCCGGGAAGCGTACCCGGATCCATTA
CGGTCACAGCTCCACCCGCCTTCCTGACCCCCCGCAGCTACACTCGACGGGCTGGGCCGG
TGGTTCCCGCCTACTTAAAACCAGGGAGATTTACTACCTACACCAGCGGAGGACCAACAC
CGCACTTGCTCCACTATTCTTTAACCTAGCTGGCACAAAGGCCTGTCACTTAGTGAATAT
ACACCAAACCATACTGGCGACGGTAGCCTTCTGTCTTCGGTCCCCCCTTGGCCTAAAGCA
GTAAGCCGTGATGATTTCAATGCGTGCACTACTCACCGTACCCTCAGTGTCCTCAATCTC
ACCAAAACTCGTCGCTAATGGTACCATGTTTCGAAGTTATCCAGATTCCACAATTTTCGT
AGCTTGAGTCCTCTTCTTTTTCGCTACTGCCACTCTGAATTTTCTATGTGAGCATGGATT
CGATGAGATAGATCGTGCTGCGAACTCTCCTTGCTATTTGGCTGTGTCCCCATGTTAACC
TCCATGTTTTGTGGATTAAGCCAATTTAAAATTCTCTTACTGATAATACTTTTCTCTGGA
TCTGTCTAAGCAATCACGACCTCCGTCCGTACCGTTATGAGTAACACCTGCAGAATTTTG
GGACTATCCCGATACCCAACGTCTTCCCAGTTTCACACCGGACATACTGGTGATGACGCG
CCCCCCCTTATATGGGTGCCCCAGTGAATATCTGTAACTGCGTATTATAGGTGTCGCGAC
TTGGACGGCCTGTCCTGTCGGTCGGCACAAGTATCTCGTTAGAAGAAGATCCTCGGTACC
CTAAATCTATACCCACCTATAACGCTCTGGGGATTGCATTTTGTAGCCGGTTTGTGGCTT
ATGGGTTTGCGGGTGCCAAATAGGAACAAAGGCGTGCTTCCTGCAATATTCCGTGGTCTT
TGCCACACGTGCCGAGTCCCGAAGAATAATTGAACGAGATGAGCATTGTAACCACTGTCC
AAGCGGTCGCTCGCCTCGAATGTGAACACGGACCCGAGTCGAGTATAAGGGGAGTAAAGT
ACACTAGATCTCTACTATCAACCGAACTCCGAGTGCTCGCTAGACTCCCAAACGGTATTA
CTACGACCAGCCAGACCAGCTGGCAATCTGCTAGAATTAGCGGACGGGTCCAAGTTCATT
AGCGTATTTAATTTTACGAGCGCATCGTGGTTGGAATAATTTTTGGCTTGGATTTCCCTT
TTCACCTCCGGTCGGTTACTTATTCCGTTTCGGAATAAAATAGATCTGGGACTATCAAGT
ACCGGTGTCAGGGTCATATGTAAATTTTCGTCCACTCGTTATTCGATTTCGTGCCTAAAC
CTGCGCGCGCTACATTTAGTGATATCCATGCTACCCCCTGGCAGGTGCTTCAATAGACAC
GACGCGCTCGAACATGTTCAAACCACCAACCCGTTAGTGCCTCCTCGAGAATAACCAACT
CGAACCTCAGCCCATAGCTGCTACACCCGCCTTTTTAGATGGCGGACGGAGTGTATTACC
ATGCACACCCATTCTGGTGCCGACTGACACCCACTTTGTTGGTTAATTCTGAAATTACTG
TTGATATCCCGCCAACAAATATCGAGGCAGTCAAGTGCGGTCGGGGCGTTTCCTCGCTCT
AATTAGTAAAATAAGAGTTACAACTGATTACAATGAGCTCACAACATCCCCCACTCATTA
CTATTAAGCCATACACTATTTTTTCTCATTCGTGCTATTACCAGCCCCCTTTCCATACAT
TTGTCCGGCCCCCATTATTATCTCTCGTGATTGGCCCTATCCCATCGCACTTTATGTCTC
GCGTGATCCTCGTCTGATGCGACCAGTGTACGACCCCAACGCGAGCTTACCACGCTTTGA
CTCGTTACATAAGGCCTTGCTAGTTACTAAAATCGAGATGCCTACTATTCCCACGCACCC
ATTTTCGTCTTTTGCGGCGGCGTATGCTATCCAATCTGGGCGACTTCTCTTCTCACTTCG
GAGGTGTCCTTACTTCCCTTGCTAAAACCTTGCTACTGTTCATCGCCGGACGCGAAATGC
TCAGAATGGGATTAAGCTATACTGTTACCCGTGCGCTGAGCAATCTTAACAGGGTGCCCA
GTTCAGCACGCAAAAACTACTAAGAAAGTCTCGCTGAGGATAGNGTGCCTTGCTAAGGCC
GGTGTACCCTAATTCACAGGGAGGTCTTTGGGGGGGTCCGAATACATGTGGTGAGTATTT
TTGTCAAGCATTCCTACGCCCCGTCTTTTGGTGAAGGAGGATATGCCTGATAGGAGCGAC
ACGGAGCCAGGCGTAACTAACAGGGATGGCCGTGCCTGGTGAAGTCCCTACCCCCAGTCT
TGATCGTAAAAGAAATACTTACCTGCTATGCCAACGATGCGTCGTGCTCTACGGCGCGCC
GCTTGATCCACAACATACAGCCCGAAGCGCACTTGCGGGCATATCTCTGACGCTGCTTCG
GATACAGCGCCCAACCCGGCGGATACCCGTTCCGGAGTGGAAGTGATGATGCCCACAACT
GCGCTAATGTATGAACACCATGCGTTCGATGCGCGTCTTTGCTCCAGAGCCACCCGGGGT
CTGGGCCCGGACGTCGAAACACGGTGTATCTGCACACGTGGTTGCGAAGATTAACCTTAG
CACACCNNNNNNNNN----------NATCCCGGGCGGCCTCTNGAATGCGCGTATACAAG
GACGNNNGNNCCATTCATATACCCCCGTTCACGCCAGGATGGAACGTCGACAGAACATTT
GACAAATGAACGCCCGNNCNTAGTTCTTTCCACTAGAAGCTAGGATTAGAGTCCCATCTG
CTTCCGCGACTATGGGGTAAATGCAGTTATACTTATTCGCATATTAAACGCCCTAACATG
TAACTATCCCCTCGCCTTCCGATATTCGAACTGACGACGGTTGTCCGCATTCCGAGTTCT
TTCGTCCCCCTACCTTGTCCTGTGTATTTTCTTCCTCTCCCGCTTCCCATCCTGGCCACT
CTTTTGCCCTATCCAAGCCCTCAACTACAAAAGCCTGTGATTGTTGCTACTGCCCAGTTA
ACCTATGTTCTAGTCATTGTGTGCATAATAAGCCGTATTACGATGGTCTGCTTAATTTAG
CCAATCCTGGCCAGCACTACGTAGCAACTAGAGCGTCAGCCGTTGGCAATGCTGCTGGGA
ATGCAGAATACTCAGGAAACAACTTAGACATTCACCGACCCCCGGTCCCGGGACTGAAGC
CACTTATGAGATCCCATCGCGAAGATTCTCTATCACTACCCTGCCCGTGGCCGAGATTGC
TAGTTTCAACAGGAATCAGTCAGGAGGGGTGACATGGGTCTTCGTTGACCGGGATCCTGA
ATATGAGCTCGACCATTGACAGTCAGGCGCGGGCTTATTATAGCAGCTTCCGAGTGGAGT
CCTGCCACTGCAAAANNNNNTTACNNNNNNCCCCTAGGGGGATTGAATTGAACTAATGTA
AAAAAACTGTATGTGACATCTGAACCGGTGGAGGAAGAGTAACATCCGGTTGATCTCCGC
ACCAGTACCATCATATACTTAAAGTGGTGGATTCGGCATGCGACCTAACAATTACGATCT
CCCAGCACGTATTGGCGCGCTGTTGTCGGAGTCCTCTCAAGAAGTGGAAATCAGTATGTC
ACGTGGTCTCGGGCCGTGCCTTGCTGCAGCTTTGACAGGGCACTTGTTTATGTTCGCCGA
AATGGTTCCAACCCCCAAGCAGCTTTCTGGGCTTGTAATAATCCAGCGCTCCACAATTGG
ATCGGCTTGCATGTACAAATCTTAACATCCATCCTGTCGTCAGATTTGTATCGGAACCGT
TGATGGCTGATTTACGCAAGAAAACGCCTGCCTCAGCTACCTGGGGTGGCTATTCACAAC
AACCTCAAGCCCTTGACCAACACCACACCACACGCTCCACGTGACATGCTTGCGCCACCA
CGAATCTCTTATCTTCTTCACAAGACTTGCCTGGACATCATAAATGCTTCACGGCGCGCT
CGACAAACACAGACTAAATCTTAATCACGACGCGGGTTATGCCGCGGTGAGGAGGGCCGG
AGTTAGGGCCACGCTCTCCTCGGAAGTCGAGCTTGCCTAAAAGGACCGTAGGCAAGATAG
CGTCCGGACAATGACGAAGCATAGAGGGATAAAGACTTGGGGATGTCACGACGGATGGCA
CACCAGGGATCCGAGGGCTCAACATCCAATAGTTCCTCGTTGTGGCCGGCGTGTAGGTTG
ACCGAAGGTGCGGAGGTGATGGAGGCCGGCCAGCAGCTTAGTCTTAGGTCCGCAGGGTTC
CGCGCGTCTACTAGCACGTGCATACATGGAATGTCTCACTAGTCGTCTTTGGAGATGAGA
TCATATTTCCTGCGCACTATAACAATGGAATATATATTAAAGAGATGACGTAGGTGTTAA
GATCGCGCGTATCGCAAATGTAACGTTCTGCTAATTAAGAGAGTACGCCATATCCGGCTC
CGCAGGGAACAACTCGAGTGAATTAGTGATGTGCTACTTTCCGGGGAAAGGCACCCAAGA
TTGAGCGGGGTTGTGAGTTGTCAGGTATTGGTGACCGGACGTAGAGTGTCGAAGATGGAC
GGTGGAATGTTCTCTCACATGAGAAAACGGTATGGGGACTCCCTGTGTGCCGTACAAGTG
GTGACGTTGCGTACCCTGTCATACCCTCGAATGCCCTCTGTGAGCGCCAACGGTGGGTTA
GCCCGGCACCCACTGGCTCGCCGGCATCGACGAATTCCCCTCAGGAACTGCAGGGGAGGA
ATCGACCTCTCCGCTCATCTGGACAAATATCAACTCAGCACTAACGTGCTTCCCTCTTGG
TCCCTTCCCGCACTGCTCTGAGCCCTTTTTTACCCTCAACGATGCCTGTATCTCATCCGT
TAGTGTCGAGGCCCCACATAGCAGCAATCCGGGGTTGCTACCTGTAGTTCTCACCACCCT
TTGTTGATGCCACGTCCCCCCCCCTGTCCTCCAAGCCTATAGCTTGCTTTTAGCGAGTGC
TTATCCTCGGTCTTGTAACGATTGATGTGAGGCAACCGGTGGCTGTGGCTCACTGGCGCA
AAAACTGAACTTTTCTCGCGGATCCCTCAGGCGCTGGTCGAGCCTTTCTGGCGTTGGTAA
TACAAAGCTCACTTGCGTCTTGTATCTTCTTCCCTATCCCTACATGCTCCTTCTCAAACA
CCAAGTCTCCGTTGCCTAATAAGCATATCTACACCGAACATCTTCCCGCCGCTAATCCGT
ATGTGTTCGGCACCACGAGGTCCGATACGGGGCCTGAAAGCTTCTGCACGGATCGGGTTC
TAGGCCCAGTTAGGTTGAGGAATTCCGGAGTTATAAGTGAGGCCATGGGGACCGCGCACG
CCGCCCATGGTTGGCGCCTAGACAACCTAGCAGAGAGACTCCCACGCATCAGGGTATTCT
CGATTACCGGATCCGAAGACAATCCATATGGACCTCCTCGACCTGTACAGGGAGGAGAAG
GAAGCCTACACTGGCACTCTAACACGACGCCCTGTTATGACCTGTATCGTCCCTCGTCAA
ATCACCTATTCTAGGCCCTAGTAGTGCGCAAAACAAAACATGTTTGTCAGTTTATTATAG
CTGTCCGTTAATCTAATTATTATAAGGTCCGCAACAGCTAGATACCGATGTACAAGATAT
TCCAAGTTCTAACGCTACCTTCCCTGGACACTTGATTAACACGACGGGGTTTCCGTTGGA
AGTATTAGCCGGAATTACTTCTGTGCTGTTTCTTGCCATCTGTAACCGTCTGGTCTACTG
CCGCGGCTGTAAAGAGGACACACGGNACTGTACCGGACNTGCCTACGGGATGTGAAGAAC
CTGGTGTCACAACGGAGTCAGCGGCAAGGACGATTCCAGTTTATCCATAGGCATGGCAGT
AATCAAACCGGTTTACTTGGACTTGAGATCTTGCCCGTCCCGATCATGTTAAGGCCAGCA
GTCACTCAGGACGGCTATAATATTCAAAAATCTGGCACTTTGTCAAATAGCCCGCAAAAT
TTTTCCCTGCACCTCTCTCCGTGCTCAGGGTCTTGTGAACGAAAGATAAGGGTTCACGTA
TTCCCACAAGGCCAGTGTGCAGGTTCCTAACATAGGCGATTGCCCATTNTTGCATCATTG
TGTGGAGATGACAATCAATGCCAACCTTCCTCCTTCAACCGTAAGATAAATTTATTGTCA
TTCCCGTTTTGGCTCATTCGATGTGTACAGCGATACCTTGAGGCGGGTGCACGGGTAAGA
AACTTCGGCTATACCGTGTACTTCGACAGGGAAGTATTGGGACCAGGCCCCGAGCTCACG
TGATGATGTTACTCATCAGTTATCGGAGATCGGCTACCCTAGCACGTCCCTAAAATACTC
AAGTCCGTAGCAAATAGGTAGGTAGATTAAACTTAAACACTTTCTCTCGCTCTTGGGACG
ACCGTCGCGCTGTGCAATGCGTGTTGCCTCGGGTAACGCCGCCGGGCGGTCTTATAGAGG
ATTATGCAATTGGCGTTTCCATATCCAAAGACAAGTCCGTTCCTGTGGCAAGCAGTCGGT
AAGCCGGCGGCCCATATCCCCGAATTGACCGGCGCCTTGCTAGGTTTTAAGCAATCTGCT
GCGTTTGAGCTAACCGGTACCCGTGGCCGATCCGTGTGAATGCTGGCGCCGATGTGGAAT
TGGTGGTACACGTACGGGCGTTATCAGCGCTAAGGCTTTCCAGTTCAAGTTCAAAGGTAA
TTAAAAGCTGATTTGCCTGCTCTTGCCGTTACTAAACACGAAGGACACCGCAGAGATCCG
CGTGAGCAGCCGTGGACCGCGGCCCTCTAGGCCACGCAGGCTACGCCGGTGCGTTGTCAG
TAAACTTCTTTGTCATCGTCGAATACACACTACGACAACTGAGTCAATTTATCGTTTGGA
TCGCCTGGAACAGTGGGGTCTACCGCTCCCATTTCCGCTCCCTTCGCCTGCTCAGGGTAA
CTCCCGTGCCGTGAGCATGGAGGGCCATCGGCACTTACCACGTGACTTTGCCTGGCATTT
GGCGGTGGGGGCGAGGGTCTTGCCCACCAGAGTACGTGGGGGTGCGAGACCGGGCTACCC
GGTGAAATCAGGCATAATACCAGTATCATAAACAGAGAAATGCGCAGTACGCCGAGAAGC
GTTCCTTTCGACTGGATATTCGGTAGATTTTCCGCTCGCCGTAATAAATCAAAGTCCTCT
AATCTTCACGCGCTCCCACTTCCCCGGTCCAATCATATGATACAAAGTATATAGTCTGTG
ATCTCGTAATGAGACGGTCTTAAGCCGGTGAGAGGTACGGGTACTCGTCGAAGATCACGT
GAGGGCAAGCTATTACAAGGGAGCGGTCCTCTCACCCGCTCCGTGTCGAGTGAAGTAGCG
CTGTAGTCACGGTGCGTGGGCCTAACCAGTGCGTCCAAGTTCGGTAGTCCGTACCAGGAT
TTCCCAGCCCAGCCAGTTGTGGTAGTTATGGGATAGGCGCTGTTGCTATTTGACGCAGCG
ACAATGGCTAAGTCCACCCGAATCCGAACGTCTATCTGTTCTGCGCCATGGCGGCTATTC
CTTCGATTCGTACTACATTCGCCGATGACGCCCGCAGCACTCAGGCACTGCTCTACCCCT
TTAATGCCCCTGGCCCTTTCCCATGCAGATAACTTCCCAACCCTTGATGCCTGCCCCTCC
ATCCCTATTTCATGCGCCAGCGCAACGCGAGGATTAATTGAAGAAGCAAAGATGGACTTG
TGCGCTCTTCTGCAGCAATTAACGATAGAAGAGGGCAGATCCTCAATCACCGATTTGTCA
CAATCTACGCGCCATCCCAGACCCAACCGAGCCTGCAGGTGCGGCGATATGGTAGACGCC
GGTGTGGATGGAGGCCTGGAACGATCTGTTGGTTCCATTTCCCTGTTCTATCTCGTTAGA
TCTGTGTACCATCCTAGGAAAAAAATAAAGAGCGATCCCCTGTGTATTTGCATACTATAT
AAGCTTGATCCCGACCACGTCTGCTATCCTACTAATAGTCTTAACCGGGCATCCGTCGCC
GATCCCTTCTTCATATAATACAGTATCTCATCGCGCAGCACCTAACCTACGTGTCCGCCA
CAATTCACTACAACGCCGCCACGCCCTGCTGGTATCGCACTCGGAATACGCCAATCATCC
ACGCGCAGTGCCGCACCTCGACTCTTCAGGCACGTAGGGGGATGTTCCCCTTCGCTACGT
CCGGCTCCTCAGCCCACTCCGGGATCGCGACAAACAAGCCATGCGCACCGACCCGTGTTA
GTTACCGTTGCCGCATCACTGCGTTCTTCACGCGCCGCTGACACGACTACCTCACGCTTG
CCTTACCGGCCCGTGACGTCCTGTTGGACCGCCTCTTCCCTCTTCTGGTCGGCTCGTACG
ATCCTCTGCCCGTGGTTCATACTTTAACGCCTTACCCCCCACTCACTCTGATGGCGTCTT
TCGCACGCGACCGCCGATGCATCGCATTTCTACTCGCATTCCGGCGTCAATAAAGCAAAC
AGTACCGACCCAGAGCGTGCTCCGCTCCCCCTGAGGCGCCTGGGTAGTTCGCGGAGTGGC
GTCACAGGAGGGTTAGAAAGCGGGAAGTTAAAGGAAGATAACGGTGATCAATTGTGACAA
TGGGTTAGGCTAAGAATAAACGCTGTCTGACGAGCAGAGGTACCGGGGGCGGCGGAAGAA
GTAGAGTGCTTCTTAGATGCTGGGTACTCGAGATGGCGCACGTTCCCGGGATACTAGTGG
GATGGACCTACCGATGTTGCTCACCCTGAGACGGGCGAGGATGGTTCGCCGCTTAGCCCT
GTAGGGCGGGATTGACGCTGGCTGCCTCCTACCCCATGTGCCATGCGTAGGACACCCCGA
GCATGTCTTGGCGAGCTCTCTTTGTATCCGCAACTATCGGTAATCCCGGCGGAGATATTT
GCCAGAAAACAAGTTGAGTACTGGCCTTTTCTGGGCTGACGCGCGCAGGTATACCAACCG
CCGCTACCAGTTCGCCGGCCGTTACCTCCAAGGTATCCTTTCGACTAGAAAATAATTTCG
CTCGCACGAGCCTAAGCTGCACCTGGCTGAAGGTATGGCTCGTCGGAGTACATAGATACC
CCATGCTACGGATACGGATTTACGGCACCTGCTTCGCGGCGTACTCTCGAACGTTGCGAC
CGTGAGCGGCTGTATACCAAGAGGTCACGAAAGCTTTGTAGTAGTTCCAGCGAGGACCCA
CTCACCNCACAACTTTGAATAGGTTGCGCTGAAGCCAGCCCGCTCCAATAAGTGTCATCG
GTCACGCGGTGGTTAGACGTTATGTTGTCCGGGTCTGAATTACGTACCTCCCTCTGGCGT
TCGAGTATTTCCTGACAAACCGTCCGCTCCTCATAACTTGCCCCTAGGTCTTGAATCTCC
CCAGTCCCCCTGCTTNNNAGCCCTGTAGNNNCNGNNNCGCTNTCGCATAAATNCCAGGCA
TTTTGACGCGGGCAAGCCTCCATACCTGGCCCGGTCATAAATCGCCCCCACNNNGGCGCT
GCCATTCTACATCACCCTGGTCCGGACCACCTCTGCTTGTTTCGGTATCATCTTCCATCA
ATCCCGTATGGTACCGCATCCTGTAGCACCCTCCGGGAGCCGCCACTCCGANTCTTTAAA
CATTCTTTGGACGCCGATACCGGCGCATCAATGAGCACCACTGGAG-A-GTGTAAACGTT
GTGAATCTCGACCAGGCTGTGGCTCCCGTATTGCATGCTCTTTCTATTTAATACTGTTCC
CACGAACCTGACTGCCTCACTTCTAATGCGAAGTTGTCATCTCCACACCAAACACGCTGT
ATAGCGGCTGCTTGTACCGACATCACGACTGAAAGTGGCACGCAACGGGGCTACAGTCAG
AGAAAGTACTTACTCTCCCGTCCCCGAGTAGGCCCCTACCGCAATCTCTGCCCCATCCAG
AGCGAGGTACTCATAAGCATCAGATACATGGAAAAACGATAGGACCGGACCCCGCTGAGC
ACACGTGACAACACTGCGCCGATCGCAATAACTGGGGCACGCGCGACAGCCATCTATCAC
ATCCTCACTCCGATATACACCCCCTACTCGTGCTCGGCGCCTTACCCTAGCCGGCCCCTG
CCTTTTCTAACGTTAACTCCAAGCGTGCCGTGTGGAGAGCGATGCCCCGGTACCCCGTCA
GGCGTCTTAGCGGCCGCCCTGGAAGGTATCTCATCACGCCCCATTTCTGACCACAGCCTC
GTTCCTTGGGGGCACGGTCAATGTTTTCCTCGCACTCCGTTTACCTGCCTTCATTAAGTA
ACCCCGTCGTGGCTTGGCACACTCGGATTGCTTTCCACACATGTACATCGTCCTTGTTGA
TTCCACATTTTTTGTTCCTCACCTTAACCGCTTCGACCGGTACAATTCAAACCGCACCCC
GCCACTCGATCCCGTCACGACCTCTCCGCTCCATATCTAGCTGACACCGTAGTCACGGGA
GGCATCTGCGCGACAGAAGAACAAAAAAGCTATGCGTAATGGCTATGGGGCCAGGGACTC
CTACCACAGTTCCGTAAGCACTCTGCGAGGACCCTGCGGCATTAAATATAAGTTATCCGC
TATTAGCACGAGTTTTAGTGTCCCCACCTAAGTAGCCGGGGACATCTCCCGCACGCAGCT
GTATTGCCTGCAGAGGCCCGCAACGGACGCACAGGCCAGACACCTTCCTAGTCTGCTATC
TCGGAGGACCGTATTAGTTACCCAACGTGAAATGAACTGATCTCATAAAGTGTGACCGGG
TCACCCCTGGATTAGTTCCGTAGGCTGATCAGTAGGCACCAGGATCAATAGCACACACGC
TAAAAGGTCAAAGAAACGCCGTATGAACGGCGTAACCATTTGCGGACTCATTAGTCGTAT
TTCCATTGCGTCTCCTCCCCCATGCCTTCATTTCAACATTTCACATTACATAACCTGTCA
AGACGCGTGGTTCCAATCTTGAAATGTAGCTCCACTAGCACAGATGCGGCGACGTTAATG
AACTACGCAACCGTCATGAGTATGGCGGGTTCAATGTGAGAACTACCGCTTGCAAAATAC
TAGGATTTCGGCGCACCTAGGACGTTATAGATTACTCTCCGTGTCATCTCTCTCGGACCC
GTTCCCCCCCCACGCCCCGCCATTTCCGAGACTTCAATCCTGCGAAAAGCGTCGCACTAG
AATCATCCACTTTCCACACGGATAAAAGCGACACGTGCCATGGGCCCCGGGCCCTGACCT
TCACGGCAGATCCGACGGCGGACCGATCTCATCTCTATCGGTAACTTATATTGCCTTTTT
GCNNNCAGCTATGCCCCTCCACTACCTCCACCGCGCACAGACAACACAGGGGACCCGCGC
GTAAGTTATAGGGGCACCGCCGCGAGTGTGGGATCTCCCAACAAGCCCTTCAGTTGTTGT
ATTAGAACTAGAACTGTCCAGATAAATGCCGAAATTTTACTTGACGACCGGACGGGCAGC
GGAAAGACCACCATGCGATGTTGCATTATGTATCTTAACGTGATGCACCCACCGTCTCCG
GCGGCCCGGGTTCGTTGATTACTGTTCCCCTGAGTCAGCCATCTGCGACCAAGTCTGCAT
CTCACCGTTTTGTCCTCGCGCTTACCGACCGATGGCGTATGTCCTCTAACTTCGCCTCGC
CACCGAAGTTCTTGTTTCAAGTAGGCTGTCTAGAACTTCCCCACCTAGCCTCACTAGAAT
CCTTGAATTACTTGGTTCAATCTCCCATTTTGTTATGATAAGCCGCAATATGAGGCCCTG
CAGCACCATGCCCCGCGCTCAACACTGATCCAGCCTGAGTATCCCGATAGAGTCTTCACC
GTTACCGCTTTTCTTTGGCCTTCACCGTTTGATTCTTGCGACTGCTGGTCTCACGGGCAG
CCGCACGCCCACTCCTGGGCGGGGGAAGGGTCGGGTCGGAGCGAGCCGCGGCCGTAACCG
AAAAAACTGTGGGGTATCCGGATGATTAGGGGGTGAGTGCGTTAGTGGGTAAATCTTCGT
TAAGAACAGTAAAAGACAATAGAGATTTCAAGAGTCGCCGGTACATTGGTATCATACACA
AACTGGGAGTGCGAACAAGCCACCGCCCTTTATGGTAGTGGAAGATACACACTGGTGACC
GCTTGCCAGATTCGAATGTTGAAATTGGCGAGCAATACAGTAAAGCTATGAAGAATGTGT
GAAGACATACGTCACCGATCATTCACAGCCGACGATGGAGGTATCAGAGGCCCTAGTTGT
CTAGAGATGTATATTATACAACTACGTGGTAGTGGCTCAAGAATTGTGTAAACCGCTTGA
GGGAGATAAAGGGCGGATGAACATATAGGTCCAGACGACACCTCCGCAAGAGCGGAAGAC
ATCAGTATGGGTCGTTCCTTCCTTATTGAATTATGAGCTAGATCGGAAACAGTAGGTTCC
GTCCGTCCACCCGTTGGGCACCGTCCCGGCTTTAAGAGCATGACACTGTTCCACCTGATC
CTTCCGCTGAGACCCTTCCTTATTCCGCTACGCGAGGGCTGGGTAGTCACTTATATGCTA
CTCCAGAATCTCAATCCTACGAACCCCCCGACCAAAAATAGTCAGGCTGGGTATGTCGCT
CTTATGTCGTATGGCATCTTCCATCATCTTATATTCCGACCTAACTGTATTATTGGGCAC
ATCTATTGTGTCCGGCGTCACCCCCTCTCACCTTCGCGGGACCCATGATTACTGTTGAGA
GCTTCATATGCAACATAGACCCGACGGTGCCGCTCCCCGTAAGACACGTTCCTACANAGT
ATAACAGAAAGATTGCGAGTTCTCGTTGGTATAAAGGTCGATTGTGACACCTGACCATCT
CTTTACAGTAACCGAGTGATCCAGTCCGGTATAGGTGGCTGTAAAGACTTGTGTATTTCG
TTGGTACTATCCTCTCGGCTCACGAATGAGTTCATACTACCTTCTTCTTTATATTCCCCT
CGCATATGCAATTTCAGCGCACCCCCTTTTCTAATAATGTGTGTCGTCCTTTTCTGCGAA
GATGGACGTCCACCCACGGGGAGGTTTTCAACATTGTCATTGTCTTCAGTCACTCGCGAC
TAACTATGATACTCGAATGTGAATACAATCCCTTGCCCCCCTCCCTCCCCCACCCCCAGG
CCCCTGTGCCATATGACCGCCCGTGTCCTCGAGCCACTCGCTCTCACCCCCTTTACTCAT
AGGATAAAATCATCTAAGCGAGATGGTTATTTTCACGGCCCCGTACCAGGTGGTCCAGCG
NGAGCTACGTAGTTCTCATTGGTCTGTCAGTCCGAGGGTTGAACTGGCCGTGGGTGTTGA
ACCCTGACTTGATCGCCACATTTACGTAATACTTGTAAATCAAATAGAGCAGTGTAACCT
ACAATCTAGCCCGGCTACCCCGCTTTCGCAATCGCGCTCGACCGGCCTAATGCGACCGGT
TAGCCCAGACACAACCCTGGGGGGATATTCTCTGTCACTTACTAGGCTTTGAACCTCAGT
GGTGGTTTGTGTGTGCCGCGTAGCCTACAACTCGGCGAACACTCTTCTGAGGCGCTGCCA
GCTTGGGAAGAGAAGCCAGCAACCCATAATTCTCGAGCCCATTGTTGCATTCCTAGGTAC
GTTACTTCCGGGAGAGATCCATGGCTTCAATCCCCATCTAACTTAGCAAATTTGCTATTT
TTACTGTGAGGAGACTCCCGCGGCGCGTACTGGTAGTAAGGCTTAAATTTGCAAAGGGAG
AAGTAGAACGTAAAACAAGGGTCTTGAGCTTAGCAAGTCCCCGCGGAGATCAAGGAGTCC
ACGGTACCAGGTTGAGGCTTCTGGTGTGGGCCGCATACACTATGCACGAGATATTAGAAG
CTTCGTACAGGGCCACCAGAGGCTACTGCACCTTCAAGGACATCCGCTGTGATATCGCAA
GTGGGTTGACCCGTCGGGCTTCTTATAATGGCCATTGATTTCACCTACGGCTCCAAGAAC
TCTCGGTGGCCGCGCCGCTTCCTTGTCTTCTTACTATGGGTGATCTCTACGTGCCACCCT
CATAATAGTTTCGCACACACGTTTCTTAGTTTTATCGGTAGTGCATCCCCTGCCTCCCAT
ATTCGACGAGTGCACGTATTCCCACACCTTCCTCCTGGCCGTGGTCCGTTAGCGCCGCCG
TCCGAGTCCTTTAGCTACTCACAGCGAAGCCCTCATCTTCCCCCCCAGGGTCCTTGGTCT
TATCCCCGCTCAAGCATATACCCCACCGTNCAACCCCCATGAGGAGAGGTACGCGGTAAC
GAACAGCGAACGTAGTGTTCAACCGTACCGGTAGAGGTGTCGGGTAGCTGCGCGTGCTTC
ACTTAATCGGCTAAACATCAGAGCGCCCCCTCGACCGCAGCCGGCCCTGATGTACTCGAA
ATCCTTATAATTAGGCCCCGTCGTATGCGTGATTTTAATTACCCCACGCCACATGCAGTG
GTTTGGATAAAATTCCGCATATTGTCGCCATATTCCACTCAGCCTAACTCTCTCTCAACT
TACTATAAGTTTGAAGTCATGCCCACATGCCCGCTATTCAATCCTACATGCTCGGGCCTA
ATCGCCAGTTCAGAGCACGCACCACCCCCTTCAGTTGGTTATGGTGATTATAACATCTGT
ATATGGCCTCCACTCTATTCTCATCACCCGTATCCCGACGTTCTCCCTCTGTGGCACAAC
ATTACGCCATCCCCCCGTCACCGCTAATGCGATTGTCTCCCATCGCTCCGTAATTTCTTT
GCCGCTCGTAGTCTCATCACTATATGACATCACCATTTCTCGCAGCGGACTGCATCCACT
CTCTCAGAGCTAATGTATCCCCACCATGGCATCTGGAGATGCTACCACGCGCTTTGTCCT
CCGTAAAAGTCTTAGCTTTGTATAAGCTCCCATGCAGTAACCCTTACTTTCAAACTCTGC
CACTCTCGCCATCCTTAACGCCATCTCTTACTNNNNNNNNNNNNNNNNNNNNNNNNNNNN
NNCCGTTCCCTGCGCCGGCTTGTCGGAGCGCACTCGGACAGCCACGGTCATGTGACGGGG
TATCGGAGAGGAGCTCGAGATTAACTTAACACCAGACGCAGGCTTGGCGAGCCTATATTC
AATCCCCTCATCTATCGGACCGTATCTCTGCCCGGTTACACTCTCATTGCCGCCACACAC
AATTTCACCACACTCCGCCACTAATATTGATCACTAGGTACACGTTATAAAATTATTGCT
ACAATGCACGGGCTTCTCGCCGCGCCAGATGGGCACATCCACCCGATTGCTGACCTATCG
ACCACCGCAATGTTACCGCCCCCGCTCCCCAGGTATGTAGATGATCCCAGAGAATTTGCT
GCTGGAAGTCCAGACACGTTACTCAACACCTCACACTTTCTTCCTTTTAATTAAACACGT
TTGGCCTGACCCGTGTCGCAATATGGTGTATCTACTCGATCCATATACTTAATCGGGGTC
AGTATCTAACCATCCGCACAAAGAACTACTTGCCCTTACACTTCGTCCCGCCAGTACAGC
TGGCGCAAAATACTCCATTCTGTCAACATAACACGGGTGGCGATCCTCCCTATGGGGTAT
GTTGGGGGGTCCTCTCGCGGGTGCTATTAATTACCGAGAGTTACGCAGGAGTACACACCG
CTCCTCGGCCATGCGAGACACAGCCTACTGTACTCGCCATGACTCCCGAATCTTGTTGGA
TCGACAATCAATGGTATTTCGAGTTCCACGCCAGCTTTGTTCAGTTGTAGTAGCCTTCGC
TATACTCATAGACGTGCGCAGACATGTGACGCACGTCCCTACCGGCCCCTGGCCGCTGCT
CGCCATATGCACGTTCGATGCTTCCGTCCCATATACGGCGTGCCCATCCGTTTATATTTT
AGCGGCAATGTTTAAGCAGGCAGACAATTAGCCACCGACCTAGAGTGCCGTGCGTCCCGC
CCGTGGCCCGTGCGGCCTTGCTCTCCAGTTGCATTCCTACTGGCATAGCGGAGGCCCCCG
ATCGGCAGAACAGAGACTAGGGCCTCCGCGTCGCTGCCACACGCCCCCCATGGTGGCTGG
TTAATGTTATCGCGGCCCCTGGCCCTTGTGNNNCCCGCACGGAGAATAGATCTCTCCTCG
GTTTGTAGCACCATGCTTGTCTATTACGCCGTAAAGCTAATCGGCACGCACAGTACATTC
CCGCCGCGGGTCGCTCCGTGGACCTGGCCGTTCAAGGACCGGAACAGCATGCACATTTTC
TGCTCTCGGTGCGGCCATGAACACCCAACCTCACAACTGACCTCACACTTAAAACTACAC
CGGAGCAAACGTGCACGAGTCCTCCGCTAGTCTGCGCAACACCTATGCCGTATTCGATTG
CGCGAGAGCGCGTACGGTCTAAGAAAGAGTGTGAGCGCTCCAGCCATGGAGGATAATGGG
GAATAATAAGGCACGCAACTCGCTCCTATTTCCCATACTGTCGTTTCGCCCTCGCGTCCA
GTACCTATCTGTGATGACAATTCGCGTTGTGATAGTGCATTGTGAGATCCTGCACATAAT
TCCCCTTCGAAATTCTGTTNTGCATCGCGCGGCCTAAATCTGCAGTGCTACGTGAGTCAA
TCTATGCTAACGTATTCGGAATTAGCTCGATGATTGGCGACCTACGAATCGACATGAAGA
ACTTGTCCGCTCGACGTAGATGGCCCAGCGACTTGTGCACGCATTCCTCGGTCCCGCTTC
GTTCTGCAAAGGCAGTCTTGCGGACCTCCCGTGCTTTTCGCAGCTTATCAACAGATACAT
TTCTTCCGGTTGCGGCCGTGACCCCCTCTGGGCCAACCATGCATCATCCCTCCTCCTCAC
CCGTGAAACTTCTCAATATATTTATAATTTGCCAAGGTAATGCTTGCCTGCCGGATCTGT
TCACAAACATTCCGGTGTTCGGGGGCCTCTTCTGCAAACCTAAGCACGTAATCCAGGGCG
CCGTTAGGAGAATAACCCTCTCGCGGCCTACGAGCGCGCGCTTGCCAGCGACGATTACGG
CGCAGTATACATTTATTAACGGGCTGTCCTTTAATAAATAGATTTATGCGAACTCTCCGC
ACACGTTTGTCTCTCTGGTCTTCACCCGATGGAAGACTTGTTGCCGTCCAACGCCCGCAG
TCCATGCTCGATTCGCGAGTCTACTCTCGCAATGCTTCGTTTCTCGCAATTCTCTCCGGC
GAGTTCACTGGGTAATACACTGTCACCTCGACGATGCGCTCTCGCTATGCCGTTGACGTT
TATTTTATTCTATCCAGGGATCTTTCCACATAAAGTACGTCACGCTTGCCGTGCGGTATT
ACGAATATTCATATGTGGTGATCTCAACGCGCGAACTCAAGGTGTTGGTGGCGAAAACCT
TGTTAAACCCGAGGATAAGTGCCTCATAGGCATTGAGCTGGTACTTTCTTAGGCTACGAT
GCGGCAGTAAGCGTAAGATTGCCATCCCACGGTGCGGCGACTGGACTCGCGTTGACAGCG
GCACGCAGAGGTGCACGATCTACTGCATTCGTTTCCGCAACGGGCCCCAAATTTCGGGGT
CGCTGACATTACATAAACGCAGCAAGCCGAACGATGCCAACCGAGCAACCGCACAAGCAA
AACGGAAACGCTTGGGTACTAAGATGGGGTGGTGTTAGCCTAAGAGGCCATCCACCGTTA
ACACCTTAGGTGTATGTGGCAGCCCGCTACCCTATACAGTACTTCAGGACGCGGGCTAAG
CAATTCCTTCCTTGTTCCGACTCCTGGTGTCCATGACTGTGGANGNNNNNNNNNNNNNNN
NNNATATTTAGGCCATGTTAACGTGAGCAGCCTAGGATAGCTGAGATCGCGCGGGCTGCT
CGTACACACCGCCCGCCGACAACAGTCCACTCGTGACACACCGCGATATCGCCAAGGCAC
TCAGTCGCGACTGGATGGCGACGTGGTCCTAAGTATCTTTTACCCGAGTCAACGTCATAC
ACCTTTCCCTCGGGACCAGTTTGCGCGCCGAGCAGCCTGTTTTTGCCTTGCATGTCTCGT
GACTTGGTAGTCACTATTGGCTTACCCTACTATCAGCACATCGCATAACACGCCATCAAC
CCCTCAGGTCGATCTTGAAACCTGGACACCTGGAGGGACTCGGACCTGGTTAAGTATGTA
ATCGGCATGCTTCGGGTCGCCGAGCCGCTACCGTTCGATGGTCCCTCGTCCTAGATCTAT
ATACGAAGCGCCCTCGTATGAAACTCGCGCTAGTTGTCGTTATTTCGACGCATAAGTAAT
AACAAGGCACAGGCACGGGACATTGACAAATCAAGGAGGACAACCCAACAAAATGCTGGC
AGCAGGTGATTTCAATTTGCCCTGTGCGCACCGACAGCTAGTAGAAATGATACCATTCTC
GACACTATCTTATGAGCTGGCGCATTGGGCGATTAAGTTACATCTCCGGGTGTGTTCTCT
TATAGCTCCCGTCCCACAGATCCCACACGGTCAATCCTAGCGAGTGAAGACNCTCACTAT
CAACGATTCCAAATACTCAAACCTCCCTATAGTAGTCAACGGTCAGAACGGTACCGTTAT
CACCTCCGTGTTCTAGGGTTCAGACTCCCGGGGTGGCGACGCCGACGAGCCATTTGTGTC
GCGTGACACGCCACGTTATCCCGAGCGCGCTCTCCCCTGCAGCTCCAAGAAGCTAATCTG
GCGTGTTCATTCGCCGTAATCGTGCACCCAGGGCACCACGTCTGTAGCCGCTGCCTGCCT
CCAAGGCTGAGCTCGCTACCTGGTATTAACTTACGGTGTATGAGTTCTTCGCCTCAATGA
CGGAATTTTACCCTACCGCTACCCTTCTATTCCTAAACCGCCCACCGTACTATCGCTACT
TCATGTCTCGCCTGTGATGTGGCAGATCTCTATGACTTAGATTTAACTATATAAATTTGG
TCTTAACTGTCTTCCCATCTTGAGTTTATGTGTTGCGTCCTATAGGGTTTCTTTTGGGTC
GTACGTACTTATTAATATGCATGTAGACGTAGCCGATACGTCATCCCCTAGTTGTGACGT
TAACATCAAATCACTAAACCTTCCGGCATGTCCTTCTAAGGTCTTCTTTCATACTAAACG
GCGTGTCAACACCCTCCCGCTTAGTCCTGCAACTTCCTGTCGGTCCCCGTGTCCCTCCGG
CTCCCGAATAAATCCCATGGACAACTTCTTCCGGTAGGTCGTATAGCTGTTCTATCCGTC
TATCGTCACTTAACGTCTGTTCTGTCCTAGGTTGCTCCGGACCCTCTCATCTCTTGGTCC
CAGCCACTCTTGTGCAACTTGATCGAATCCATCAAGTCATCACTTCCCTCCCTCATTACT
CATCCTCCGTACACTTTCCACTCTGCAGTTATCCCCGTTCATTCTTAACAGCCTCTGGTG
TTCCATAGATCCTTGAGGTTAACTTCCTAATTTTAATCTTTCTCCCACCGGCATAATGCC
CAGAGGCGTAACCTTTAGTACGACTACACGAGCGTTGCGCCTCAGCCCTTTAGCCAGACA
GTTTCCCGCAAGGAATATTTCACTGTATCTCTTCTTTGGCCCTTGGTCTATTTCTCTGGC
ACGCCAAGACATTCCTTCGAGCAGGTGGACCAGCACCGACGTGCGAATACCCCAGGGTCA
TAACTGCGGCGCCGTGGTTGACCCTGGGTCACGGTACCAAGCTTGGGACTCGCACCCCGG
GCATTGCCTCAGAAAAACTTAGTAGAACGGCGCGCTCGCAACGTCATGGGGATGCGGGGG
CGGACCAAGCCTTGTGTATAGTATACAAACGGGTAGGAGAGGGACATATGTCCTATCGAA
CACATCAAGGTAGGGACAACGGTCTGCGGGGGTGGCTCGACGAAAACAAGAGGATGTATC
AGCGCACATCGCCGTCTCGAAACCAGACCACTGGTAGTGGCCACTATAAAATTCTACCGC
GTATAAAGTTTAATCATCCGTGGGTCCTCTGAGTTTTAATCCGCGACAAGGCTACGCACC
CCGGGTGTGGGGGATCTAATTGGGGGCTGACAGGGGCTTTCCCGCAGTGACCATATGATC
GGGGGTTGGAGATGAGCATAGGTAGGTGCCTCTACGTTTGCGTGCTTGTATTCTCAGAAA
GAGACCTCACGTCCCACTGGCCGTAGGATTTTTGCGACACTTTAGGTTACAGCAATACAG
GTTGAGATGTAGCGAANGTGAGCGAAGTCCCAAATGTACGTCTCTAAAAACATGCTAGCA
TAGGTGACATTGTGCTTACAACATCCGAAGAATCTATGCTTTGTTACAGCATNTTNNNNN
NNNNNNNNNNNNNNCGGCAACAGGCTTTTCGCTGAGTTGTTGTTAGCACAGCCCATCCCA
CGTTTAGCACTACATGCAAACGCTAGGCAACGCTATGCGGNAAGGACAAATATTTGATGT
ATACGCACCGCTTTAACAAACTCCGCAAGCGACCTGGGCCCAACAGTCCCTGAGGGGGAA
CCTGATCCGCGATGATGTGTGCACATTGACCTTGCAATTCTCAAGCCGCAAGCCTCACAG
GCAGACCGTTTTATCCCATTATGATTTACATAGGTTATTATTTATATCGCACAATGACAT
TACTGACGTGAACAACTGATCTTTGTTGTAGCCCTTGGCTTCTGACATTGTTCGAGCGAC
GATGGCTGCTTCTACTACTTCCCACCTAACCTGCCGAGGAATCTCTGAGAATGCCACAAG
TTACCGGTACTGTTGACGTTATGATGGCGGCCGCGGAAGCGGTGTATCGCTTGGTTTATT
ATTGANNNNCATTTANCNNTAAATCGTACAGGGGCGTGTCGGAGGAGTTTTTATTCAGGG
AGCTTCACCCAGCCCGCTTACCACGCAGGTCTGCTGGAAAATATCTAGGGACTTTGNAAA
GAAATNCNNNGGATCAAGAAATAAAAACAAGTGGTACATTTGNTAGGCACATCTATTTAG
TCCTGCAGNNNNNNNNNNCNGCGACATGAGGGTAAACCCCGGATAACAGCCGACGTAGGC
GCGGACGAACAATCTGTACCAGCAGTATCCGCTAATAACTGCATGAGATACACTGTGTTC
ACACCCCATGCCAAGAAGGGTGTTCCGGGTAGTCTAACAACCGCTAAATTTGGAAGTGAG
CAAGTAGACATGGATTATAGGGAGAATTTCGGATAGAACNCGAGNNNNNNCGACAAGCCG
GTGAGAGTGAGCTTAAGCGTGTGANCATTATTAAACGTGNGTAGATTTTGGATCGGTGAA
CGGCTAGTTGCACGACTGAGATGATCACTTACATCGCGTCCGACTTGATCCTACGACGCG
GTCCGATCTGGGTTATAGCGACCTCTAGCAAGAAAGGTGAGCCGATGTAATTGGCATTAT
CCTGATATCANNNNNNNNCTCNNNNGGGAACAGAAGCCAACGAACGACAGGAAAAAGTGC
ACACAAAATACGCAACAACAGAGCTGGCTAGAGAGTCTAAAGGTATTATTAGNGGGTGCT
TTTAAGCGGGTCATGCCATACTGGCGCTAATTGGAAGGTGTGCATGTTACAGTGTTCATA
GCATAAATTGGTCAAGCACGTACTATGCCTCTGATGTCGATATACTCTGGCACATATACA
AACACACGGAAAGTTAAATAATAGCTGATGCTTCTATTCCATCGGGTCTCAATAGTTTCA
GTAATACAAGTGGTAACGATACTATCGAGCGCCACCTGAAAGTTACTACTTCCCGCCAAT
TATGACATTCGAGCCTGGCAGCCTACAATGAGGCCTAAGAAACGGATTAGTCCATTCGCG
TGGGANNNNTGTAGTTGTAATGTACGCAGGCGTACGACCCGGTCTGCTTCTAGTGTATAA
AGGGTGCCCGATGTTTGAGGAGTCTTATTCGCAGTGAAGCCACTAGAATGTCTAGACGCA
AGAGCGTAATTCTAACCTCAGATTTTATCTTGCTCCATCAGTTGACCCCANCCTTTCGAC
CAAATCGGGGTGGCCACTGTACATTGGTATTTCGCACATGCGGGGCCGCACTAAGCCCAC
TCAATGGCTCCGGTATAGGGCCAACTACCCACAATTCGCGACTACCGGAGGATTAGAACT
ACCTCCTTATAATACCTTAGTCACGAGTGCGCTACCAACCTTTCTCAAGTAGGTGAAGTT
TCTGTTCAGGGGCACACACCATCAACATCAAGGCATTCGATTCTTTTTCCTAGTTACGCG
CAATGTCGGTACTGACATCCAGTGTCGCTCACCCTAGACTACATCCAAAGCTACCTTTCT
TATCAATCAGACG-TGAACCGTTTCCCGGCTTGATTCCTCTGGGCGGGGTAATGGTCCGT
AGGTGGGCCGGGGAGGAAGGTCGCATAAAGTTGGCACTCGAGTTGACGCGGGTGAGTCGC
GTAAATGGATGCAAACAGATTTAGTCGAGCAAGATGGAGCACATCATTCCAATACTGATT
ATTGAAAATCNNNNNNNNNNNNNNNNANGTCGCTAACTGGCATCCATATCAGGGATAGGT
GGTCAGCTAATCTCATGGATAAATACTAGCGCATCCACATATAGAGTGTCGGATCGAGAG
GCGCGACCTGTCCGATGACACCATACATGCACATTACTCCACGGATCCTCGACTTCGGAC
GCACTCCCGAAAACCGGGTGAAGGCAAGCATTTACGTTACCAGCCAAACTCGTTCACCAG
GCACGAGGATTTTATGTACCGTGCCCCGATAAATGCGTTCTATTCATCGCACATCCTCGT
CTGAGGCCCCTTCCAAACCGCTGTTTCATGTGGCTAATCCCGCTACTACCGTGCAGTCCT
GCCCAAAACGGGAACGTGGGGTACGTGTGACTCCTATGCATACTCCTCGACACGTCAACA
TATACGACTATTCGCAATGATGACGCGGAGCTGTCCTCGTACCACTCGTCGAAACTGTGT
TTAGATGNNNGGTGTGCACTGGTTCATCCCGCGTTGTCAAAGGTCTTCCCAATATGGCAC
GTCCGTATCTGCCCAGCAGACCCGGTCATTGAGACTTTGAAAGGCGCTTCGATAATCCCG
TCACTCGACCCGTGGGCTTATCGCTTGCATGCGACCTTTCGCCTCGACTAGCCCTAATTG
CTACTCAGGCACCCTTCTGCCCTTGTCCGCTCCCCGTACTAGTTGTAGCAATCTCATCTC
ATTACCTTTTGCGTCAGCGGGCCCACCCGTTGAGGGTTGTCTTATGAACCGTCAATCTTA
CACGCTAGGGGGGTCACCACTTACTAATTCTGGGGGCCTGAAACTCCAACTATCTATACA
ACCGCACCCACAGAAGGGCCGTGGCTGAATGGCCCGGGAGACGATGGCAAGGGTAAGACG
ATGAAACATGAGTGGCTCTCCATCTTAACTGAATAGCGATCACTATGCGGTGTGCTCACA
CACACCGTGACGTAGGCATTATAGCATGGTTATTTCCCACATGATTGCTGTGACGCCTAC
CTAATATCTTTCTTCTTGGGGAAATTACGCTCTTTTCCTTTCTTATGCGATTCACACAAA
AGCCAGCTACATGCGATCTGTCGTTCAATTTGCACACACCGCAAGGACGTGCTGAAATGG
AACTTGGCGCCACATATTTTTCCCTTTCACCCATTCTCATTTGTCCTACTATTTCCGCTC
GAATGTGTAGTTTTTACAACTAATGCGGTAATTCTCCTTTCTATACGTGCGCTCATCCCT
ATAATATTACTTATGTCTCTGGTGTTCTGGTCCACAGGCATTTATCCCGTAGCCCACTTA
ACCTTTGTCGCCTGGTTCTTGCAGACTGCACAACGCCATCTCTTGGAGTAGCGGCGGGCA
TGGGTGTGCGTTGATGGAGAGCACATTAGACATGGGTTAAATCGCCATGGCACAGTGTGG
GTGGATAGAAGATCTCGGAAATATCCGGGGTAACATATAGATACGGTTTTGGTTGTCCTA
CTTATGTCTTAACAGTGAGAATATTCTAAGAATCCGGCANNATCAAGGGTGTAGAACCTT
ATGGGTCGTAGATAAGGTTAGTAGAGGTAACGAGCAACCGCTTAAATAGGATGAAAGTGG
CAGATATAGCTATTATGACATCTAGAGGAAAAGTATGAGAACTTCAACATGTATGAACTA
ACCAGGGCGTTACGAACCTGGGTGCAGGTCCAATGCTCACAGGAAAGACACGGTTGAGAG
AGTGTAGCCCATATGCACCTCACGGGAGTTCTCCGCACGCAAGATTGTACGCAAGTTTTT
TACCGCTCCTATAGTTTAGAAACTCCCGAAATCACGGGACTTTGTGAGCACTCGGGATCC
TCCCTAGATGATCGGGGAGGCGAGTTCAATCTACCGCTCTCGTCCCGCTCCGAGTGGGGA
ATGTTGATGCCTCCCTAAACGGCACCCGGGCCCTCCAGCCGCAAACAGCCGCAGCTCGCC
CGTCTACCTCGTGGCGCATTCACGAATTTAGCCGCGGAGCTCATCGTTCTTACCTCTCCG
CCATCTTTAGGAGANCAATTTACGAGAATCGTCCTTTCTTTCTCAATCCCGCTAACGCGT
TTGCCTTGCTCCACCGCCGCCCCCACTCTTGCCAGTTTCACAACCTTCTTTCGGGCAACC
GACCGTTCACTCTTCCTACCTTTATCTGCGGGCTGTACGGTCGAGACTTGATGGTTTAAC
AACACTTACTTAAGAAGATCGGCTCATGCATAGACTCGACACAAGTGCCCCCAAATGCAC
GAGCAGGATTCGCGCAACCCATCGACCACCGTCCGTCGCGCCCCCCCTGTGCCCCACTGT
ACATATCCTCTGTTGATTCACATGGAAGTTTATATCCACTGGCCTTAAGCCCACTCGACC
TATCTTACACCCGCTGAGGTATCTGCGTCTGCAAGTCCACGGTATATAGTAGTCAGAATC
ACGATATCAGCTCATTGCCGTGCGCGCCGCGGCGCATATCCACGAGCTCGGCCTGACGTT
TCTTCGCAACGAAACCTTCACATTCCGGACCCTGTCACCCGTAGTCTCCATCTCACACGA
CCTGCTCACAGTCGGCCCATTACGCACTTGTTGGTGGCTTTTACAATACCCCCGTCCGTT
TTTCATACTCTTCCGATACTTCCAACCCTTCTCTCCCAGCACATCCACCCACGACCATCG
TCCAGTGTACTCCCCTCTTGTTTAATCCTTGCGGGATGGATACAAATGAAGGGAAATAGT
GCATTGTCTGGACTCTATGGACCCGGCCCCCCGGATGCCGTTGAATATTCCACAAACACA
ATTCGAAGTGCTGCGGTAGCATAAGATTCTACATNNNNNNACCGACTTCAGACCTGTAGC
GATTTATCTCACCACGTTCTTGGATCTATACCCCGATCATATTCACGCTACCTTGCGCCG
CTTCTGCTATCGATCACCCGCACCCTTTTGTGACCTCTACTTTAACTCTNCCCGTACGGT
TCTTACTCTCCTGTACCCTGATCTTACATGCGCCACTTTCTGAGACCGCAAGGCGTCCAA
ATTGCTCATCCCCGTTACCTTTTCTGCATCCTTTTGCATAGATGGCTAACTGACGAATTT
GTTGGCATTCAAGTCCGTTCGGCTTAGGCTGGCTGCACACCTCGACCTCCTATATACTAG
GAGATACCGTCCCCCTAACCTCGCTTTGTCCGGAGACACGTCTCACGACTTTCGCCGACC
TGCCCACGTAAATTCTCTCCTCCAGGCGGGGGTGTTCGGAGCTAAGCACCTTGAGTACCC
TCACTACTCCCTCCGAACCTGTGGCCAAAGGTATCTGTGCCCTCCGCGGGACGAGGGGGT
ACTGTGGTCCCAGTTCTGAACAACGATGTCGCGACCAACAGTGTGGGCATCATATCCCGT
CGTAGCTGTCCCGCAGACCAAGTTCCCACAGGCGACAACCCGTGTGAGAACTCGAGGGGC
GGCATGTACTGGGATTAGAAGCCGGCTATTTGAGTAATCCGATTTGATAAATGANGAGCT
CTATCTTTCCCGGGACCGATTGGCTCATGATCAGTCTACAGCGCTGCAAAGACACGCAGG
AGTTGTGTGTCTTCTTGATAGCCCAACTGGGCATTCTGGCGCCAAGTGAGGATGGAATGA
CTACCCCCGCGAGCGCCTCTATGCTGANCGAACGAACAAGGCGTAGCGGNCGATGGCCTA
TTACAGGCAAACGAGGGCGGGGTAGATCGGGGGTATTTCGACTGAGCACGCCTTGGCGGA
AGCGATTGATTTATTGCGTGGCAGTAGGGCGAGTGGAGCTAAAGGGATATAAGTCAAAGT
ATTAGTTGGCGAAATCCGTTTGAAGACCGAATGGTTCGATGTCTTGTGATAGGAGCTGTA
TAAGAAGAGCTTTTTTGGGGAAAGAGATCAACCGGATGTACAGGTATGAAGTTGGAAGAC
GAAGAAAACATGTAATATAGATCTTAAAAAGAGATGCCTCAGAGGTAGATATCTGCCAGA
GTGCGTTTATAGCGGTCGATGGAGTCTTGGCAAGACCCTAGTTGGCGTCCTTGGCATGGT
GGTGACTACGAAAGAAAGAGCCAGTGAAACTCACATAAAAGGGGATACACGACCAGTCTT
ACAGAAGGGTGTTTGTGTAGAGATGGACGGGGAAAGCGTACCGAAGACTCAAGTGATGCG
TACTCATGGGATTAGCACTGGGTGAAAAGGCTTGATACTTTCGCANNNNNNNNNNNNNNN
NNNNNNNNNNNNNNNNNNNNNNNNNNNNNNNNNNNNNNNNNNNNNNNNNNNNNNNNNNNN
NNNNNNNNNNNNNNAATAATGGGTTCATCCTGTAGTGGGTCCCATGGGAGTAGCCCCGAA
GGCGACCTGACACTACCAAGTACGTGGTGCTCCGCGTTATATGATGTCAGCACATGCGGT
CACCGGTGTTCAAGATATCGAACAACGTTTTATGGGCCATATCAAGGATCAAGAGTCGTC
GCTAACGTTTATTTATGTTCAGCTTCTGGAAGGTGGTGAAGCAAGTCTGCTTTCTGCTAA
CGAACAGTCAAATCGCTAGCTGACTAGCATTGGGGCATCTCTAACAACCCACGTGTTACA
AGCTTTGGCTACCAACAAACTACGCTAGCCCCCGTTCAGTCCATTACTGGTAGTAAATGG
GGTACCTCTCGGTTGTGGAGTAAGTCCACCTGTCTGGTCCTGCCTACGAACACCTTGAGG
GGGTGAACGTTTTGCCGATGCTATGTGGCGAGCGAACCAAGGTTACAAGACTGCCCCGAA
GTCCAGCCTTATCCTGGCAGACCGCATAGTCCGTAAGCTTTCAATTCCCGGAACGACAGA
CGCATAATCTCATCTCCAGATCACACCATCAGCACCTCGACATGCATCCATATCGTTTCT
CCATGTAGTTAATATCTATACTTATCTCTTACTTCCTTACATTTACCTACCTCTAACACG
ATAGAAGCTTAACCCGCTGTATTATGCTACTATTATTCGACTGCCTTCAGGGAGAGGGAA
CGGAGTGCGGACGGGAATGTAGGTTGCACGCCAAGGGGTAAGGGAGCTGCTCAATGTCCA
ATCCCAGTCCCCAAGCGGTTACACTGCAACAGTCGTCGGCAAACGGGGCGGCGATTTGAA
GGAGTTCTATACAGGGCCATAGGAGGACAAGGAAGGCGGCGGCGGTGAGCGCAAAGGGGA
AAACAGAATGTAGGTGTGGTATAGACGGCATTAGGGTCAAGTAAACTCTGAGTACTGCTT
TGCACTGAGGACACTCTGCGGGTAGACTAGCATGCATGCTAAGCGGTGCGTTGGGGGTAA
GCCGGGAGGTTGCGGATTCGCATAGGGAGGCTCAAGCCTCCGAGAGGTATAAAGCGGGAC
TTTCATAAGAGCTGTGTGCATGGTTGAGGTTCGGGGGCGTGGGGGAGCGATTGGCTTGCG
TTAGAACGCGGGGCACTTGGTTTCATGCCGTTCCTCTGTGCAGTCGACTGCCGTATATCT
CGGGGAGCGCAGCCGGTTAGTCCCACTTGGTCTACCAATTGACTGAGGTACCACCTGACC
TGTCGATAAGAGTTGAGGGAAGACCCCTAGCGGGGCAACGAGGCAAAACGCCTGCCGCCC
ACTCAGCTTTGGACATTCTGGCACAACTGACTTATGAGAACCCACGCGTACCGGTGAGGA
AAATTCTAGTTTTCTTCCCCCCTAGCAAGGTGTTCAGACTCGCTGGCGGTCGGTGGTGCC
CCGGGTGGAACGCCACGCCTTCCAGCCCCCGGTCGTCTTCAGTGCTCCTCAAGCCGGTGA
TCGCATCTCTGGTCCCGTGTCCCTGGGAGCACTCGACTAGCCCCCCTTATCTAGTTCCCC
TGCCCCGGGACGTAATTGACTGCTAGTGGTCCATAAAGGTCATCGAACGATCACCGATCT
GTTATTCCCGCCACCCGCTTGAGCTAAGCCAGGGAGGAGAAACCTACCGAACGAACGGTA
GGTGCATCCGTTCGTGCATCATCACCATGCAACTGTTGCTCACATTATGTAATTCCAATG
TCGTCACACATCGACAGAGACAAGGGCCTAACAAGACTAAGTTAATCAAGCAGAACCGAT
TCGACGTATTCAGGTACCAATAGACTCTCTGTTCGAAGTGATGGGGCAATCGACATTCGT
CCAGATTACGATCTTTGACCCTGTACACCTGCACCCGTGAGCGTCCCAAAATTTTTAACG
CGGCCCACAATGCCCCCACAACACCCCGTTGCACTGACTAAATTTCCCGTTACAGCTGGA
CAAGTTCCATTGTGCGGGGCAATTGAGAAAAGGGGGGTCGGTCACCGCCAGTCATCCCCC
TGGGGGGTCAACCAGCACTAGTGTCTGTGGAGAGAGCAACCAATATGCGAGGTAGGACAA
AAGAGACAATGTGGAGGCAGTCTATTTTAGAACAGTCGGGACAGGCTGCAAGGCTATTCG
TGGTGGGTGCTTGTAGGATAAGATGTACATTAGCCGGTGGAAGACNATCTACCCTAGTGG
TTGTTCGCCTACTGTTTACCATTGATTTGCCTACGATGCCGACTTGCGCGAGTAGGTGAT
ACCACCTTCAGTTGACACAGGTGTCGATAACTCGAGCCTTCACGAGTGACCCCAACCCAC
GGACATGTATAGCACATTTAGAATATAGGGACCACAACTTCAACTAACTAAACCACTAGG
CGGGAGATTGGACGGGTGGGGTTGCGTCCAGTGTCCGCATAAGTCCGTATCCTGGGTATT
AATAAGTGGTTTCATTGAGTTTACGAAATTATTCCGGTTGATTCGCAAAAAAACCAGTGC
CCTCTTTCCTAATGTTCAGAGTCACACTAATCATGTTAAATATTTCTCGTCTGTGTGACA
AAGGACGGTCACAGCTTACACAGAGAACATGCGCCTAGCCCCATAGGCAACAATCTTTCC
TGGCTGCTGGTCGAGCCAACCACCAATGTTCTGATACTACCGTGCCTTAACGCGTTGTGC
GACTCACGTCCAAGCCAACGCGGCTTATTCCCTGGCTAAAGTTAGATAACGGTTCCTAAA
CCATCGTACACATGCGCATAGGGCGTCGGGATTCTCACTAGTTAATGTCTAGGATAAATT
TTGTTGTCCGTGCGCTCGAGCTCAAGACCGGGCTGCATGCTCCCAATCCGTTGTATCTTA
ACCGCCATTAGATGAACACCTGGGAATAATGTCGAGATCTTACGTCTACCGGTTAGTTAT
TCATTACGTGTCGACCTGATTTCTCCATTCTTGGGGGCCATGTCTATCTCATTTAACTAT
ACAGTGCAAGCTGAGCGAAGTTTACCTATTGCAAAAGCCCTTGGTTAACACGGAGGGATC
TCTCTAGGGCCATTGATGCTCCCATTTCTTCCAACCAACTCGTTCGTTCAGGTTTATATA
TTATACAGCTCTAATGTTGATGAATGCTGAACCTACGTATATGGCCTGCGGTTCTAGTCT
CACGGCTGGCGGTTGCAAGGGTGCAGGGACGGATGACCTGCCTGTACTCCATCAGGAGTG
AGTAGAAAAGACAGTGAAGAGCTTAGACCGCTTCCAGCCTACGCTAGTGAGAGTTCTCGT
CTTAATAGCGCATGTGGTGCGGAGACGCACTCATCTCGTTTGATAGGATGAGGGGCATTC
AAACACTGACGACGTATGTATATTAAACATGTGATCAACTCCATCCTGGAGCGATCCCGC
GTATTCCCCGAACAATNNNNNNNNN---NNNNNGCAAGTCGCCATTCCCTGGTAATTTCA
ACTGGAACGGGGGTCCGATAGTGATACGTAGGGTATTTGATCGTGTCGACCTTGTTTCTG
TTCATCATAGTCTTGCAGACTACGCAGTCCCGACGCACAAGGTGGACGTATATGGTACTA
ATACAATAAGTCTCCAAGCGGGAATTGGTACATGTGTACGTCGGGTTGAGTAGAGAACCC
ATGTCGGTACCTATTGCGCTCCTTCTCGTTAGCAGCGCTTCGTCTCTGGAGAGGTTCAGG
GTCTAGGTAATTCTCCGACTAAGCTGAAAGTCTAGCGTAGTCGGGCTGGTCATATATGCG
GCGAATCTGCCATGATCGCATGAAATCAGTAAGGAAGCAAAGAACTCGAGTTCGTGAGAC
ATTTGACTGCTATACAATGGCAGCCAGTAGTCGGGGCGTTCAGGACGCTTCTGTTGTGCC
AGCAATAGACATCCCGGAGGTATGGGATACATGTCAGCAAATCGATATCTCTAATTAGAC
TAGGCACTTACCCTGACGGTAAACGCCTCTGGGTCGCCAACACCAGAGGAGTGCCCATAT
GACAACCGAACGTCCACGAAGTCAGGTCTCTGGCGCAAAATTATTTCCCCTTAGTAACCG
TACCAAACTAAAAACAACCCCGCGAGGTGTTTGGACGGTGGTCTCGCCTCCTTCATGGGA
TAGCTGTTGCTTCTAATCAAAGCCGTCAAGCATAGTATAGGCACTCGATTATCAAAGTCT
CAGCGGAGAGCGTTCCTAGGTTCCACCATCTGATAAGCCAAGTTTCATAATGAACACCTT
TCTCTACCGGCTCTAACTACACTTTCAAACCTGAGGTTATCGTGCCAACAGCTAGACTGC
GGCCACCGTTGTGAGAAGGGGCGTTCTGACCCGCTAAGTCCCTGAAAAAGCCTTTCTCTT
GCCACGGTGGATGCTTGAGCTTTCCCCCTTTTGATGCCCTTAGGACCGAATACAGGCTGA
GAGAGATACAATTGACTGCGTGGTTAAGTATAAGTCTTACGCTCTGCCTATATTCTAATG
CATGCGTCTATAGCAGACCTCTGTTCAGCTTTCTAGCCACCTCGCGTCTTCAGGCCACGC
CAATCACTTGCGCCTTTCCGCTTTCACTGACCTCTAAACGAACTCCATACTGATATGTCT
CGTTCACTTGCCGCCTTTGGTCTCACTCCACTAAGGGCACCAATTGACATGAACTCCCAT
CTCGATACAGGGTCGCTCTAATCCGAGTTCGCTGCTGGATAAGGACGAAGCTATGCACTC
TTGCTTTTCATCCGGATCCTCCTAAATTGAGAGTTGCGGCATTACAGTGGCCAGACGGTA
GTTCTACCCCCGAATCATTAAAGACCTCGCTCCTAGGTTCGAGCCCCCCTGCACATCGTC
ACTTTCCCTGTAAAATGGCCTTGGTGCATACGGCAATTCGCCACATGTTGGGTTCTAGAA
CGTACGCTTCTTTAGAACTTGACTGAGCATAAATAACGCCCCCGCTGCTGGGCTAAAAAA
GGAACATCCAAACAGGTTGGCTGAATTGTTCAGGTCATAGACTAGCATCTGGCAGCGAGA
GGGCATACCAGACTGTCTAACTTGTCGTCTCCTGCGATCTTTGCAACGTGGTAAATGAGT
CAAATGAACATACCGTTCACCAATGAGCTTCCCGTTTAGTTGCCTTAAAGTGTCATCACT
ACTTGTGTGTTTCTATCACCGACCCAGTCTGAGTTGGCCCGGGCGTCCATCTGCTCAAAC
GGACCAGACGGCAAGCACGACGCTAAAACACTCTGCAGGGAGGTGACTCTTGGTACCTCA
TCTTCTGATCCCGTCATGCAGATCCTAGAATCAACCGTTGCACGCGCCAGTAGGAACATA
AAATGACATCCACGCTTGGTCTCCATGCCCACCCCGACCAGGCCATTCGGGCATCATTCG
AATTGTTCGCCATCCCTCGTGCTATGATAGTCGAACACTTTCTTCTCCTACCGAAGATCT
CTGGGCTTTCAACCCTCACGCGTCAACCCGCGCTGGCCATCCACCCTGCGCAAATGAGGC
TACCCCGCAGAGCGCGCCGCCCCCGCACTTCTCTCGGACCAGCAGGTAAGCAGTGGGCTG
CGCCGTTCTCAGCGGCCTCGTCTGCCCGCCCGACCCCTGACGATGGCCGCTAGTGACTAT
CAAGCACTCTGGCCTATTTATATACAAAGGGTGCGTCTTCACCTTAGCCACGCGTAGTGT
GCGAGCTCTGCGTTGGCTCCGTGCTATAGTCCTGGCTTCTCGGCATTGCCCGTTCGATGT
CTTCGTCGGGATCGTCACCTTTCCGCGTTACAGTGTCCGTTCTAAAAGCCACTGTCGCTG
TTGATATACATCGTATGCTTGTCGGGTGATCTTTCGCTGCTTCCCTGCTCCGAGTGTACA
CTGTGCGCGCTGTAGCGGGCTGGTCGCTAGCCTGCTGTGCTCCGATTGTAATGGTGCCGG
GCTCGTTTTGAACGGGAGGGGGTTGCTATATTGTAGCAATGCCAGACGGGTGTACTTAGT
GCAGCCCTTTTTAATGATCTGCGTAGACTTATCTTTTAGTACACACGTGAACCCAAACCG
TGGGCGCCTCTACATTAGCCGAGATAACAAAACGCCGCAACGTTGCGATAATCTTCTATC
GGAGACAGTTANTTTTTTATTCATATCCACCCATAAGACACGCGCCAGCAGCCGATCCCT
TGGGCTATCCTATAAATCAGTTTTATACTACAGNNNCAGCGAAGGAAGCTATGTGAAGTC
CGTAGTTGAACTCGGTTGTGATTTAAGTCGTAGGACACCGGCTGAGGGAACCGTGTTAAG
GCCGCTCAGAGATCCAATGGCTTATAGCGCCACTATAGTTTCTCTTTTTGGACTATCCAT
GTGTCATGAATCACGCCGTCCACAATTCCCCCTTCTACATCCCCCTCTGGTTGGGTTCTG
AAAGTGGGTGTTCTTTGCCACGTTCGTGCCTCTCCTCGCTCATATCTGACTTTGATTAGT
TGCCGTCGTACTCGACCGCGTTGGACAGTTCAAACTGTGTTCAGCCATGTACAGACCTTC
ATTACTTTTCAATCGTCTGCGCTACGTCTGTTCGCCTCGGTCTATATCTCCAATTACGGA
AACAGTTACCACTAATTGCTGGCAGTCTGCTACACATGCTGTTTCAGGTAGGCACAATTT
ACGCGCCAAGTGATCCGCCCCGAGCATGGTCCCCGCCAACTTCCAGGCGAAAATGGAGAA
AAGTTCTATCCCACTTTGCCATGTCAACTCCCCCTGTCGTACACGAGTTGATTTGAGCTG
CGACGCCGCTAGCTGCCCATCAAGAAATTCATACACCCCGACCAGTTAACGCAAGGGTGG
TATAGACTCTGAGTACGTACGGCCCTGTAAGCTCAGCGATTANNNNNCGCCTTACACTCT
ACTGAAATCTGCGGGTTCTGTGGCTATGGTCAAAGTCAGAGATGGAGTGGGGCCGTGGCG
TTCAGTAACCCCCGCGCGCGTTTCTATACCGGGGACCGGTTGTAATAAGTAACGGGAGCA
TGAGGGACACGAGGGCAAGGCGGGCTAGCTGTGTATTAGTATTTTTCATTTTCGTGTGAG
AAACTTCGAAGGGACGGGCCCTTCGNAGATTAAATGCCCACCGCCCGCGGAACTCCATAC
GATACACACGCGACTGGTTACCCCCCTTTACTGTACCGGAGTCGAACGTTCTCTCTTATA
GTTGAGCGCACTCATTTGATGTGCTGTTTTGTAGAACATACCAAAACACGGTAAGAGCTA
CCGGTAGAGCGCTAGGAAAGTTATCCCTTTCAACAGCTATCGCCGAGATGAATCGTGCAG
AACCGCTCTGGGTAAATCACAGAGGCAAACCACCGTTGGGACAGGTCGTGGTGATCCTTC
TTATACACGGACTGGCGTCACCAGACTCGTCAGACCTTGTATTATGGACATTGGGGGTGT
CACCGGGATGCTATACGGGGGCCGGAGGGGAAGGCTTCACTTACATACGGCGCTGGTTGA
GGAGATTTGGCAGGTGCGTCTAACCTGCAAATTGAGGGGAAATATAGAGTCAGTCTTGAA
ACTTGAGCGCAATTGTTGACGATTGTGCCAGGGAGCAGGCCCTTGACGTGGTAGTAAGCT
ATATCATTTCGGTGGAGAGAGGACGGGATGTAACAGATGAGCGGCCAGAAGAGGGTATTG
GCGTCAGGTTGGGTCGAGACATGTGGATGGGCATTAGAATAACGAGATGAGGCGTTGCAC
CCGGGGAAAGTATGGTTGCGGGCGCAAAAGTTATACAGTAGGTGTGGGCATGGAGAGGAT
TTCGCTGCAAGCTCGAACTCCTAGCACCGATAACACGCCCAGACTCCTTGAGAAATTATA
CATCCAAAACTGNTANNCNNANANNNTAGGCAACTCAATGATAAGCTTAGCGCTGTGCCG
CGGGGCGCGTACTGGAACTAATTGAGTGATCCNACGTCGCCCTCGGTGTGCAACTTAATT
CGCGATTCCGTGGAGGTTCCGGGCAATGTTAAGAACCAAATCCGTTATAAGTAACGCATC
CGCTCACTATCCCTCGAATAACTGCGTCTGGTTTTCCAATTGAGTGCGCTGGATTGCTGT
CGACGCCACTGCGTGACAAGAGTGCCCTCACCATGGCCCCCGGCGGACCCTGCTCCTCAG
TGAAAATATAGACAGGTGTACGGTGTGTACAAACCCAGCAGCAAGCCGCAACTGTTCGGA
TTATGCTTTATACATTCTTAATGACCCTCATATGAGGCCTGTCAAAGATGTGTTCACTGG
ACTCTAATTCGGAATCCCGACCAGTTATCTCAAACCTTGTTCTCCATATGGCGCATAAAT
NTTTAAACTAGTGCTGGTGGCCGTGCAATAGAAGATAAGTGCTACTTACTGAGCCTCGGT
TTTAAGTGAGGGGCGCTGCCGATCTTTCTCTTCACACATAGCCAACACGGATCCGATGAC
TCCTGGGAGCAAAATACTTCCATGCAGCAACGCAGATGACTAAAGCGAGAGGACAGGCTA
AAAATGTCGAACGCTCTCTCCCACGGCATAGCTATCGTTAGGAGGACAGTCTCGAGTCAC
GGGGTGCCCCATTCAAAATGGTGACGCCTACTGACCCGTATCGCGCCTGTAATTCCCTAG
AAGCGCTTAGTCGAAATTTAAATCACTACACCTTAGACTTATGTCGCTCCAACTTTTCAA
ACGTCACTGTTGACGTCCTCGCCCGATTACTTGCAGTTAGCCACGATCACTCTCTAGATA
TTTTTTAATTTCAGCCCAGTAAAATTTCTCTAAGACCCGAATCCGTGTCGTTGTATTCCT
CTTTGCCCATTCAGTATTTGGTCCAGGATAAGGTTTTCTTTTCCCTCGTCCCCATCTCAC
AACGGCGGTTTTGAACTCGATCGGAAGAGTAATCAATGTACGGATTAGCCCTTATTCACC
GTTATGCGGAAGTCTGCATCACAGCTTAATTCCGTTTAACGCAGCAGCAGTTAAACGGCT
TATTGAGCTGAATTGCTGGAAGTAACCATTTCTAACCCACCTAGATACTCTCTCCCACCA
TTCGCTCATTTGCTCTTAGTNNNNNNNNNNNNNNNNNNNNNNTTATACTTTAGTATTCCC
AAGATCGCAGTGTATTAGTACGTGGATCCAATGATAGGTGTGGCACTATACTATATGGTG
CCCTTATTCTTGACCTATACTCAATTAAAACGTCTGTACACACCCGACCGACTGACCTGT
TACCATCTGCTTTGATACGCTACTATCGTTAAGGGGGATTGTATTGACAAGCCTTAACTA
CATGATCCATATCGAATGACATCGAATTATTGCGCCAACTACAACATTGCGCTCATAACG
GCGAGAAACTAGAGCACTGACCCCAACAGCTATGTCGATAAAAGAAATCCCGGAGTTGAC
TTCCCGCTCATGAGTATTATAAGGCAGTGGACACCCATGTTCTTTGGCCCGCGAAACAAA
CCTGACCGCTGGATCTGGCGGTACGACCGTGCCACCGTTTATGGCTGTCTGAGAATCGAC
GATCTCCTTGGGTTTTCAGCCTATTTGCGAAATTCGGACGACGTTTCCTGCNGAGGCAAA
AATACACCCCAGTTTATACGACATCACCGCGCGCTCCATACATTACATTAGGTGGCTGGT
CATTCTTAGTCGTCACATTATCCACTCACGCACCGTCTACCTTGAGTATATGCACCGTGC
ATATAGTTTGTTGCCACATCTATGATTTGTAATCGCACAGCAGGGCCGGTGTCAACTCTC
CAAGCTCACGGTACACACTTGGACTCCGCAGTATCCAGGGAAGGGTGAATATTCACTTAG
ATAAATCCAATATCTTTTGCCGATCTTGTAAGCAGTTCTTTAATTTTAATCCTCTTTTGA
TTTTCACTACAGTGGACTTCCATATCACATCACCCAGGCGGGTAAGGTTCTACCGGCCTT
TCTCCCTTTGATATGACATCACAATACAGGACGATTCTGGGTCCCCATTATACTTCAAAA
GTACGTCTCTTTCATCTTGCATGGCATTTTAATTCTTCGCTGCCGTTTCGATAGTGCCCT
CGCTGAGCCTCGGAGAGCTGGAGTTTCCGTGTCAGTGAACCTAAGGCAGCCGAACCTAAA
GAACAGCCCTTAAGATGTGAATCCCGGGA----------------------NNTNAGCCG
GAAGGGGGTTAGTTAGTGTTGTCGCAGCTACTTTGGGTATATTCGTTGGGCAGCGAGAAG
GAGGTGAGGTCAACGGAGAAACAAGTGAAGGAGTGTCACATAAAGTAACATGGCAATGGC
TCCTATGCCAAGCATATTTTTAACGTATCTATTGGGTCTGTGTAAGAAACTATCGTAAGG
CAATAATCCACTCCTGCCAGACTTCGCTTCTAAGGTTTATTACCTTATTTTTTCCACACT
ACCAAACTAGAGTGTACCTTATGTTTTAAGCTATTTTGGCGACGCACACTGTGCGTAGTA
GGCTGCTGCAGGCCGCCCCCGTTCTTAACTCTATCCGCGCTTTTGTCTGCTTACCATTAA
AAGTTTTGAGTTCCGAAACGTCTAGCGCTCTCTTCGAGTTGTGAACGCTTGAGGATATGT
GGCCATGACTCAGAATCGCGCGGACGATCGCCAATGCTCCGTGGCGTTGAAGTCTGATAT
CTCTGTGGTAACCCGTCCTGTTAATATGTTGGCTCGGCCTCCGCGTGAGGTCCAAGACGC
TGAGCGAATTCGTGTTCTGATCATCCATCAAAGATACAGGCAATACAGGGACGCGGAAGC
ATCATGGAGTCTCGCCTGCGAAGCGACAGACAAGGTCGGTTATAAAAGTAGAGGCCTACA
TCGTCTTGGCCGCGGGTCGCGCTTATGCGGCCGGTCTAGCGCTTGCTCTCCCGGTCGATG
GACACGACAAGCGTTGTCGATGTTAAGGATAGCCAATCTTCTCGCAGGGCTAAATGGAGG
GGAGTGATAACAAACACCAGTTAATATANTTATGAGCAGATTAATAGGTCGGTACGATAT
CGTCATTCGTGGGATGGTTGCGGGCCAGTGGTGTATCTAACTATAAACTTCCATTGGCGG
TTACTCCTTTACAGTCGGAACGTACTATGAAANGGCTCCTTAGTCCGTCCTTCCAGGCAC
TCCGTCTGACTTCTCCGAGTCCTATCTACAAGGTCTCCTTTGGGGGTCTTTTTTTGTCCC
CTGGACCCTCTGGCATAAGGCAATCTCGCGCGGGAGGATGGCTATGTCGGTTGTTGACGT
CGTCTATATATGCTATCAAAAATTCCTCTTATCAGCTCTTGTTATTATTGGCGTTACACA
GGTATATCTTTCTTAGATTTGTCCTTCCTGAAAAATTTATTTGTGAAATCGACCGATGAC
GAGGCGACCCCCCATGTAACGCACGGGAGATATAGATGTGTGTAGAATACGCCGCAGATG
CCTTGTGAAGTCCTAAAATGTTCACAGAGTACCCTCTAATGTGTGGCGGCCCCGCCGTTG
AAAAGCATGTGGGCCGAC-GTGTATTGGGTGAGCGCAGGCTTGCAACTTCGACGCTAGGT
ACGCGTGCAGGGCCGCTGTCTTCTACAATGCTGAGAGCTTCCGCTAAGCCCGTTAGACCA
TGGCACTAAAGTAGGCTGTCGTAGGGGGGAGTAATCGGACCCGGTCCGCAATTGTCTTGT
GTCGCGCCCCTTCTTTTAATTTGCCCAAGCATTCCCCCNNGTTCGCGGATGATAAACACA
CGTACTGAGTCTGTCGCAACAGGGCGCTCACGGAATAGCGGGCGTTTATTCCCCCGGCGC
TTTACTCAGTCGAATTAGTTCGCATGCCCATCCATTGGCAACGACTGAGTATTTCTAATC
CGTCCCCTGGCGGTTTTGCGACTTACCGCGATACTGGAGTAGGAGCAGCGCGGTTGAAGA
CCCACTTAGTAACGGTGACGTTATGGAAGGATCCCAAGGAATGTGTCCTTAAAATGAGCT
GGTTCGCCGAATCACCCTTGGCGGGCTCACGCCCAATGTTTAGCTCGGCACAATATGGGC
TCTCATTCGCTCTCTCCTGGCATACAGCACCGCATAGTGAACCCGGGGCCGGCTCGCCAG
AACATCATCAGAGCTCCCAGCACAAGCGAATGTGCATAAATGTAAGNCAACAATAGGTGT
TGTTCGACGCCAACGTCAACGCGAGATGGGCAACCGCCCTCTCTTGAGTAACTACTTTCT
TATCGACAATGTCCCCCCACTCGGGAACTNTNNNNNNNNNNNGAAAACANAACAGGAGAT
NAGGATACGACCCGCATTCGCTAGTTCCTGGAACAGTCACTATGTTAAAAAGGGTTGGAC
GTGTGCACAGCTGGCGCTGCCAGCCCATGGTCGGAAATTCGCAACGTCAATGNGGGCGCC
TTCATCCGTCAACTGCTAGCTAGTACGTCACGCATTACAAGGTGCGTATAAGGAATGCCC
CTCGACACCCCANCCNCAACGTACGTTAGCACCGTTGTAGCATTAACAGCATACATTGCC
TCGGCTTGTGATTGAGTCCACCCGTACGCTCGGGCGGACGGGTTACTTGTCAGTTCGTAT
TACCCAGGTAAACGTATTGCCTGCCTCGTTAAACATGTTAACACCAGCCTGTTTTTTTTA
CATCATCCTTTGACCGTAACAGGGTAAACATTAGCTGCTTCCAAACTCCCTGAGGATCGG
AATTCATCGTGACGTCCAGTCATGACTAGCCGTATTCTAGAGTTAGGCACCCACTTAGCC
AGAAGGTCCGACACAATAACAAATATCTGGGGTTAAAGTAGTTGTTAATCGGATCTACCT
CTACTTACGTTATTAGTCACCTCTACTCAAGGGCTTTCCATCAACTGTTCACTACGTTTT
ATCCCCGTCGGACTGGAATGTGCCGCCCCCACCCCTGTGGGGGTATATTCGTCAACTAAT
GACATGGCAACTTGCTAACGTAAACTTCTGAAGTGAACATATGTGGCACTGGTTCAGACA
TCTCCTTATTGGTTTTAGCTGCTTTGGATGAAAGCTGATCGGCTCGGCTGTGGTGACGTT
GATTGGTCATGTGCTCGGTCTCAAACGCTACCGCACAAATTTAAGTGTACTTTACATTAT
TTGCCGAATTTTACTATCACCGTGGGCCTATGATATTATTACCACAACATAACGAGGATG
CATGTTATGAACTTACGGCGTTGCCATTTCACTTTACCAGAGACAAGGAGTGTCACCCGT
TTTCCCCTTGCCTCTGTTACATTAATTGGAAAGCCGCGAAGGATACGAACGGGTCACGGA
TACAATTCATCTATACAGAAAGTTATCTTCCCTGGGTGCTTACGTGTGTTTCCTTCTCGA
TCAGCAATTCAATGAATATCTCACACCAGGCGGATACATACAGAGTGTACGATCGAAATA
CGCTTTGGATCAGCTCGGAGTTCCGGTATACCATCCTGTTATTTATGACGTACCTTCTGT
GCTGGATTGTAGATNANCTTGACGAGTCCACCTAATGTTCCAACTAGCCCATGGCGGCTG
AATGTGGATCGGCTGGCGGCTCGCCCCTCAAATATATAGTCCTTTCTGGTATGCGTCACC
TTGTTATCATGAGACGACCGCCTCCCACAATGTGATTTGTCCCTGGCCGTGTCATACTTA
TCTTAGTTTGAAATCTCGCAGGTCTAATTCTTTGTGCCATCGGTACCTACCCCTGCAAGA
GTTTCAAGTATCAAGCATCTGCAGTTGAGTCTTAGTACCATATTGAATGCCGTCTTTATA
CCACGGTGGAGCTAAAAGACTTGACGTTTCAGTTTTTTCTACATCAGCATTACTGCTGTG
CCTTAATTAAATTCATATACTTTGCATAAGTTCGTACCGGTTGAAGGACCTAGTTCCAGT
CAGAAGAATGTAGAGAATGCCCGCCATATCATCTATGCAATGGCAAGGCTAGATCCACAG
CTTTTACGTGCCCCTCAAATTACCACCAGTAGACAATGCGAGCCTGCCCGCATCGTAATG
TTTAGGATACAGTATTTAGCTTGCTCACGACCCACAGTTTTGTCCCGTTGGATTCATATC
GTGGGGTCCCNTCATGTTTCAGTAGATGCCTGTATGACCACGACGTCTGAAATTAACTTA
CAACATTACTTCATACTGGAGCTGGTGTCCAATCCACATAGGTCCGGCCGGCAACCTTCA
GACAGACAGAAGGTTTATTCGAAAGCAAACACTATCATCGTGTACTTCTNTCNNNNNNNN
NNNNNNNNNANNNAGGAGACGAAAGNATATGCTTCTACCTGCTTGCGACTGCATCGACCC
TGGTTGGCTTAAATTATGACTATTTCATAATCCACGCACGTACTTAAGGCACCTAAATGC
ACCATGCTTGCCGATATTGCCACACAAGTCGGAGATCACAGGCGGGAAGTCCCACTCACC
CGTGTTTGTCTTTCTCATTCCGTGCCCNCTGGCCCTCTAGCTAAGCTTGCTCCCCGGAGA
TATCTACTGTTCGAAAGAGTGGGTGATCTACGCAAAACTTATGTCACTCCACCCAGGATT
TCTTGCCCATGTTTAATGACAGGCAACGAATGGCTTCATATCTCTGCTAGCATTCGACAA
CCATATCGACTGCCTCGNAAAACCTTCGGTCAAAGATTGATGCTTATTCTTTTCCGCTGA
GGTCGTGTGTAGAGCATAACTTGTCCGTTAGCGAAGCCTAAGTACATGCATCAGGTGACT
TAGTTTCGTTCTCAACGCCATTNTTCCTCAAGTCGACGAAGGAAGATGTTTGCGTAAGCC
TGTGAGAGTCTGATTTACCACAGCGCGGGCCTGCGGTCAGAGAGAGAGTCCGAGTACTTT
GATGAGCATGTGCGCCATTACTAAAGACGGTGCAGATACGATTCGGTTGCAGCAACAAGT
GGAGATTAATTACACTGTCTCAGCGTGCTCAGATTCGATTACCGTTAGAAGGGGCATGCA
CGGCTCTTAACATTTACCAACCNGGGTTGCTTCAGTAGATAAAGAGGGGAAAGTACGGTC
GTAGAAGAGAATACAGGAGGCCTAAATGCCACGCTCAGAGACAATTCGAAACAGACTATA
ACCGTGATGAGGAGCTTACTTGGCGTCTCGGATGAAGGCGATTACAGGGGGACTAAATAT
GTCAACTATCAGGGGATGTGACGGTTCATATTCCCATTGGGTCCGATTTATTGGCGGGGT
CCGAAGGCGTGAACAGGGTAGTCCGTCTAGGTCGTTCGCAATATGGTGCCATCTCCTCTC
CCTCATCCCCACCACATTCACAGTTCGGCGCTGCATTTAGTACTCACATCCTGTGCCCAG
TATCCGCATATTCCTTCGATTGCCCCGGTTAATGGAACTTACCTTTTCCCCTACAGTCGT
CTCCCCTCGCCATTCCGTCGTGAGGAGCGCCCCGTCAACCCTAATCGCCCTCCCCCATCG
TTTCGATCGTCCTCCGACGCCCCCGGCCTCGCGTTGGAGTTGAGGCGCCCCTGCACACCT
TTAGGTGCCTCCGCCCCGCCCGCCTGGTGCTTCTCTGTTGTTAGCGCTTACGATACTCTA
CACGCCTTAGGCCACTAGTCTATGGCCCGCGCAAACCAGGTTAATGGCCTATTGAACAGT
GCAACCATTTTTCACCCCAACCACAGTGTCGGGTGCCGGGTAGTCGTGGACCCTACGAGC
GCCAACACGAGCCTACAACACCGTCTCCCCGCGGGGAAGGGCTCCAGTATAAAAACTGAT
AATCCCATAACGCTACACGAAGTCACGACCCCGCCCAGCCTGGAAAACGAAGGGACCGTA
TATGCCTTCCGTTAAGCGGCGTCAATGTATCAATGTCGAATGCGGCACCGCACGTTAACT
GTCCCTGTCAAGACACAGCCCGATGACAACAGCGAGTGTGTTACCCTCCGACTCCCAGAC
CAATGACAAACTCGATGAGACGCGTGCCGCCCTCGGTGCATCCCACTAGTGGGAGCCGGG
GAGGCCCGCCGAGAACTCAGGAACCGACAGTCAGCCGCGAAGATGCATCAGACTGTGCTC
ATGCACATAGTATACGCACTGAGACGCGCGCAGTATATGTTGAAATGAGCAAATNGNNNN
NNNGAACACTTACGAAAGGTTTGCCTGCACAATACATTGTACTGCTGTGTGGCCCCCATG
TCCCCGACAAAATATACAGAGAGAGCCATTACCCGAATGAAGGGTCTCATGTTTCGACCG
CGCGTAGGATGTGGGCAATGCTGCTAAATTGTCGAGATTTGATCGCCCTCACATATTGAC
GATTCAGGGTTACGCATAGAGGTATAGTACACACCCATTTATCGGCCGCCTCTACTAATG
GGAAAGATGGAAGAGCGCTTCGCTGAAGCATGTGGAGATGACACGGAATACGTGGGAACA
AATACGCGGCCATTGTGAAATTTGCATGGACAAGGGCGGTGATCTCTGTAGGTACCCGGC
CCGAAACAGGAAGCAGGCACGGTGGGGCGTCGAGGAAGTGGGCGAGCTGTCCCACCCGCG
TGAACAATGGTGCCGAATGTGGATGGCGGGGGCCTGAACTGCAGAGTCTCTGGTTAGATA
CTTTTTAGAAATGTTCGTGACCACAATAGACTACGAGGGACTGGGGCCCGACGTACTCGG
GGGAGTGGAGGCCAGGGAGCGAGATCCTGAGATGGCGAGGGCTACTTTGTTGTCTAGGTC
CTTGCCATGGTTAGAGGAGCGTCGGCAGTGATTGGCCTGGGATAAATAGTGACACTGCAT
ACCTTGTTGCATTGCGGCACACTAGGATGGAGGGAAGCTGCAAAAACGGTGAATTCCGTG
GGTGGACAATAACTTAATTTATATGGTTAGACATCAANTAGTAATTCATACTATCAAGAA
GCAATTGGAGGACCGTTCTTGAAAAGATTTTCAGACAGGCGCCACGTCTTTTTCTCCGCC
GGCGAAGTATGATGCCGTGCGTAGGATCACGCGCAATCATGGAGTCACCGCGGCGACCAG
GACCTGGGTTGGATTGGAGCCCGACAATCCTGTCCCAGGAGTTTAATAATGAAGTGCTTG
TTCATACAGAGGAATAGTACATCGCGCTCCCATTCCTGAGGACTGACAGCACCAAGACCG
GAGCACTTAAAGTAATATGGTACTGGTGTTAGTTTTACGCATGAAAACCCGAGTTGTGAN
NGCGACCTAGGATTGCTTGCACGCCCTCCCCTAGTAGGTGTGAAGTCAATGGTCGTACAC
TCACCCGCGACGACAATACGAGGGATAGTAGCTGTGATTGGTCAATAAATGGGAGAACCC
CCTGAGGACACCCTGGCGCCGTCGGCGACCTGTGCTTGCAAAGAA-A-GAGTAATGGATG
TTCATTCAAAGAAAATTGTCGACTATAGTTCCAATGTCGTCCTTAGTTAAATGGTCCGCA
GTTGTCTGTGCCCTGGTCCACACCCGCCGCTGGCTGAGAGTCCCCCCCCTTCTATAGAGA
AGCTAGAGTACCACCATATAATATACACTTCTCTTATCCCCAATTGTCATTTGGTTGCCG
GACGCTGCGCGTAAATCCAGAACATACTATTATATCAAACAGCCTCACCCCTCTGCCCGG
GGTGTTCCACGTGGAAATGAGAAGGGAATACGTTCTGCGGATATAATTACGTTTTCTAGA
ATGTACTAAATGTCTTTCTTGCTAGAATCCGTCGAATCCTGAGAGCCCTACGTTCAGTCA
CCGCATGGTTTCAACCATGCACATAGCTATGACATAATTCCGTGTGTTTCTTCGCTATTG
ATAAGCCTGCATGATTACAATATCATCTCATACCCCTTGCGTACTACCCTGTCCGTGGGA
ACAACCTGAGTGAAGAAATGGACTAAACTATGTGAGAGACAATTGATCGCGAACCCTCCT
GAAACCCCGCGTTGTACGCATACAACGGCGACACATTCCAATTATTCCTCGATCTACCAG
ACGTCGAAGTAACCCGTGGGTCATATTTATTGGAAGGGCGTCGCATCCTCCCGACCCAAT
AGTCACGAAGCATAAGGAAGCTCGAAAATTTCCAGTACCAGTCTCCACTAAGGGTCGCCG
CTCGACCGCAACACTTATCAACCAGGACGCGAACCACCAACGATGTGCAACCAACTGCCC
ATTGAGAAGGTACCTAGCAGTGTTCCGCAGAGTCCCTCCTAGAACCATCACACACTAGTT
GCAGATCCCTCATTTCTCAGCCCCGTTAATCGTTCCGGTCACACAAAGGCCCTCCTCGCC
CCCTTCTCCCCCCCTAACGTCGGACCCTTCCAGGGGCCCGATGCCCCGGTAATGGCTTCT
AACTTCCGAATCTTCAGACAGCTGCAATTCGTAGCTCGGAATCCATTCACCTTTCTGCCA
CTCTCACGGCCAAGCCCCAGTGCTTTCACCCGTGTCGTTACGGTAATGCGGCATTGTGCG
GACATATAGGCGGTCCGTAACTATAGCTCCTTCAAAGAGGTTCCTCCGGATGAGGCTAGT
GTCTCCTCGTAGCACCGCTTTAGGAGTTACTTACCCTTGCTTGAAAGGACCGCGGGATCC
TTCAGGCTAGGCCATTCGAGTTACTCCGCGTCATGCGCTAGCAGTGCTAGCCTTATGAAA
TGGAGTGCGGGGACTCGTCGTGTTTGAACGTGCTGGAATTCACCCCTTTCCCCAAGTGAG
CTATTCTGAAGATGCCAAAATCCAACATACCCAACCTGGACTGACCCAACCACGTGCCCC
GACAGATAGATATCTTGGAGGGGCTAAATAGGAGATGCCTCAAGAGTAGAATGGAGAGGG
TTAAAATAGAACTTCTCAATGAGCTGAAGGTAAGAGCTCGGAGAGTGGGATGGGGAAATC
AGGGATGAAACGCGCCAGGGTGTGCCACTAAGCAACTTAAACATCTATAGAGTNNAACAC
TTTCAGGAATGGNTGAGCGTANNNNTGTGTTGGCTGCCAAACTACGATCGTATTTTTACA
CTGGCCAGAGGGACGTTACTTCNTAGTTGCACCACCTTCTTGATTATCTTTCCTACTTGN
NNNNNNNNNNNNNNNNNNNNNNNNNNNNNNNNNNNNNNNNNNNNNNNNNNNNNNNNNNNN
NNNNNNAAGNCCCACGTAACTATGTCCAAAATCGCCAAATGTACCTACTATTCTAGGTGC
AATCACAGGACCAGACTAGACTTACTTGCCCAGTTCCCTTCAAAACGGGTTAATTGTATG
CTTACTTTCCGTAAACCGGGGCGGACTACACAAAAAGACCAGCTACTCTCGTGATAAACT
GATATCTAACTGGCGCCTATTATTGTGAGGCTCAGAGTCGCCCTCGTGGCAGTGACTGAG
AATTAAACATGCATGTAGGGGGCATACTTTACCCATCTTATGCTCTCTNNGGGGCAAGCA
GGGAGATCGCCCATCCTCACCAAGGGAACGGGTACGTAAATTCTGACATGTAAGGGTCAT
ATGGGGGCGTGATAG-TGAAACTTAATCGTTATACCCGTCTGTCATTTCATGCTTTCTTG
CGTTCAGCTGATCTACTTTTCTTCAACCATGTCCTGCTTCACGCCGCAGATAGGTTCTGC
TCTTTCGGTACGGGGAACTGCCCGACTTGCCTTCGCTTTAGTGCGGTCCTGCACGACTAA
TTACACCTGACTGTTGCTCGCACCGATCTCACTTTCACGCCATCTCTTTCGTCTGCGGGC
CTTAGTTTCCCGCACGAACTAATTCTTCAGCTCTTCTCCGAGAGGCCAGCCCTCCCA---
------------------------------------------------------------
-------------------AGATACGGAGCAACGGTGATATCATCACCGAAAGAGATTGT
TAATGAAATATTAGAGCAAGACCTCCGAATCACAGCCGCACTGCACTCAGAGAATTTATT
CTACACCAACTTACCGTCGCTCCTAGACATGAAGGCTTAGCTCTAGCAGGTTTCGTGCGT
GGCTAGGGCTCACCACTCTTATCTCCGGCATATTTCATTTTTATATGCTCTCATCACGTA
ACACTTGCGTCCTAGTAGGCATCCTAACACGACCGTTATTCTACCCTTTTCTCGCACGTT
TCCCGTTTTCCTAATTCCCAGCGCTCGTACCCATCGGACATACTAGCCGGATATGACTCT
ATGCCGTATGTTTTCNATNGNCNTNNNNGTGTCCCTATATCCCGCGGGAGCTACTATACC
CACAAGCGACTGTACCTCCGCCCGTCTTGAGTGAGACTGGGACGGGAAGTTGGCGGAGTT
TGCGTAGCCTCAGGTAGTAGGTCATCGCTCGGACCCTATAAATACCACCTCACCCCCGTT
GCATGGTACAGGTTAACATGTCCTTGCNNNNCNTTTGCAGGCGGAGACCATGCAATCAAG
ACCACTTAAATGTAATGTGCTATCAGTGTGTCGGGTTGAAACGGGGCAGTCCGTACAAGC
TGGCCGCGTCCTCGAACCCCCTCTGGCCCTCGTGGTCGGGCCCTGCGTCTACTTAATGCG
CATACGGATACGTAGATGTGCGGGAAGCCACCGATCGCGCCCAACTCACGTAAGTCCTGG
ATCCCCCCTTACAGTTAGTCGGCCAGAGTGTTGCTGCCTCCTAACGGGCAAGTTCGAAAG
CCGCCATGCCGAGCTCTGTGCTCCCGAACCACCTACCCGCGACACCGCCCAGGAAGAGGG
GTGACACAACAGGCCGATCGTCCCGAACCCCTGAGACCACTTAAGCACGAGATCCTATTT
TCAGGGGGACAACTGCCCTACCCTTGCGATGCTCCCGCGTTACTCGTCCTTCGTTTACTC
TGGCCCCCTATGTCTCAGTTACGTGACGGAAAGATTTCTGACTATGCCCCTGTGAGACAG
GTCTATCCGCTCTACATTGAATGATATTTCCACACTATCATCTTGTTGGTCCACTCCCCG
TAGTCTTCTCACCGGTCCATAATAACCCGACTGACCGATCCCTTCCTTCTCGGATGCATT
TGACCGCAGCTCAGCGCTGCGAACTCAGACAAGCGGCGCAGCATGGTTGATTAAACCGCC
CGAGCTGAGTCCTCCACGTACACCATCGGATCGCACNNNNNNNNNNNNNNNNNNNGTACA
CTTTGACTTCATGGGAGCAGGCCACCTGGTGAAGAGGGTGTGGCGATAAAAAGTATGCGG
CGAGTGCAGCTCAGCGAGGCCACGGCAACAGTTGAATATATAAACACTTAGGAAGTCGAT
CAGAGGATAGGATGATGCGCAGCGCCGCGCGTGGCACGCTAGCCGATTAGGCGCTGAAAC
CGGAGGGGAGGGGGCAGCCAAGCTTCTTCAGATCAACCGTCATCCAACTACGTGGTCAGA
TGAAGACACATTCACGAAATTTTATGNCAGTATTGNCTCGAATCTACACTGCCNNCCATT
CCNCGTTTGTGCACATACTATAACANAAGTTTTNTTGTAGCTCTGAATTTTACCTTTCAC
AGATTTGCGCCGCGCGCAGCGAGAAGGTGACACGCGTGAAGCTCAAGCGCCCCTTGTCAG
TGACGCGGACAGGGAGCTGATTCACTTTCCTGTACGCGTCAAGAGAAGGCGTTGCGCCGC
AGGGGTAGTGGTGATAAGGTTACAGCCCGGGTTAAGACGGTTTGCCCACGGTCACTGTCG
ACCTCCGGCAATATGTCTAATTTGAATACCGTACGATGTTGGGTCATCTCCACCTGACTG
TAGCGTTGCGGCAGTGATTCCGAGTGTTGGGGTGCACCGGCCGGGAAACCAAATCTTTAT
CGTTGACCTTGCAGCCATGTCAGTGTTAGCGAGCAACGAGAATAGCAAAAGACAACACCG
CGCCGGGCGGCGTCAGCACGCACGACGAGATTGTTTTCTAAGCTGGCAAGATAGTAAACA
TCACCCTAAGATTTTTTCTGGCGGTGAGAACCCAGTCAGAGTTGCAAGCAGCGAATCTAT
CTTAGTCGGTTAGCTGATCGCAAGGTGATAGCGCTATTATTATATTATGCACGCTGCGCG
ATTGGCGCGAGATTCCGCGGCTATATGCACCAACCTCAGGNNCCAAGATAATTCGCACGA
TGTAAACCTTATGTCTAGTTAAAGAGAGGTACCCCTGCACTCCGGCATCATACTTTGGCA
CACATACAGTTGGCTGCTACGTATTTGTTTTTTCACCCCTTCGAACTATCTCATGTGTGT
CATTTGGATCATTGCGTTCCAGATTTGAAGTTTGACTCTTGACTGCTGTATTTCCTTGTA
CAACCCTGATCATTCCTTACACGAGTCCCTCATCCCACCTGCTATTTGTAGCTACCTACG
TCTCTGCGGAGCTCGAGTTCCTCTACGTCCACTCCTNCTACTACTAGGCCTCTCACAACG
CTGTTTATATGATGTTCCCACGTTAGTCAGGGCGACCTGCACAGCGTGCTACGGTCGGCC
GATTATGTAATAACGCACTGCCGAGTCGCCTACGTTAGCCCTCAGCTACATTACATGCTC
ACCTCTCTCCACCTCAGATCANCGAAAAATGNTACGGATTGTTCTAACATAAGCTTTTAC
TCCTTGCGTACGTGCTCGCTGTTCCGCATGTTNNTNNNNNNNNNNNNNNNNNNNNNNGTG
TTCGGTGCCATACCTCTTGCGGCTCTTGCAACGCCGCGAGCCACTCATATCCGTGCGACA
GTCCTGGGATTATCTGGGGCGCCAAGCATAGGACTATTTTTAAATGGCGGACAGCAGCCT
CGGCCCCGCGCCCTCACCTGGCGAAAGAGAGTCCCGGAATAAGAAGTTTCCTCACTTCAT
ACCGTGGCGACGTCGTAGAGAGGATGCACTCCGTTGTGCCGTGTAGGAGGCTGGCAGGGC
ACTGGATAAGCACGTACGCACGGCGTCCTCTCTTTATTCGAGTACGATTTCCTCGCCCAC
GCGAGCGGTATCGATAGATTTTTATTCGGCCCCCCAGAACACNNNNACATGGTTTAATCA
TCAAATGTTTGCCACATGTCGTCTCCGCGGGCGTGCGGGTGTACTGAGCGCAGCGACACG
ATGCTCGGGTCATAGCGTTGCGACACGTGAGCATATCTAGTTTACGGACGGATAGCTTTT
AGACAGGAAAATCCAGCATAATATGCGAGGGTTGGTGCAGGTTTTCAAGGGGTTCATTTC
AACATAGATCCATCTAACGTGACTGAAGCTTGTTTCTTTTGTTGTTTAAACGGAACGTTC
CACAAGGAAGGCAAGTCACAGCAGTTGGCAAGTGACTAAGGAGTACTCAACGGTCTCTCG
ACTTTACAAATTTATCAGGTCAATACGACAGTTAGGTAAACAGTCCTTGCCTTTTCTGGG
AGCAGGGCGGTTTTTCATGCCTGTCCGAGTGCACGTGCTAGCAAGGTGCGTGCTACGGGG
CCTGCTTCTAACGGGGGTACCCACCTATATCCCATGCACTGGGGTCACTCAAGCACCAAT
CGCAACTAGAGGTGGCTGGTAGAGAATGGTGATCTTGATCACACCGCTCTTCGGCCTGGC
TAAGAAGTACACGGATTGGGACGGATGTAAAGGCCAAAGTACAGAGCTAGGAGCAGTAGC
ACTGAGAGACCGATGGTTTTCTATTTAGAAGGGATCGTGGAACAAGTTATTTTGACCACT
TGTATTCCTCGTTACTTGACACT-GAGGTAAACTGCGAGCGTCCACAGTCCACCTGGTGT
TACTGTGTGGGGTTTTGGGTGCGCACAGGGGCTGCGACCTCTTCGTGGGGCATAATTCAC
TCAGCATTCGCTCCAGTTGAAGCAGTGCTATGTGCGCAATCGAGATAAAAAGGCTAATCA
TATTTGCACTCCCTTCCTAGCAATAAAAAGTGGAATAGAGGTCTACTGGACGCAGCCAAA
TTGTTTTAATTGCGATATGAGGGGGGAACAGGACCGGTACAGGGGAAAGCCACGAGAAAC
AAAAAGGAACGGGTGTGTGTTTCGTCGACGAGGGCAGGTGTGACAACGGGACCTGGCACT
GAGCGTAATTCCTCATGTTCGGGAGCGGGCTTTGACGCTGTGTTGCGAGCATGTTTTACA
GTCATAAGAATAACTTCACACCCACGTCTCTGGGTAGTCGTGAGTAGGTCGCGCATGTTG
CCGGCTGGTATGAATGTCGCGACCCGCGTGATCTGAAATGCAGTTCGCATCCTGCCCTTC
AGGCGTGATAGCACCCACACTTTCCGGCACGGAATTTCGAGGACGGGGAGTGGTAAAAAA
GTGACCGGTTGATAGAACGGATGCGTTGATTTGGCAGTGATCATGCTCGATTTTAGAGTA
CAGGGGGTGACGGCCAAGAGATTCTATGAAGAGTTAGTTGGGAGCAGCCGTAATCGCACT
GTCGCAGGTGTTGTATGGTGATAAGGTCTAGGAGGAGTATAACCCGGTTCAACAACATAA
GCCAGTTGACACGTTAAATTCCTTATCCTTATTTCTGGTAAAGAAAGTTAGGATTTCCCG
TATCTGTAAGATCTGAACTATTTTAGATATATTCACGGTACAGCAGATAACAGGTCAGAG
TCACTATATCACAACCCACCGCGATGCTAGACCGCTTAACAACAGTCCCGTTGGTCTAAT
AAGAGTGTTTCAGCGATCTACCAAGCGCTTACAAAGTATCAAGCAGCGTCCGAGCTCTGT
CNNNNNNNNNCACNGACANCTGTACCTATGCCCTCATGCGCTCGGACNATANAGAACACG
ACTCCTTCTCCCAATGAATGTTTCCTTGAGCATAATCGCGTCGTAACTAAATAGGCTTAT
GCACGAGGGTAGGAGGGACAGTTCTCCATCTGCAGAGACTACGCAGATTCTCACGTGCAT
AGCCCATAGGAGAGCTGGACCGACTGTGGAGTGCAATCATCGCTGTAGAGTAACTAGTGA
ATTTGATGCGTAATTGAGGATAAGAGTTTGATTCATATCAGNNNNNNNNNNNNNNNNNNN
NNNNNNNNNAATNNAAANNTGCCCCAGTGCTAACAGCTTTTTTGGTAAATACTTTTTTGG
AATCGAATAGCGAGTCCGATACCAAGAGCCTCGTAGCCGCGCCCCACCGGTGGCTCTTGT
TCGGTCAAGGCGCCAGGAGGCCTACGCTATGAAGATGTCGGGGAGATTCCTCGGGGCCAT
TAGGCCGACCAATATCCCAACATCGGAAGAATGGTCTGGGATAACCTTCCCGGCAGCGGC
AAAAAGAACGCCCACACGATAGATTAGTTGGCGGAAGCTGCGCACAGAGAGATAGAACAG
TGAGAGGAGCTAATTATTCTCTGGTTGACGTTTTTGACAACCCGGAAAACTAAGCCCAGG
GACTCGCGGGGCTGTAATAGGGGCTTCGAGTCGAACGTATGTCCGTTGCAGACAGGTGTT
AGATATCGGGAGCTACTTATGGACTGGAATAACGTTGCTAGGCCACCTGACGCGCTTACG
TCTGTCTCCCTGTTAGGAGCAGCTGCATTAGCTAGCGCCACGTATTGTAGGTGGCAATAT
GCCGCATATTGCAAGGTGTATGCGCTTCGATTCCTTGCGAACACCAGCGATCCGTACTAT
AGTTCAGAGGCTTTAAGAGGACAGCCGGTCTGGGGTTCGAGTTCTAATGTACTCAGGGAA
TGAGGACTCAACCTAGAGCCCTTGGACCTCCTTTCACATTGCAAAGTCGGACAGGAAGAG
GATACGTGGAGAGACGAGAGTTCCAGGTTGAGATGTAGGCCGCGCATCTATAGTGAGTGC
CAATCCAGGTAATCTTGATGCAGAAAAGAATCGCCGCATTCTGACATCGAGGGGCAGTCC
GTTGGGAATCGACAACTATGGCGCATCCTGTTTGGCAACTCGCGGCCGTCGAGTCACCTT
ATACCGTGGGTGCTGGTCTGTGCTAAAGTCAATAATCGGTACCATGGCCTTCAAGATGGT
AGTATTAGCCAAATTCTATGGCATCTCCTAGAGTTACTTTTATCTGGGCTCAGTGCACGC
CGTGGCCTATTCCGCAAAGGTGACAAAAGGCAAAGGGGATAGTCGGCGTTATCTCGCAAT
TGACCAGTAGTATGAGTGAATGTTCAGATTAGGGGGGCTAAAACTTAACACGAACGTAAG
ACTTGGGCACGAGAAAGTTAGAACTAAAACGATGGTGACTGGCTCTAGTTGGTTCCGTTA
TAACTTGTGAAGAACATGGACGCACGGTACTAACCACGTACGCACCAACCAACTAAGAAA
TTATTGGAACTGCTTACTCGATCTATGTAGGTCTCAATTTTGCGCAATCTTACGTGCGGT
CGATGGATAAACACCAGTTGGACTTACCGTGGATTTCTACTGTAAACTATAAAAACAATT
CTCGTGCAAGTTTGTAGTTGAGTAAGCAGGATCAGAACACTGAATGGGCGACAGTCCGTT
CAAATAGCCTTCCCGCAGACTGGCATACTCCTCTGACGTATCGCTGAGCGTCATAGCATC
TCATCAAAAATCTACTGAGCCTGTTCTAGAGGGATAACGGACTTTCCGCCGGCGAAATCG
TGACAGACGCAGAGCGAGTCGGCATTAAAGTATTATCTACTTGTTCGAATTGAGTTAAGT
CATTCGGTCAGGACGCCTGACGAGCAGTGTCTCGATCGACCAGTTAAGTGCGACTATTGT
TGGCGACAAGTTATCATGGAGAGAGACGCAATATGATGCCGGATCCGGCGCAGCCGGCAT
ATGCGCACCTGAGGTAGCAGTACAACACTCAGTGACCTATTGCCCTGGCGATCACAAACG
TGCAAAATAGAACTTACTATCACATTCGCGCGAAGTGGAGGGTGTTGGAACCAAACAGCT
TGGGACACAGAAGAATCTCGTGTTTGGCTTCTAGGAGAGAACAAAAGGTTCGATCAATGT
TGGTCATCGTAATACTCTAGTATGAGGGTCTACAGGAACCAACGGCCGAATCACGGCGAN
GTCGCTGAGGCTTCACCCTAAGCTTCTCGAAAAAAAATGGGTAATAAACTTGGGCTGAAA
AGAGAGAGCACCGGATTATACAAGGTAGATAGAAAGCTATTCCAGAATTTGTAGAGCAGT
AGGAGTGTTAGTTCATAATATAATTTACTTTGAATTAGATGGCCCGATGGGATTGAGGCA
GAAAAAGAAGAGCCACTTTGGGGCCGNGTACTTNNNNNNNNNNNNNNNNNNNNNNCCTTC
TTNCGGAAACAAATGCGGGGATGAGTAAGCTCTAGCACTGTGCTCGACTATTCTTAAATG
GTGGGCGTATCTGTGAGACTCTCATGGTAGGGAGAAAAGGACGCCCTGAGATTATCGCGC
CCATGTATCAGCCACCGGTTCCCTGCCAGCGCGGGCTTGACGTAGCGCCGCGCACCACAT
CGAAATCTAACAGCATTTCCCAATTTCCCTTTGTCACGTGGTGCACTGGCTTGCACCTGT
TGCTGCTTAACACAGACGGCGAGCCTTTGTAGATTTTCCCCCTGGCTCGGGAGATGAGTC
CCTCGCGGAACCTTGACTTTCGCAAAGTATGCGGGGCCAGAGCGCTGGTTTCGGTTGCTA
GTACAGATTAAACCAGCCGTGGAGGGGGAAAATGCTTAAGCGTAGATGGTTCGTGTTGCG
ACAGCTCCGGCGGTCACTGTTGAGACGCCCGGAGCGGCCCTACAACAATCAAATTCATTG
CTCCGCTAAGGAGTCTGTGTCCCGGAGGCCGTTGTGGAGCAGGAGTTTATCGCTAGCGTT
GGTGTGCGAGACGGCCCTGGCTCTGGGCGACGCTACGGTCAAAGTGTTGGCACTGGAGTA
GTGCTGGCGTTGTGGGTCGCGTTAATGGGAAGTGGTCCGTGATGGATCCAGAGGGAGCTA
ACGGTAACTGTACGCTCGTCGTGGAGAATAGAGTGAACAGATTAGGCGTCGCGGCAGGGT
ATCAGGGGGAACTGTTGACTGGCAGCAGTTCTGTTATACTCAGTCGTATCACGATATATC
ACCGACACTATGCCCTACTTTGTGATGGCGAGGTCTACTATAGTTGGCCTGTTGCCGGGG
AGGCTTACTCACAACCATCTGAGACCCTTGGGAACGGTTGGACATGATTTCAAATAATTC
CGAAGCTCGGTAGAAGGAAGCGTTAATCAAAGGTCCTAGCTTGGCGTGATAAGCTGTTCC
ACTGCTATTTAGCGTATTTAAGGCAGGGCATTAGTGGGTTGAAAGAGTATCTCATGGCAT
TTCTAGGTATAATGCACTGACTGACTATGATCAATGCGGCGGGTGGTGGTGGCACGTGAT
CAGTCACTTGTAAACTAGTGCAGTATCGTTCTATCGGCACAGCGACTTGCAATGCTGGTT
GAGAAAGCTGGAGAGAACGCTGATTGAGTTTAAAGCGCGGAGAGGGTGACCTAAGAAAAG
GGCCGGGTACGGCCGATCAATTGATGGCGTAGGTTGCGTAGTCAGGGCTGATTGAAACGC
GAAGGATGGTGCGAGTATCATAGGTGAGAATCGGTAAATCACTTAATACTGAACATGGGG
GACATACCGCATGGATAAAAAGGGACACGATAGAGACGGCATAGGAGGTCCTTTTTGGGA
GGCCGATCAATATTTAGCACGTAACGTCTGTTGGCCGTCAAGTCCTCATGTATGGAGAAC
AAACTCATGAAGATATTTTTGAAACCCCCCGGTTTGTTCCAAGTTGTGCCGGTCAGGTTT
GGTGTTCCGTN----------NNNNNNNNNNNNNNNNNNNTAGATTACCCGCCATAGCTC
CAGTCCCCACGTATGCAGATTGGAACGTTNTCCTTTATGGAGAGACATGAAGTTATCTCG
CTCGTATCAAACACTGGGTTGACTAGTAAGTCCTGGTCATAGGAAAAGGGGGAAGAATCA
ACTGGGCACGTGACGTAAAGTACCTTCTCTAAGCGAACATTAGTTACCAGGCGTAGCATA
TCAATCAGCGGAGGTCTTTGGGGAGCCATAATGAGCNATCAACACTATTTTCGAAGCCAA
CGATCCCATCAGAGGGAAAAACATGGCAAACCCTGGCACTGATCCTCCAAAAAGAAAGTC
TTCTTCCAGCCTGTCCCATGCTTGAGAGCATNNNNAGAGAAGGTTCCTCCGTACACAGGA
TCGACAAACCAGCGCAGACAACGGACAACCCGATACGGCGGCAACGGTGATTCGACTCCT
GCACAAGTTCCTAATATCTAACATGAGAGCCGCTGAGCGTAGTGTTTTCCGAGCGTGAGC
TGTCTGTTCGACCGTATAATATCGGGAGGGTGGATACAAGATCATTCGACCTAATTGGTA
AAACGCAATGCCCATCGTGCCCACGCATTTATTGGTCCCAGGAGAGGCAGTGGAACGGGT
AAGATGGTAACGCGAATTCTTGGAAATGTATTCCTTGATAGGATGGGGAGGCGTGGGCCT
TATAAACATAGCTTTAGCTGGCGCGACTACTGAGGGTGGAGAAAACATGCCTCCACTCGA
TAGCTAAAGAACCGATGCGTGCACAGGGCGTTACTAAGTTAGAAACTACTACATTGCCAC
TGTGGAATTACACATGGACAAAAATAATTCGAGGCAGTCTTCAGACACGTAGTGGTTCGA
TAAACAGGGAGCATCAAAGACGCTCTGAATTTTGCTATGAGCCAAACGAATCTTTAGGAA
TTCGAAATGACGTTACAGCGAGAGTAATGTCGGAATATACTAAAAAGTGGAGACTTTATC
TCCACGCGGAATCAATATAGCCTTGCCATCATTTCAGGTGTCACCCTAGTGTGGAGGGTT
GGGGTAAAAGGTGGTATCTTGGTCTGTCCCCATCGGAACTCACATCTTGTTACGGCCGTG
TGAGACCATGGGCTCCCTGGTAGTACCATGTTCCCTGAATGTCGAACATTGTCGCCAAAG
CCGTAGCTTAATGCCCACAATAAGTGTGTCAGTAGACCGCTCGCGCAAGCTGGGTGTTGC
ATCGGCGATCAGCATCACTAAACGGACCGGCCATAGTCCAGAAGACGGCCTAGAGACGTT
CTATTAACGTTCACAAGTGCGACGGATTTCAGGGCCAAGTACCGCCCAGATCAAAGGTAT
CGCGATCCACCATATAAACGCCCAAGAGCTAATAGCACACAATTCAGTCGTTCGCGTAAG
ATCGTTCGGCATGTAATTAAACGTCGTGAGCGAAGCCTCTTAGTAACCCGCCATAGTCGC
GCGAACGGCTCCTAGACTAGTTTAACAGATAACCGCCAAAGTCGCTAAGGGGAAACAACA
CGGAAGAAGGAGCACCAGGATTGACCCATTGAGCAATCATATTATGAGCGCTAGGCACAT
CGCCATTGGGCATCACACTACGAATGCGGCTGCATCAGTTAGCAGCAGACAAATAGAGAG
GGAATATAACTGAGACTGTAATTATTCTAGGATCAAGAGAATTAACGTCTTGCAATGGCA
GCAAGATGAAAAGGGTTGTCGCTTAAACTTCCGTCAGACATCGCGATGTCCACATGACCT
GCACCCAGGGACCGGTCGTCAGAAGTTATGACATAAACATAGGTGCCTTAAGACTAGAAC
CCGTTTCACGAGAGCGTCGCGTAACCCTAAGGTGAAAAAGGCATGCGTTGTTCCCTGGTC
ATGGCACAGGGGGCGGGAATGCAGCGATACCTCATATGTAAGGTATTGACCACGATAAGT
GTTGAGGCTGGCGGACTAGAGTGAGGAGCGTCAATTTTGACTACGTGTGGGTTTTCCCGC
GCAGCAGCTATTACAGGGCGCCGACAGGATCCCGCAATACGAGGAGGGGAATTGAGCGGC
AACAATGTGTATTTTCAACAAGGAAATACGCTATTGGCCCATGCTTGTTCCTGCATACAC
AAGAAGATTTGGCCCAGGAACACCCACTCAGAACCGAATATGGGCATTCAGGGCAGCGCT
TTGCACTTACAAGTATTAGGCACACCAAGTGCAGCCCTCACCAATACAAACCTATATGAC
TTTCAAGCACAAAAGAAAAGCTGCCCGGGTGAGCATACCCAGGGGTCAGGTAGAATCCTG
ACGCGGGACAAAGAAGCGACGTCCAACGACACCCAACGTAGCCAGCTTGAGCTTTCAAAG
GGTAGTCTAGATTTCTTCTTAGCATCCGGGGCCAAATATACAACACACGTGGGAGCATGG
GGGGGAGAGTTGGCTTGAGCCTACACT-TTGTATCTAGCTTTAGGAGGGATTTTCGAGGT
TGTAGGTTGTTCTTCAAGGCACCAATTGGGAGGCGAATTTGGGGAGAATAAGTCAGAAGA
GGATGTTACTGTAACCAAGGCGAACGTGATTGGGGCAATGCATTAAGTTTCGCCTCACTT
CGGAATATCTGGTATGTGAGGCGATGTAGAGAAGCATAAAGTAGCGGTTTGTGTGCCGCG
ATTGGATTGCAACATGTGTTCGTCACTCTGTAGCATCCGCCTAAACTGGTTAGGTTGAAA
GACTCAAGAAACGAAGTTCGTAATTGACCCTTGGTGTCCGCGAAACTCATCGGGACCTTA
CCATGCGACGAAACCGTCCCGAAAAGTCTTGTGCTCTAATGCAGGGATGGACAGGCTGGA
CGTTCACACTCAGACATCTGCATCATCCAAAGTCAAGATGCAGAGTTGTGTGCAGGTTAC
GACAAACGACTTATTCACTTGAGGTGGAGAGCGAAACCGATGGTCTTAGCATCGTCGTGC
CCCAATCACGCCTCAACCGCAGGGCCCTTAACAATTAGCTCGACTGCCGACAGGGGAGCA
CGCGTCCGTCCTAGGTGCAGCGGTTAAGGGAGTGAATCGCCCGTACTCTACAATCGGAGT
CTTATCAGGTACTGTGTTCGGATTCAGTCGTGACAGGGCTTTCAAGGGTAGGGCGACCGA
ATAACTCCATCAGTGCGATTTGCCCGGCCGGTGCCCGCTGCCGCCGCAGATGCGCGCCAT
TATTGTTCGGTGTATAGAGGACTGGATCCCCAGGCGTCGCGTTCATGTGAGGGTCAAATG
GTTTAGCGGGCAGCGGGGTTGTGAGCATTTTCCCAACCCATATCACTGATAAATGGTCTT
GCTACAAACAGGGGATTGAAGTGTTCGTGTGGACGACCATCTTACCCGGGTCGAGTCTCG
AGGGTTTATACAGCCAAGAGGTAAATGGCCGCTTGTTAGAGGGTAGGAGAGAGCTAATAT
AGTTCATTCGGGCATATTAGGAATAGATGCTGTTTCNCNNANNNNNNNNNNNNNNNNNNN
NNAAAATTCAAAGCATTAGCGACGTAAATTGGTATACTCACCATACAAAGGTTCGGCAGA
TGAGCGGGAGTTGTCGAAATCTTACCAGTAAACGGATGCTGGTTTGGGGAAAGGTGAAGG
TCGTCGAGTATCCTCTCAGGGATGCTCCGGTAGCGGCGAGCGAGTCTGGCCCGGCCCGAG
TAGTCTTANNNNANGTACCTTGTGAACATTGGGATTGATACGTTGTTGCTGAACAGATGG
TAGGTACGGTGTGGCAGGTGGGCGTAGGCGATCAGTTAGTTCTTATTCGATGGAAACTGT
GGGGAGTATCGTTTTGGCCCNNCGCGGACGCGGGCCACGGGGGTTCCCAAGAAGCAGACT
GAGGAACTCAGGCAACTGGGACGGACTCCAAGACCTCTGTAGGACGAGATACCCAGGGCA
GTCTCCCAGTTTCAGGGAGCGGAAACAGCACGTGGGAAGCATGTGGCCCAAGGGGCCGCT
TCACTGATTGACTCTAATGAATTGAGGGGACTTCTTTCAATGATTCGTATTAAAGCGGTC
GGGGGGTGAGGAGGGCTGTTTAAACATCCAGAGTAGAACGGTGAACATGAGGGTTCCGAC
ACAGGCGAAACCGACTGAAAGGGGCAGGGTGGGCCGGCACAGAAAGGAACGCAAGGGCAA
ACGAAGCCGACAATGACATTATAAGGATGCGATTTCACCATTCTTTAAGGGCTCCGCTTA
TTCAAGTGATGTGCAGGGGCGAACANTACGGTTCAGGGGTCACGGCCGGGGACTTGGGAC
AGGGAGGCAGGTAGTGTCGAAACTGGAGCTGAAAAGTTGGTTAATCGAACTTTTTACAGA
GAGAAAGTGCGCAGTAAGGATGGCTGGAAAAAGACGGGTTGAATGCATGCGTATGTGCGT
AGGTCTCAAGGCACGTGTGGCAGGGGCAGTAAGTTAATCTTACGCTGCCAAGAGTGTACA
ACAGCAAGCGCCGGGGGGGAGAGTTGAGAGGCCAAGCGAAGGGCATTTGTAGTGAGGGGA
AGTGGGCCACTTTATGAGTTCGTTCGGAGCGGAGGGATAGCCTTGGGCTGAGGAGACGAA
GATGTGGAGTGTTTGAACATGAACGAAGAAGACGACGACAGTGGGAGAACGTGATGGTGA
ACTATTCTAGCATTACTACTGTGAGGGATGATACTGTACCACTTTATAATTGGGGTTGGT
CGCCTTATGTATACGGCTTCTAGGCGGTGTTCTTATGTGGGAAGCATATGTGTACGTTCA
TCATCATTTGGGGCATGAACCCTATCTAGCGCACTGTTCTTAGACGGCCTGTGATGCGTT
GCGTTCTGAGTAATACGTCGTACCTAGATTGAGAACACCCTAGCAGTCTGGCACTGCGAT
TCACGTGGCGGGAGGACGAATTGGTTGACGTGTTATGCTCCGCAAACGTAGCATGGACAG
GGCTATCCCAGATCGGGGCGTGGTGTGGTGTGAAGCATTAGGATAGAGGAAGCGGTAATG
ATTGCCGATAAGGAAGGAATTAACGCATTGCCCAATCTTCTCTCGAATTCCCAGCCCAGC
TCCGTGACGAAGAGGAAGGAGTGGGTCGTTCATGATTGGAGCCGTCCGCGTCCTTGAACT
GTAACGGTTTTACCCGTAGTTTGCACGGCGCCGGGCGGTAGGAATTAGCTTAGGATCCCA
GCGATAATCGGACTCTGAACTGCCTGAGCGGAGACGGGCGTCTAGTGGGTAACATAAGCA
AGTAGACCTGCATATCCTTGAAATGGGTACCGTGCATTCGCAGCGTAGCCGGACGGCGCG
TAGCTCCTTGTAATGATACTCGGATGCCCACTGACCCAGTCAGCACTTACTCCTATCGAA
CGACATACGGTGTCATTGCAGAAATGGCAACTCCTGCTGAGAGACGTGGTCAACCGTCGT
CGACAGCACGAACGCCCACACTGACCAACTACGACTACCCGGGTACAACCGGAGTTGTGG
CTCTTGGAGTCGGCTCGCCATGGCGCCTCGCACGAGCAGCCAGTATGTGGTTGACGCAAT
GGAAGCATAAGAGCAGACGTTCATCCATACTTCGTGATTTAGCCCTAGAGGCAAAGTTGG
GCTGTGTCAGTACACCACGAACCCCAACTGTACGGCACGGGGCACCTGCGACGGCGTCGC
CAGAAAGTAGGGATCCTCTACGGAGTCCAGTAAAAATGTCCGGCCCTCTTTATTAAGATT
TCGGCGACAGAATCGAAGCTTGTTTCAAAATGTAAGACCTCCACTGGCGAACTGGTATGC
CAAGCTTCCCGAGTAGGTGTCGTAGCCGAGGGAGGAAAGCTAATCCTAAGAGGTATCTAC
CCTTAACTTCTATGCTTGTCACGACGATGATGAGCGACTTACGACTGCGACCAGACCCTA
GCCTTCGCGTGGCCAGCCTTGAAGGCGCAGGACGCTACGGTGGGTAAGATATGAACGGAC
AAGCCGGGTGGTTGGTGTCTTCCCCAGTTGCGATGCGTTCTGCGTATGTGCAAAGCATCC
GGGGGGAGCATGACCTCCATGGCCTGACTATGCCGCATTCCAGCATAGGGTTGATGTCCT
CCCTGCGGCGCGTGGAACCGAATCATTAATTNGCCACCACGCAAATCTCGGGGGGGTTGT
GGACGGAGGGTCTGTATTACGGGATAATGGCAATAAAAGACATCACAGCCTGCCCGTTGC
CTTATGGGCAACGGAGGCATGATAAACTTGCAAAGAAGCTCATAATACAATTAGTACGTG
ACATCGAGGAATATTAAAGTCATGATATCTTAAGCCATTACTACATCAGATTTAACGAAG
GCAGCCAGGATTATGAAGTAAACGGATCAAGCGTTAAGTTTCGCTGTNNNNACTCACCTA
GNNNNTGTNGTGGTCAAACAAGACTACCGGAATCACCCTCGCGGTGGTCATGAGACACGG
CCGGCAGCCTGAGAACTCATCTCAGGAAGGTCGCAGAGGAATCCACAGCTACCAACAAAC
AAAGACCAAGGAGCCCGGAACGGTCGTGTCGGGCGTGCGTGTTGCTGCTGATCGGGGGTA
AGTAAACGCCCGGTGGGGTACCACACGCGCGTGCGCTGATGCGCCGTAATGCTCCGACGA
CCGTAGTAACACGAAGCCGGCATGTGGGATAACACCACAGTTGTGCAACGCGGGAAGGGT
GGTTGTCCGAGTGCGGCGGGCCATAGTACCTGACTAGAAACGTGATGAAATCCATCAACC
CTTCTGATTCGGCAGTCCCTCGGAGCCAAGAGTCCGCTATTTAAAATCACTATCTTCGAG
GCTCTTCTGGACATTATCATGGATCGCCCACGGAAGTCCTCCAGCATGGGCGGTCTTGTT
ATACTCATGAGGTGCTCGGAGGCAGAGCGACCGAACATTGTTCCGGAACAATAAAACGCC
ACAATTTGTCCAGCCCTCATACCGTTTACACGACTGCCAGATGACGCACGTGTACACGGT
ACTGACTGTTGCCCTGATTCCGCACTCATTGACTTATCTCTAACGACCATAGGATGGCGC
GACTTACAGAGAGGTCTACGTATCCGCGAAGTGGCGCACTGTTTTGCATTTATAGGGCGT
TTCGCTATATTCGTGAGCCCATGGGATTAATTCAGCTTCTCAANNNNNNNNNNNNNNNNN
NTCTGTCGACTATTCGCGGGAGACGAGAAGGGGCCATGCTGACACTTACGAACGCTTCGG
CATCCACCGATTTGAAGCGACCCAGATCACGGTGGGTCGTGTCACCCTCACCTAGCCGGC
TCGCCTGAGTCTGGGCCTTGCGGGTTGTCTCCGGGCGGGCAGTTGGCCTAAGGGAGATGT
CGGTCATAGTAGGTAAACAGATAGGGAGTAAGGAAAGGTTACTCAAACAGATATTGCGGA
AGAGGCAGGGTTATTTTGTAACCAGACGAGGTCGTGGGGGGGGGACCGCAAGAAATGCGC
TGTACAAATAGCTGGCGGTGCAAGGTTCGGAAGACATGTAAACTAGGGGAGAAGAATGCG
GTTAGGTGGAGATCGAGTGCCCTGAACCTTGGGCATGTGTACGGCGACGCGTCCAAGTCA
CAGCTAACGGTAAAACAGACGATTCGCCCGGATGATCGGGCGAAGCTTTTGACAGTGGGT
GACGGGGAGTCGGAATCCACGGTGACGTCAGCAAGAGAGGTAACCACCAGGATCGGCGGG
CAGCTCCGGAGTGGAGTCAACGAGGCGGTCCGAGCGATTCAATTAGTCGGTCACAGAGAT
ATTAGAAGGAGGATGGGGGAGGGTGGTGGACGGCGAGGTGATAATTTGGTGAGCTAGTAC
GAGCACAATCTACACGAAGGGTGAATCTTTGTTAATTATAATACTGAGTTCTGCAAGCCC
GTTAGCGCAAAACTANNNNNNNTGGATCGGGCAACAAGAGATGGTACCGAGTCTGTGTCG
GTAGCGGGAGTAACGCTGGCCTTGACTTAGCGCCAAGAGCCATTACAGTCGTCTTCCTCG
GGTTAACTTATATTGTAAGCTCCCCAAACTTCAGACTCGCGCCCGAACTCATGAATTGTT
GTGCCCTATCATGTGTATTCTTTCCCGCATGTTATTGAGCGCATCCTCAATCCCACTACA
CGCATATGTGTTGTTCTCTCTCCATCCGAGATTTGTGCTCGTAACTGCGGTCTCACTCTC
CGTGCACTGGTGTGCTTATGTTCTTGAGTCATCAACNNNN--------------------
------------------------------------------------------------
------------------------------------------------------------
------------------------------------------------------------
------------------------------------------------------------
------------------------------------------------------------
------------------------------------------------------------
------------------------------------------------------------
------------------------------------------------------------
------------------------------------------------------------
------------------------------------------------------------
------------------------------------------------------------
------------------------------------------------------------
------------------------------------------------------------
------------------------------------------------------------
------------------------------------------------------------
------------------------------------------------------------
------------------------------------------------------------
------------------------------------------------------------
------------------------------------------------------------
--CAGAAACTATGCACGAGTATTAATAGTTTGAGGTGATCTGCACAGTATGGCATCGTGA
CGACCGGTCCTGCGGGGTTGGAAATCCTGATAGCTCATATAACAGATGAGTTTGACTTGA
CGGGGGAAGCGAAGGAAAGATAAGTACGAACCCTATCTCCATAGTGATAGTAAGGGGGGT
ACAAGAAGCACAATACTCGGTCGGAAAAGCATTCAAGATTTGTCGGGGCCTGGAGGGCAC
AATCAACGAAAGAGAGATTATTTAGGCAGGAACTGTAACCAAGAGCTGGAGACTCGCCGC
TGTAGGGTTTGGGAACCCCGGTGATGCCTGGTCTTGTTTTCTACGCCTAATTTCACTCCA
AGCCTGCATCAATGGAGCTCCCCGGAGTGTCAAGTGAGGTATGCACTAGGGCTCTTGAAG
GATTACTGGGAGCGCGCCCCCAAGCGGTCCTCTACTACTCAGCTTACGGTCCAGCCTGTT
ATCCATGCGAATCTGCTGCGACAGGCCACAAGACCACCCAGGGGGTGTAAGGATACCGGT
CCTTCCCCAACGGCCAGCCTACACCGGAGGCCGCTGATGCGACAGTTTGACTACGGCGGT
AGCCTGTGCTCCACATTTCGGGGTGCAAATGGGGCCTTCTGTGTAAGTCATAAAAAACGA
GAATGTGTTCGGGGACGAACCCCCCTCGGGTTGCCGGCGATCCCGGATAAACGATTGATC
CAACATGAATATGACGGAAACGGTCCCGTGCGTTATATATGTGTCACCGGGCAGGTGAGC
ATTCAGCAATATGCAACGTTAGTGCGAAGGAATCACCACACCCAGATGTGAACCGTAACA
TTGGTACGAATGGTGGTGGCGGCTCCTCGTCTGCCGCGCCTGGATTCCTTGGGCCCAAAG
ACAGCAGGTAACAAGTAAGTTTGGGCATAGAGTCAACAGACGGAGTTACACATCTCCGGT
GCGGCGGTCTAAGGCTTGCGTCCCTGTCGGAGCAAGGGGTTTGCATTCTCAACGTGATGC
GGTGGTCGCATCCTTTCGGCGCTAAACTCGCTGCCTTTGCGTNCAGNCNCGATGCACGCA
GGGAACCTCGTCCCCGCGTGGCCACTTGAAGACCCTTCGATATAAGTGCCCGATGCTTTT
TAGCCTGGCGTCAGACGAGAACGGCCAACTCAGAGTCCGCACTGGAGCGCCTAACCAGTG
CCTGGACAGTATACAGGGAACAAGGCTGTACGAGGTTACAGNCTAAGTTCTGTTCAGTTT
CAATTGGATGCTGAGGGACGTGTACTGCCGACAAGGTCTGTCGAGGCAGGAAAATTTTCT
TCNNNNNNNNNNNNNNNNNNNNNNNN-NNNNNNNTATTGTGAGACAGGGACCTTTATTTA
GCAGCGGTTGCTCTTCCTTCCTACGTGATAAGCCCATACAATGCTATCGAGCGACGATGT
CTCTCAGTCATTTAGTGGCACCCGACAGTCCAGTCACTCCGCCGGGACCCACACTACTAG
TGGAAGAGGGCAGTGGGATGTCTCGGACGCAGGTAAAAGGAAAGCCGGATGTTCCAAACG
ATGAATATCAGCCCCCCGGGGGTCTCGACCATCCGCGCAGTCGGTCACAGAGTCCGTAGA
TAGACATCTCGGACGCGGACGACATTGGTAGAGTCGTGGGGAAGCGCTCGAAGGTTTATC
NATGATTTGCAAACGAGTAACCTCCTATGCTTTAATAGCACCTTACGGGAACGTGTTAGA
GGTCCTGTATAGCGATTATTTCATTTCCACATCATTACCGGTATCACCCCACCTACCCGT
GCCTCCAACGTCGTCGAACGTAGATTATTACCCACCGCGCTCCGGTGGCGCTTATTGTCT
GCCCAAGTGGTGTCGGTGCAGAGGACAGTACAACCAGGTCCTCACCAGCGGTGTAATTGC
GAATCGACATGAGAAACTCACCCGTCACCGACAAGGAACCAAAATCTTCCTGTGCGTAAG
TTCCCACCGATTTAAATGGCATATAAAAAAAAATGGGCGATAAGCAACAAAGACGAGGAG
AATAGTTGTCCGTACCTGAGTACCAATAATTCAAGAAGGCGGCTGGGTCAGTTTAAGTGA
GATAGAAGGGGAGCAGTTAAAAGCGTTACGCAAAGGACTCCAACAACCCGAGTCTTCAAA
CGTCCCGATCTGCCGTTCCGAGGATGTGGTTTTCTCTNTCTACCGTGCCTACTTCAGCTC
ATCGCGTTATTACGACGTGGGCACGTCATGAGCACGGCTCTTTCAGGCTTGACTCTAGGG
GTGGTCNNGGGATTCCTCCCCACTTAAAATTTCTTGTATTAGTTCCTCTGCGCGTACGCC
CCATTAATGCTCCGTGGTGCCCGTGTCGTATCTCATAGGTGTTCCTAGCACTCAAATTTC
ACAGCACCACCCGCGGATCTCTTTTCTGCCTTGCATATTGCCATTTCTCTACCTGCGCAA
ACCTTCCTCTTGTATACGTGTGCTGTACTCTTATCACTACTTCGTAAGTCAATTGTAGCG
CATGCTTTG----------------------------------------NNNNNGTGCGC
CGCCAGGAGACAAAAGCCGGCCGACCAGGGCCGGCCTCCCTTGTGATGCTGACGAATGCA
AGGGTGAGTCTATCAGGGGAAAGGACAGTTCCGACGTGCACAATCAGCATGAGATCTGTT
TGCCGGGTTCCCTATAAAACCAGACCGTACCGAGCGGTTCACGGACGTACGGCATTTAAC
TCCGTCATCGGCGTTCCGGAACCGTGATGGCAAGCGGCCACGCAGCAACTAAGAGCCGCC
TCCTTCGCGGAGCTCGAAGTAGGATCACCGGCTCGCGGTATACTGTACGTCGGTAGGGGA
CGCGGCACACTGTCATCCATTCACACGAGTTGATGCTTGCATCATGTCGGTAGCGTGTGT
TACTTTGAATGTAAGAACCGGCAGGCTTCTTGATGGCCTTGCTCTAGCCGTCGACCAACT
CGCGTTCTTTCTTTCAAATCTAAATGACACCGCCGGTCGCGGTTATCAACCAGGCGTTGT
CCACGTGAATTGTCTGATGGCGCTTTGACTTTCAAGCAAACCGGTTAGTCACGTGAATAC
GCTAAGCGCCGGGGTACCTGTCAGGTGGTCATTCGTACCGCCAGGGCGAGCCTTTCTTGC
TTTTAGGGCCGTACCTTAACAGGGGGGGCCGCACTTCGCCTCGTAAGTGGGGGTCGGTCC
AAATGTCCAGTGCGCGTCGCGGTCCCGCGGGCGGGGGGGCCACCCGAACGACCCGTCGGC
TAGGAGAAAGCATCGGTTTTGGTCTCGTGAAGGATCACCCCTGCACTAACTTCTGTCTGG
TATGAAATAGCACCTNAGAGGNTACGACTCTGACATAGCCCCAAAGCACCTGTCCTTTGT
GGCAAGTTCATGGCGCACTGCCGTTGTATCCCGTTACAGAGGTTCAACGGGGCCAATATG
CTCGGCTACAGTCCAGCGAGCTCCCCGTGCACATTTAGAACGATAATGATTCGCACACGG
GGCGCGACACACTACGCGGAGTCGTACAGCTTGTGTGCTTTCAATGTGACGGCGACAGAG
TCGAGAAGACGGGGAGCCGCCTACGAAGGGTATAGAAATTGTGCTCGGCATTGTAGTGGC
AATAGATCTGAGAGTCAGAGGTCACCGATAAGGCTGCATTAATGTAATGTTCGTTTAGAA
GCTTGCGAGGGAATTAATGCACGGTCTGGGCAGCTTGATACGAAGTAAGTAACTAATGGT
TCGCACTAGAGTGCTCAGGCCGGGGTTAGAACTGAACCCAGCTCTGGTCTGAGCCGTGCC
TGCTTTGCAGCCCAACGTGTCCGTCGCACGCGGTCGAGTTGTATCTTAAGCACAACTAGT
GGGGGAACCACCCTCCTCCGTGGTCACTTGCGACTGGGCAGTCTAAGCGGAAAAGCGAAC
ACGACCCTCGCACCTTAACGCCCGCCACAACCCTGGCCCGCCTGACCGGGACTCGGTCGT
CTGCTTATGGCAGACGGCGCACCCTCTACTACCGGTGAACGGGGTTCCTGCTAGGCTCTG
GAAGTCTAGAGCCTACCTCACAATCATGTGTCAGGTCTGATGTGTTATCGGTCGTAATTC
AGTAGGCCGCAGTGTCACACTTAGACGTTGCGGCAGCACTTCCCCCGACGCCGGGATGGC
GTTGGCAGGCTAAGGGGAACGGCTGCGTTCCGCTTCAACTTTGATGTCATGCGATTTGCC
ACGTTATACCCTTTTTGACTTCCATTCTAGCATACGCGTGCCGTGAGCGACGCACGGTGA
CAGCTGTTGCCAGCTATGTTTAGCTGGTGACAATGCAGGCCGTTGCTGTAATTCCAACCG
AGCGACATCCATAGGCCGGAACTTATTCCAGGAGTTAGTGAATTGTGAAGGCAACAGTGG
TTCATTAGGAATGGGGTGCGGTAGAGATTCTATGACCCAGCTAAAATGCGATAGATGGAG
ATTACAAGTCGAATTAGTGCCTCAACAGAGACAGGGGGCGCCGTACCACCGGCCCCCCTT
GGGGTAAAAGAACCCGGGCGTTGGCCGCAAATTCACGGCGTGGCGGCTGCGGTAGGCCAG
TGAGTCTCGGGTAGTCGCAAGCCGCTCCCTGGGTCTCACGATAAGCACAATTCGTTCCGG
GTGCGCGGTGCAGGAAGAGACGGCAATGGGCCTCAACATGATCCGCTCCCAGCAACCGCA
AGGGGCAAATGCAGTCTTAACATGTGACGAACATACAACCTGAGTCAGCGGAGTTTTCAC
GTTGTAAGTGAGGTCGCCAGTCTGGTAGACCGGGAAAAGCGCGTATGAAGTTGCCCGTTG
CTGGCGTTCCTTGGATGAGCACTTGGACGTACACGAGAGAGGCCGGAAGGGGCCCGCGCT
GGACGCCCAACGAGGGGCTGCCCCAAGAAGCGCTTAAAAGGAGAGACGGCCACGGTGCTT
TGGGCAGCTTGCATCCCGGANGCCGGCATTATCCGCAGCGTACCTGATGGGATCAGCAGA
TATATCCGTAGGTCACCAGCTAATAACGAGTCTAGCATCGACTATAAAGCAGATGAGCTG
TGTAAGCCGAAGAAGAAAAATTACCAGGGCGCTCGGCAGAGATCCCAGGTCGCGTGTGAT
CTCTCCTCCAGCCCACCGCCCCCGAGGATCCAGGCCGGCATAGCCGCACCGCACGGCTTA
GGCCGTCTCCGGCCTCCCCCCCTGCGCCCTCTTGACGTAACCGAACGAGACGCATTGGAC
ACCGCGTACTCCGTTCCACCCCACCAAATAGTTCAACTACGCCTCTGGTTAGCCGACAGA
TTTGATTGATCTCACTTCGCTGGATGGTGCCCGCTTGCCCTCCACGGACTGCAGCGTAGG
CAGAAATCGAGCTCACGCTGAGCCAACATAAACGATGTGACTGAAATGTGGGTTTGGGCG
ACGATAGGCGACTGGGGTGAGACCACTAGTTGATATACCGACCATAGTGGGACGCTGT-A
GAATGTGTATGCTCTCTGGAAGCGGCGTACTAAAGCCGAGTTGAGACTGTTTACGCCACA
AATCACACAACTCTCGAAAGTAGATGTAAACGGCGTCGCTGAGAACAGCCGTAGTCTCGT
TTCTGTCGACTCTAGTAACCTCCGCCGTCGTGGAGGGCCGCTTCGCCCTACGGGCACCAC
CGCAGTGCGGGAAGCTCCTGGACCTGCTCGCCGACCCATGAAGTCGAGCTACTTCCTATT
CGACCCCCGGGGAATATTGGCAATGTCAGCTAGATACAGAAAGATCGAGCGCGGTTAGCA
CTTGCCGGCTCTGCCTGCTGTCTCCTTTAGTTTTGTCCAGCTCACTCCGAACTCGTTNAC
ACCTGACCTCTTGTGGCTATTTGTGTCACATAATTCTTCTACGTCGCTGTGTTACACTTT
GGCGCCTCAGATCTGAGTCTTTTACTTAGCAACCACGCTACCACATCGTGGCACTAGAGC
TCCAATGGGACGGTATGCGGTTACCCTGAACTTTGCACTCCTCCTGGATTCGGGATCCCT
TTGGGTTGCGCATTCAGGAACGGTCTTTTGTACTTCCTATTCCTTACGCGCTGTTAAGCA
CTAAAACAGTCGTATTGGAGTATTGGTAATGTCCTCGGCAGAGGATCCCGCCTCCCGTGT
ACCCCGGAATGGGGAAGTCCATAGCAACCGAAGCCCCAATCCATCGGCCATCGAGTCCGA
CAGAAGCCCGGTTCGGTGCAAGTCCTTTGTCACAACCACTCGGGCCCCGAGCTCTCCGTC
GCCAGTCCGAGGTCGGTTGTGCCCGGTATACTCCATTAGGTCGGCTCATCTTGCGTGAGC
CCAGATTAGGCAAGCTCCTCCTGAGCTGCAGCCCTTCACGGACGAGGCAACACGCAGCTA
TCTCCCGGCCTGACTTGTGCGGGTCCCGCGGATTCTGTCAACCTTGGCTAGGGTCCNNNN
NNNNNNNNNNNTGTCGGGTGACNNATGNTAGGTAGCAGTTACACCGTTGAGTTCCTTTGA
AGCCCGTTGTCCCGAGTTTACGACCGGCACCGAGAACCGTAGGGACTGATAAGATAGGGG
GATTTTATGGTGTGGGTACTAGAGAAACTCCAATCATTCGTGTCTAGGACTTTCGGTGCC
CCCCGNTCGTAGACAATTGTNTNNNNNNNNNATACGGAGCTCTCCGCGAAGGCCCTGCTC
AGGGTAGTTGCCTGATGAATTGTTGCGTGCGAACTGGGAGCCGATGAGTGCGCCATCGGT
GATCCCGACCCCCAAATCCCGTTAACCCCCCGTTCTAGCCAGCATA-TCTACTATTGGGC
CTATACGCCTGCGGCGTTCATAGGGGAGGATATCACCATACCTCCGGCGAGAGCGCGACG
ATGCGGCGATGCTGTAGGAAGGTGTATCGAGGTGTTAGTGTATAGTGAAGTCCGGGCTGC
TGTCAATGTGTGAGAGTGTCATTACATGACAAGACTAGGACTATTGGTGCGGGAATCGGG
CACAGCGTCCGAGAGTGTTCCGAGTGTCGGAGGGACGAGGGCGCGGTTGAGTGGTCGGTG
GGCAAATTGTTTTGGGCCAGACCCGCTAGGATCAAGTTGGCGCTCATCTCATGGTATACG
CAGCACATAAGATATGCGTTGTTGCATAAAGGGAGCCAAGAACAGCATAGTCTGGATGAA
CCAGTTCGGGTGGGGTTTACGCCCCGGCCTTCAAGGCGGGAAGCCAACCGGCCTATAGCT
GCGGCAGAGGGTAGCGAAACTGCAGTGAACTGAACGAAAGGGTAATACGATCGGAAATTT
TTGGCGACTCGCTTTGTGGCGAGCAAGTCAGGTCTGTGGGCGCACTCCTTTCTAAGCATT
GGCTTGTAATAAAGGACTACAAAGCATTTCTTGAAGAAGGAATCGAGGAAGAATCCTACA
ACTGAACAAAGATTTAAATTTGAACAGTCTTGGACGTCTCAGATTGTCCAGTTTCGGTGA
CCACTAGCCGCTACGTGGGGTTGTTGCAGAACCAGGCGAAAACGAAGGGCAAACTTGTGA
CCACGACAAGGGCGGCTGACCTGTTATAACAGCCAGATAGCTATGAGAGGAGGAGAGTAA
ACTTATTTCCGCCTTTGATAACAAAGCACCCTTGCACTAGGACCAACCGCACGTCGGTAA
CGGCCAAAAACACTGGCTTCTAAAAGATGTCGCAATTAGATATGCCCGTGGTGGTTTCCN
NNATTTCCGTCAACCGGCTCAGCAGTACGGCATTTACGCATGTGACACGGTGTCCCCACC
GGTGTCCGGAGGACAGCGCGCCCAGAACTGGATCGGAACCGGCCGCGTGACGTCTACGGG
AGTGAGGCGTCCGAGCTGTTAGAGAATAGCAAGTTGAAGTCAATACTATTTTCAACTTCC
CCCGGAAGCTAGCGACCCACGCATTGTACCCGAGAAAGTGAATTAAGCGCATCGCCTGGA
AGGGGTTAAGGGCCCTTTTCCTCAAGAAATGGCCCGTTTTCGATAATTGCTCACCCGTAC
CTAAGGTACACCGGTTCGTCCCGTCGATGCTGGGAATAGATTGTAGGCAGACAAATGAAC
CCAGGCGAGTGGGAAGAGCATGACCGGCACTTCGTATGAGGCTCTTGACGACAACGCCTC
ACGAGTAAGAGACCACATAGCGGTCTGAAGGGTCAGAGCACGAATATGGAGCACTGCGGC
CACAAACCACCCGGCTGAATAGAACCCTATTGAACTGACCCAGAGAATCGTCCTCTCGCC
AAAGGGTAGACTAGTAGATTACATGGTCAGGCCGCGCTGAGATTGCAAGGGTCAGGCAGA
TTCGGGAAAACTAGTATCTAGAGCTTACAAGTCAGGGGCCAGGGACCACTAAAAGGAAAT
GTCGGCAGTTGAGGCGCAGGTGAGTAGCCCTAGAGGAGCTGTAGGGGCGGCTACGAGGAG
CAGTTTGGATTGTTAGGCCACAAACACGTTTGCTGGGTTGTAGCCATCAGAGTGGTTTGA
TGGGTCTCGGGTCGTTGAAGAGAGANACGTTCTGCAAACTTATCAAAGTGTCATTGTTTA
CGCCACTTTCCCGAGAGTAGTTATGTATGCGATCTTAACACTTCAGCAGTAAGAAAACTC
AAAATGGCCGAGCTAGTGTATTCCAAAAGATGGATTATCGTGCGTACTACCCTACCAAGT
ATAATCATCACGGCGGAAACCATCAGTGGGAGACAGTGCCAATCTCACACGCTTAACTAT
CGAGCCGCGTTCCTTACCTATACTGCATCTAACGGAGCAGTAGGTCAGTGCCATACGAGA
CAATGAGAGAGCGCTTGCTCAACAATCTACACAGTGACTTTAATATGTAAGAGATGGGTA
GTGAATTCGNTACTACTGAGAAGTTTATTCCAAAATCAATACGGGCGGGTGTTGGTGGTG
CGCTGCTGTTGGACATTTGCTCAGCAACCGACAATGAGCAGTAACTAGCGCGCGGGCATG
TCCCGATTGGTGACAGCAGTTCAATCCAATCCTAATGAGCACGGCTGACCTTGCCAACAT
GAACCATGGCCGCAAGGAACCGGCTTCGTGCGTCCCTCTGGACTGGTAGTACCCCCTACC
GGAGCTGGGTGGTCCCGTGACAAAGTGACGGCCTTGTGGTTAACGGGCTAAGTGAACTGG
ACGCGGCCGGGGTCTCGATGCGAAGGGGAGTGCGGTCGATTCCCTCTAGACGAGTGACGT
TCGGCCTAACATCTGGATGGGAACTACGGAACATGTGTCTTCACCGGTGGGATGTGATGG
TTAACACAAAACCCAAGCTGAAGAACAAAGTAACTCGCCTGGAACTCGGGCGATGTTCTG
TATCGCAAGAGGGTGGGAGTGGTGATGGTCGGTAGGGGGAGTCAAACCTCGAGAGAAGAA
GTTTCCCGCGATGTCACAAGTCGTGTGCACTCAGCAACGGGCAGTGTATGCCAATGCGCA
TCTTGATGTCTGATTGCGTGTATCTAGAAGGAACCTAGTTGTTGGACCATATTCGGAGAT
TCGGTCTGTGCCAGCGGAAGCTACTAACAAAAGACTGTTTNTTTACATACTGCAATGGGA
GCCGCTGTTGTTGCACCGGATGGGGTCAGGTCAGAGCGAAGAATTTTATTTGATCAACGG
CCCTACCGTTGCCATATACTCGCAGCTCTGTACTCGGCGCGCGGGATGTTCGCATCGCGG
GCGTTTCAAGGTGTGCTGCACCGGCAATCCGGTGATATCTCTTCGGGA-CGTTCTGCGCA
CTGCCGAATGGAGCCCATGTGCGCAGAGTAGCCTGAGGGGTGAAAACCAGGGCAGCCACT
ATCGTCGACCGTATTAGTACCGGATTTCGACGGCCATTGGAAGAAGGGGATAGCATCGTA
AGCCTGTACCGGGTTTCTGGAGACTTGTGAAGGGGGCATAATGTTCACACCTTCGTAAGA
GGTAACCTGTCCATGTGCCGATCTGTCATAGGATTACTATTTCACTACAGCCCCGACCCC
TATTCCGCTTGTGAGGGATGGCCAANCATATAGCGGCTGATTCCTTTGCGCCTAGCTTAT
CCGTCCGGAGCGGCCCAAACGTCTGTANTCACGGCGGCCGGGCGGATGTAAAGGTTGCTC
ACCCGGGTCGCCAGATCCGCACCATACCGACAGCGGCTCTTGAACTATGGATGTGGCCCT
GCTGTGGCGCCTTAGCGTGGTGGGGGATGGCGTGGTCATGCTGCGGGAGGGTACGCAACT
CGGCTCGTTGGCCATGCCCCCAAGCGTCCTCTCAAGCGTAGGGTGCAGGGTTAACATCCT
AGGTGGGGATGTTAGCGGGACGAACGGCGAGGCGTTGAGAAATGATCTTCTTCGAGCGCT
CGTTAGGGGTACCTATACGCAGCATACGCTGACCCACCCGCGGCTGTGAGCGGCGGGCAT
TCCTAAAATCAGAGGTGTTGCGGATTTAACATATCCCTGATGACCCCCAGTGTCCAGCAC
GCGTTTATCACAGGGGTAGCCGGGGTTGCTGGGAAAGTGGTATAGACCAGCGCAAGCTGT
GAACGGATTTAGCAAAGCAGAGGTGGTTGCACAGGGTTAAGTCGGGCTACGCTATGACAC
AACGCTCTCTTGCCAGGCCACGTGGTCGGGCGGGGAGTGGCTGACTGCGTGGAATCGCCC
AGAACTTCTACCGTAGGGGAATCTATGGCCTGGGATTAAGCAGTCGGGTGGAGTTGCACT
TTGTTCAGCGCGGAGCGTGGGAACGTGCTGTGACCGTAAGACCACGGAAGAAGAGCCCCT
CACGGCAACACACGGCACAGATCGATAGCAGCAACCACTCACCCGTGTAAGCAATTTGTA
ACGCTCGAGTGAGAACTCGTCGGTCCTAGGTGAGTGAGGTCCTGAGTGGCGTGTAAGGCA
TCGTTCCCTAGCAAATAGGGAGATATGGATTGCGCGGGGTATCTCGAACTTAGACTCACG
TGGGTCGTTGTACGCTGGACGGAGTGGATCGTAGCGGCGGTGGAGACTCAGGAAGCGAAT
GGCTCGTCTGCGGAAGGTCATAGGCCTATCACGGAAGCACCAGCATGCGGTCGGAATCCT
GAGGACGAATGGGTATTATACTTGTTATTTCGGCGGAGGTGAGGTTCGTTAGGAGACCGA
CTGTTTCTTCGGGCACGGTACGCCGTCGATCCGATTTTATTGTCCCTTAACTTGGCGACT
TCGACTCGATTATTTATTTGTCTATGATGCTGTAGGGAATGATGTAGCACCACAACCCAG
GTTAACTACCCCTAGTGCAGGGTTTTTTGTAGGACCGGTTAGTTGCAGTAGGTAGTTGAG
AGAGCCGGAGTGGGGCACGATCGCCACTGAGCTTTTCTGCACGTCTGCAGGGGCGGTCAA
GAACACGCCTGAACTAAGCGGACTTAGNAGGTAGGTGGGGCGCGGTTCCAAGCCATGAAC
CGTCACATGGGTATAGGTTTCGATCCTATGAACAACTATAGAAGACATTTACTGGTTCAA
CGGACGGGTGCCACTGGCACACTGGGAGGACCATAACTGGTATCGNTAATATATAGANAC
ATNCACGAGTCACAATGAGTCCTAGGATGCTGTTCAATAAAGCAGGTTAGTGGCTGTGCA
TAAAACCGGACAGCTGCGCCAACGCTGTATGAAAAGTAAAGAGAAATGAAGGTCTACATG
GATATCTTTTCAGTAGAGATCAGTCAGTATCCGAGAAGGCCTAGTTCAAAGCGACATGAT
CTCTCGGAATCCAGAGCTCAAGAAAGTTAGGTCGTAAAATATGTCATTCGTATTATCGGC
TCTGGGATTAAGAGAGACAAACAGTCTCTAATTTCTTACATCGCGTGTCTTTGGCGATTC
TATGGCTCTGTAAAATCGGATTTTGTGGCGGTCTCCTAAGTACAGTGACTCTGAAACTAG
CCCCCAGCCACCGCANTTACGCATATTTCTAATAGCTGAACCTTATCGACGCGCGCTAAT
GGTACCCGTTTCGTCAAACGCAACTTCGTGCGCCCGTCCGTAGCAGGGCTTGCTCTATNC
NNNNNNNNATACATCTGATGAGCGGCGGTGTTCCGATCGTCCACCGAACTGAGAGATGGT
ACAACTGCTGCGTGTCTGGGGTCGGACAGAAGGCAGGGTGTTCTCCGCTTTCTCCCTTTT
TGTTTCGCGGCTGATGGCAAATTCCGGCCGACCCTAGAAGCGAGAGTGCACAACACAAGC
AAGAGCAACGGAGGCACAGAAAGTGATCGACACGTAACTGCGGCCCACCGGACTGAGCCC
CCTTGGGCGTTGTGTATTTCTGCGCAGGTGGGCACTGGGTCCGNTACTCCAGTCTTAAGC
GCATTTGTCATGCAAGGACGGAAACGTAACGAGTGTATAAGTGATTAGGAGATCTGGGGC
ACCACGGACAGGAATGATTAGAAACAGGTAAACTTGTAATAGTATAAAGTCGGCCTGAGT
TATAGTATACGGACAGATAGCATACATATTGAGTAAGATCACATTAACATACCAGGAACA
CCAATGAATGACGATTTTTAAAAGAGTTGAACAAGGAGCTAGGTGAAGTTTGGAAACCGT
TGACCGGGGACTTGACGCCACTAATTCGGAGGTCGCTTATTAAGCCCACCATGCCAGGCC
CTCTGATGTCGCTTCTCTACGCACTACTTTGATACGATCACACAAGTTTTTCCTAATATT
GCTTAGGGATANNGGCGAAGGAGCGTTCGACGGGCTCCTAGTCATTACCTTCACCCCCTT
ACTATCCCGGCAGTCTTGACTAAGCCGAGTCTATGGCTACGAGAGGAAAGGTGGGTACGA
GCGTTGCTCCCTTACCTGATCCCGAAACTCTTACATTTTAATATGTTCCCATGTATCGTA
CCGTAACATACAAGACACCGAATCGCCCCCTCGTTCCCGGAGGCTTTCGTGCCACA-AAC
CCGAAATACGTGTACGACCTTCCCTTGAATCAACCTGGGACCAGCCCACTGTAATGGATC
GTGATGAGCTGGACTCAGCGACCTAACAACTGGCCGCTAGTGTTCCCGTTTCACCATGGT
CGTCGGGTGGCTCAACATTGACTTAGCTGATACCGCGTTGCACATGTTCTCAATATACAT
AGCTCATTCTCATGCTCCGAATCCGACAGTCTTCACCTAACAATGGCGTGGCCTCAGACG
AACAGGGTCACGATAAAGCGTTGACTCCCGGTCGACTCCATGACGGTCTGGTGCATTATC
AGTAGNCCATAAAGGCGCCTGAACATCGGCGCGCTCGCAACGATATGCTCTGGTTAGAGT
ACTGCAAATAAGAAGGGACAGAGGTGGTACGTCGATGCATCACCGTACGTGATTCTAAAA
GCTTGCTCGATAGATTTAGCTGTTCGGATTGGCTCACGTGCGTTAGGCCGCTCGGCAACG
CGACTACGGGAATCGCGTGTCGCCGGATACACACAGCAANTTCTGAGACAGTTGGGTAGT
GTATCCCCCAAGCGTCACTGTATGCAAGTCNNNNNNCCGAAGTTGACATCAAAAATTCAT
TGACATGTAATTCATGGGTTCACTCATACATAGTTGGCAACTAAATCCTATATGAGCGCA
CGTGATTGATGTGTCATAGGTGGGATCGCCGCCCTTGGGGTTAGGGTTCGGATCCCATAG
TTGATGTGGAGCACGCCGCGGGTTCTCGGGTGTCCGGTTCTTCGTAGCTATGATTTCCTG
TGTGAGAGGCCGAAGCAGTTTCAATGAGCTGCGCAAGAACGATCTGTGCGTGGTTCTCCC
TAGGGAAAATCATTTCCATCTCAGTTGATGAGAGAGAGGGCCGGTGCGTATCCCACTTAC
CCTTCGTGCCACTCGAATTGGCCACGCCGGCGTAACAGTCTTGGTATCCTCCCTTCATCC
ACGCGTAATCGACAACGTCCGCTGACATCCTCAACCAAGCTCGCCTACCCAGTTCTAGAG
TTGCAGGGGCGTAAACAAGATGGGAGACGGACCGACTGCTAATGCGCATGAGGGCCACAA
GTCTGGGAGGACGGCACCAGGTATGTATAACGAGCTAATCGCTACGGGGGTAGAGGCAGG
CGGAGTGATTATTGAAACCGAGGCGTGGCTGTCAGTCCACAAGGCTAAGAGTGAGCGAGG
GGCCGTGAGCCGGCGGAAATTCGTAGCCAGGGAGAGGGCAGCGTCTTGAGTCTATAGTGC
TGCGGCCCGGGAATGGCGTCGTAAATGCGACCGGCATAACTGCACGACTAGAACATCTTC
ACACAAGATAGGGCCAGACCTGGATTAAGAAGACTGATGGCTGGTGTTTAAGAAATACCC
ATAGATAGTCAGTGCACTGAGATGGGCTCATTCTTAATGATAGCCGGGGGTATAGTATTT
GGATTCGAGCGANCCGAGGGTTAGAGTAGTATCCCGGGTACCTTCGGCAGGCAGCAAAAG
AAACCTGATAGCCCACCCCTGGATTTAGCATGAAGAACGCCTCAGCTGGGAATTTGAAGT
GAAGCCATCGACTTTTGACATGGCGGCCTAAACTAGCTGCTAGAGTACGTGTTTCATGGA
CAGTTTACGCTTGCAGTTATACGCTCGTCTATAGTCGTAGGCGTCAAGCACTATGCACGA
AGTCACGATGAAAAGGAGTGAAGCGACGGGTGGAAGCGTCCGTCGTGGCTATAGAAATTA
AGATCTTGGAAGCAGAGGACGGAACCGGGAGGGAGTGTGAGATGAAGAAGCAAGCAGGGG
TAGATGATAGCAAAAATCAATAGGATGAGAACAGATTCAACCGTTTTGTCATCGTATACA
GCCTAGGAAGTGCCCACCAATCTACGGAGTTTCTTGATAGTACCCTCGGTAGCCCTACGC
ACGTCAAGGTTGGCGCTTCTTGGGTCGCGAAGGCGTAGGAGTACGGTCAAGGGGGCAGCG
AAGACTAGTACTTGCTAAGGTGTGAAGGAGTGCAGCTCCGGGTGTAAATCAGCATGGAGC
TAAGAGGCCGCTCCTGAGTCCTGGAGTGATACCTAAGCTCACATCGGCACTGTATATCTT
TTAAACCTTCGGTGCAATCGCTACTTGTACCCGGTGTGACCACATGATTCTACTGTCAAT
TCCACTGGAGGATTAGTTACTTGCCGGCCTCCAAGGAGCTGTCCACTCGGTGGCGGATCC
TACGCTGTCTCGCCCGTCCCCTGCCGGTCCGCGACCTTCCGGGACCAGATCTTCACTTCC
CTAACCGGCACTCTTAGGTCCCGACCAACCCCCCAACCTAACCCCTGGCTCCGACTTACG
GTCCCCCACCGCCCTCGCACGCCCGACGACACAGTGGTGTCTCCGAATCACATATATCCG
CCCTCCCTAGAGCCAACCTGGAGCAATTCCGAGCAGGAAACCAATACGCTCCACCCGGTG
CCACCGGAATTGCCTCAAGTTTCTAAGGGAGTGTAACCGCATAACGCGGTCGCCCGCAAG
AAATCCTAAAGACCAACTCGTCCAGTCCGTATAGTTGAAAGTGTCCTGTAAGTAACGAAT
GCCGGCCGGAGGGTCAGGAGTAAGTGAAAGGTTCGATGGAAGGGAGGAACCTATANCACC
TATTGTCGACGGAAGTTACGATTCAGTATCAATGTCGGATGTTCCACCTCATTCGGGTAC
GAGGGGTTCAACTCCATGCGGATCGGATGGTTAGCGTATGCTAAGCGGTAGGCGTTCGCG
TGCTGGTGTGGTNNNNNNNAAGCGTATTGAGTTGCGGGAGGGTGAGTGGATGTAGCGGAC
CGCAGGTCAGTGTGGATGGTATACAGTAATTGGGTGGACGGTCTTGCAGAGCGTTCAAGA
GTCAGTATAGTGGATTGAGGGCCGCGGCAGGCTGGGATGCCCGGTGTGAGTATATACGCG
GGTGCTCCGAGGTCTGGCAGTAGTATATCAAGTCAGGGCCGTTAGGAAGGGAATCCGGGG
GCAGGTCCGGGTGACTGTCAGAAGGTAACGGAGCGCGGAGAATGAGCCTTCTGGCGGGAA
CAGTTGTGTCTAGAGTTTGCGGGCTGTTGGACACGCAGGAAGATTAATCACCACTTGATC
GCCTGCGATCGGGGCTCCGTCCATAGCCTCGGGGACGGCTGAGGTGTATGGCGTAAAANN
NNGCCGTGTGACCGTGCTTGTCTCGATGATTACGTCTTTAACGACTGTCGGAAGTTGAAC
TTGCACTAAGACGTTAAGGCTTATGCCGTGCCCGATACTCAGGAATCNAGCAAATTCANN
NNNNNNNNNNN-TAGCTGGAGGGCGCAAGGTATGCGTCATCCGAGTAGGACAGAATTCGG
TACATAGCGCTCCGAGGGGGGGCTTGATAATATGAATGTTTGCGATAGACAGAGGATCGC
AATCCCCAGGGAATAGACGCGGTAGAGGGGGCAACACAGGCAAGCGAGTTTCTTCCAGAG
GCCTGCAGACCTACGTACTCAGGAGTGGGTAGTTCGGTTACTTATGCTAATATATGGCNA
GGAGACTCGGGCCTGTGGGTTTTTAGGCTTTGGGGGGTACTCGTGAGGCCAGAATATAAT
GTGAAGTTATCGGGGGGTATCGTAAATAACAGATAGCTTTATTTAATTTGGGGAGTGCTT
TAAGAAGTGCAGTCGAGCTCGACAATTGGACCCTATCAAAAATCCTTAGTACTATCCACG
TACGGTAATTACCTGCTGGTCATGTGTGGGAATCGACAGCCCCCTGCCGTAGTTGCGCGC
TTGATGCGTACGAATGGATCACGATTCCACGCACAAACTACAATCTCTGTCTGCGTTATT
TCAGGAAACTCACACCGCGCAAGCGTCGCAGT-GTGTGAATTACTTGTTAATCTCTGTCA
GCACTTCTCAAAACTTGCGGCGAGTCAATTCGTACCGGCTGTCTCTGCCCTGTTGGAACT
GCATTGCTTTATTCGAAACGTATGAATGAGAAGATGTCCCTTCCTTCTACTGAGCNCTGA
GCTGAACCCTTCCTGCACACCCCCCAACTTATAGATGCACCACCGCGTGTAACGCTGTCG
CGTTGTACTCGCCCCCCCATCTAACTCATTTCCGCCCTGCTGAACGCTAAAATGCGAGTG
CGTTTTATTACCTGCGGCGGATCACACCCCTCCTTCTGAGGGGCGCCGAGACAACGCCGC
TAGTAACCTTGAGAACGCCACCTCTCTCATCCTCGTCTTTTTCTGTCTAAGCCCGTCCCT
CATGTAGCCCTACGTTGCCGGGTGCTCTCGCCTCGCCACCTCATACTCGCCCGCTATGGC
AACTGGAGATGGTTGGGGTATTGTGCAGCTCGCCTCAAGTGAGCTGGAGTTAATGCTGTC
GGCGAATTGCCAGAGACGAGCCGCAGAGCTGGCAAACCGCGCCCTGTGACGTTCGGAGGA
ACTCGAGGGGCAGGTGCCGCGAGTGCTGGCTGGGATGTGGGAAGTGGCACCACCAGCGCC
GCGGGGGCGGGGTAGGGCAGGGCGGGGGGGGGTATAGGGAGCCCCGGCAGCAATTAGGGA
GGGCCCTCACGGTCCCGTAATTGTGGGGGACCAATCTTGCCCACTTTGGATACAGAGTTC
AGCAAGACTCGGCCCTGCGAGCCGGGAACGACCATTTGCCACGCGTAAGCTGGCAGAGGG
TTCCTCTTATTTCACCTTGCGCGGGACAGTCGTCCGCGAGGGTCAGCTGTAACGGGCGCG
CGGGGTGCAGGTAGTACAATGTATGGCAGGAGAACCAGCAACCTCGAGTTCTATGGGCAA
TGGGCCAGACGGTCGCGGAAGGTGAGGCCAAGGGTAACGTCAGGTACTTAGTCTGAGTAC
GAAGTCGGGACCNCNNNGNCCNNNNNNNNNNNN-----------------NNNNNNNGGG
GACAGGCATATAAGTTGTCTGAGATGGCGTAGGTGTGTGTACATGACCATTACAAGGAGG
TGTAGTCCTCAGGCGCGAAAAGGCTCGCAGCTTATCGCCCCATGATGCGAACAAAAGTTG
AACTCATCAAAATCCTGTGTGAGGGTGCTAAAGCGATGAACGATTCTTACTACGGCTGTC
TAAAGCGCTCAACTCCATTGCTTCCATCCTCTGTGAACAGCTGCTGCTAGCCGGTGATGA
ACGACCGGTTGAGCCCGAACGATTAAAGGTGGGCAGAGTGTAGTCAGAACCGTACTCTTC
GGCAAGAGGTGTGGACACCACCCGGGATAAAAGACATACCGGGGAAGGAACTGTGGGCTT
GCTCACGTCGAGCCGGCAGCCTAACCTGCAGCCTGCTTATACAACTTTCATATGACTCAG
ACCCAAGCCTCCGAGCGGGCGGGCTCTGTTCCTTCAACGAACCACTTATTTACACCTGTT
TCGGTAATAGGCCACAGACGGCAGGTCCGCCGCCGCGCGTATAATGTTANTTCAAGATCT
CGAGCTCCTGACTGCTATTTTATAGTTCGTGCAAGTACGCTGAGCGGAAGGGGCGTCGCT
GGTAGGAAGTAAACACGATGCGAGCAATCTCCTGCCGGTCTATCCTCTAGTATCGCATAC
AAAGTGTGACTCGCGAGGGGAAGCCGCGTAGTTGCGAGGGGCATGCGGGCTAAAATTGAG
CAACCTTGGCAAAGACTGAAACGTACTAAGGCGCGCGGCGCAGATGGAGACAACTGCAAG
AAAGTTAATAACCAGAGGAACGTCCGTGGACCCTGAGGAACACATCAAACAAAAGA-AAA
CTTCNNNGTGGCCCGCATACGCCTATCGATGTCGCACACACGTGTCNGGTTAAGCGGCCT
GGCCGGAGTCCCATACTGTGCTGGGCAACCCATCGCCGTTTAGAAAGAAGACCGACGTTG
CCAACCAGGTAAACTTTGGCTGCTGGCGAATCGTCGTCACCGTTATCTAATATGCGTTTA
CCGATTGTCAGGACCTTCACTCGTTCTCGCGCAGGCCGGACTGGACGGTGCCGGCCCCAA
TACCCTATAAGTTCCTTCGCCAATCCACCTGTGGACCTTGGTGGTGAACGGTCGACGGCG
CAACGCCCGACTTACTACCTACCACAGCGCTACGTGCGGCGTATAGAGGCAGGTGGACTC
TAAATGCGGTTACCAGCGACGCGTCTTCGCATTCAGCGGCGCCGACGCGACTCGTTGAAC
TACTGATCACCGCCGCGTATGACGGGGGTTGCGCCGGTCCAGGCCTACTATTTCCGATGA
CATATAACTCACATTCCGTACAACTGACGCAACCAACTATTTAGAACCCCTAAGAACACA
AATGTTAGTTCACTGACCGGCGATTACAACAGACACGATTTAGATATGCGTCCCGAAAAA
CTTGCGATCACGTTGTTGAACGGTCCCGAAGCTATTGGTAGAGCGATATTCCAGAACGGA
GGACGGTCACCCGTCGAGGATTAGCGTATTAAACCAACACCGAAAATCGTCTTAGCTTCA
GCGCTTCGTAAATCCCCGGGTAGGGGAGTAGGAACGACAATCGGACAGAGACAGCCTGTG
ACTGCGAATATCCGCCTAGAACATTGGAAAGCGTTATTGGGCTATAACACGCTACGCATG
CTTTGAGATTGTCGGGCTAGTGCGCACGGGCGAGTGGGTCGGTGGTAGGTCCAGTAAGGT
CTTCTAGCGATAAGGAATACATCGGATTATGAAGCCGCTCGTATTAGTCACACGCCCTAC
AGGACCCATGGTTTGCGGTGGATCGCGCGGAAGAGGCCCATGGTTTCTTGCGAACGGGCG
AAGCTGCATAATCAAGTCACGGAAAGTGCATAGTGNGCCGTCGCGCCAATCGCAGGGTGA
CTAAGGTGAACCTGATCGTGTCGGCGCGTGATGCTACCTACCAAGCCCATATGAGGGAGG
AGGTGTTAAGAGACATTCCGGGAGAGGGTATGAAAGGGGGTATAGACAGGTATCTTCCCT
GAGGACGGAGTACAGGGACGTCGACAATACTCAGTAATAGCGTTACTATAACTACCTCTG
AACTAACCTCTGTAGAGCCTCTATCTCCTTGTAAACGCGTGCGCCTGCTCGTGGGGGAGG
TGAGACTCGTGGACGGCAATCAGCGCCTCAGCCGGATCTCAGTCTGTGAACCCCCTTTGG
CATATCCCCATCTCTGATGGTTGTGTGCGCGTGGTCTAGACTCCATTCTTTGCTAATGGC
ACTGCCTACGCAGGTACGTAGTCTACGTAGTGGTATAACGCTGTGCCCTTTCTCCGCATC
CCAGGGTCGTATGCTCTCAAGAGCCCGTTGTAACAAGGGTTTGTTTCCCAAAAGGTGAGG
GGCCTGTTCTCCAGTCGCGTGGAACTAGGGGTGCTGAGACGGTAGTCAGGGTGGGGGGAA
CTCAGAAAGCGAACAGCGGCCCGGAGTGAGGCGGAACAAGAGAAGGCGCTTGGTCGTCAC
ACCTACCCTTGAGGCACCAGTAGATGATTGGACGATAGGCGAATTCCTGCAAACTTTAGA
GTAGTGAGTGGTTCAAATTGGACTATTATTCTTGAAAGCAACGTGCACGTTGTGATTTTA
GCGGTCGTGGTGTGGCGGTCCAACGACTAACCTCGTGGGGCAAAGCTACTTTGTAATACG
CCATATGGGGCGAAAATGTATTCTCTATCGACGGAGTCCTGTCAATAGCTGGAGTAGGTT
TGGGACCGATTCCGCTGTCGAGAGTTTTTAGACCCTGGAGTTCAGAGTTTATTCGGTGAG
TATAATGTCGAACTAAGGGCGGACAGTCTCTCACTTAAAAGAACATTTAGCCCATGGCCA
GCTGGGAGGGTCGTAAAGACGCTGTTACAACGATGAAACCCAGGGTAGGACACGGGAGCT
CCCGTGCGAAATTCGATGTAGAGATGCGCTGGGAGTCGTGAGAAGCAAGTTGAGCCAAGA
TCACGATGGCGTCATGCTTAACCAGTCCTGGGGACGGACGACACTGGAAACGCGTCGGGA
TGCTGAAAGGCTTGGTCTAGTGGCACCGGGAAATAGGAAAAGACTTGGTAGCGCGGCCAG
CAGAAGCTTGGGGTTCCGGTTGATGAACGGATGGTGACGGAGTTTCATCGCCCCGACCCG
TTCCGCTCTGTTAGTGTCTGATCCAACAAGTGTTTAACCAAGTATGTAAAGGGCTGATTA
TCGCATCCAGTTCGATCACTACGTGTCGAAACTCAACTAACCTGAACAGGTTCCCGCAGG
GGGATAAGCAGTACTGGAAAGCACATTTCGCTTCTTCATCTAAATACGCCCAGGAACGTG
GATGGATAGATGCTATGCTTTAGCTACGCGTAACCCTTATTCATTACTCTTCACTGTGCG
GGCCAGCTCCGATGTATCCATATATCAACTCTGTGGGGAGGGGCTTAAGGGGAAGATGGT
CGGCGTAGTAACGCTNNNNNNNNNNNNNNCAGATGCATTTTTATTGCTGGGTAATTTGAT
GTGTTGATTCCCCCGACCATTGAGTTGCTCTGGCTGCTTATGCTGACACCTTTTGTGTTG
GTTGAGTCTATGCGAAGGTCCTCAGACCGATAAGGCGTGTGCACTAATCGCTCACCGAGA
TACTTGTATGTTATCATTGCGCGCTGACCCGAGCAAATTGTAGTTAGTACACCTCGGCAC
CGGGCACACTAAAACACTTTTTCCCGACCCACACTTAGTATCCCACGCCTTCAAGTGATC
GTCCGCATTTTTTATCTATCCACTTCCTCTTCAAAACGGATCAACGTGGTTCAGGGATAG
TTAGCATCGGGAAGCAGTTATGGGACTCCCCAAGACAGAATTTGACATGGGCGTGCCCCC
CGGACCGAGTTCAGCGAGAAGTGTGCTAGGCTACATTCGTCGCTGAGCTCCCGCAGCGAT
GGCCCTAACTTCCTTATAAGTTGACCGCAAAGTCTTAGCATGGCGCCCGAGTTTGAATAG
TCGCTTTGCANCCTCCCCTAACGGTGTNACACGAGACCGCGCGGTATGCCCGAGGACGAT
AACCCCCCGCGTCACGTAGGGTTGCCACGTCAAGGAGGAGGACGGCGGCCTTTGAATTGT
GGCGGCTAGTACCGCAGACCTTTAAGTAATGAAGGACCCTAGAGTGTATCTCTAAGCGTA
TCGTAGTGCGTGACAACTGGGTGGCACGGCTAAATGAATATAGATTGAGAAGATATAATG
TAGTCAGTATCAAAACTGCAGTGTCCGAAAAATACGTGCGTCCGTATTGCGGTTACGGGG
GGCAGTAGCAGATGAAACCCAGTAGAGGGGTGAGACATAAATTATATGGCATTAATTTCG
ACGTCGTAGAGNACCACAAACCTTCCGCAGATTGAAACCGTTTTGTCCTCAGCTTCGACA
GTGCATGCAAACGCGTCAGGTTCTTTATATGAATGTTTGTTCCCGCGGACGCATTAAATG
TAACGTGCTATGGCGCGCAAATAGAACGTCGGGCGA-TTGGAATACCAGGTGTATTCATT
TCTACCGCATGCATAAGATACTATCTACTGCCGTGCGAACAGAAATGCGCAGGTGCATTA
TGTTAAATAAAAATCGCTCAGTTAGGTCATAGGAATAGCGTGAGTCCTTTCAAGCTAGCT
TGAGTGGGTCAAAGCGTAAGCGCCGCAGGTGAGTGGTCAGATTAGATACCGGAAAGGTAA
CACTGGGATATGCATAAATATTTAGACCGATAATAGACN------------NNNNNGCTC
CATCACCTCCAAATATGGGACTCTGGGGGTCGGCAGATATTCTGGGAATGCGCTCAGCCG
CGATAGGATTAATTACGAAGGGCGCCGTCCATCAACAGAGGAATTCCTGTAGACACAAAC
TGTACATGAGACGAACAGGTGAGTCGCCAATAGAAGATCGAGCTTTGGCGCTGGTATCTG
CAGAGGGAACCAGGTCTATAGTCTATGATTCTTCGCGAGAAATCTACTGGAGCTCGAGGT
TGAGGCCGCAGTGGTTGCAATCCGTCTTATATAAATAGCAAGTTGATAGAAGAAGACAAA
CAATACGAAATCTCGAGCGTAAAGAAGGCATGCAATCGTCGAGTATTCCCCATGACCAGG
TAAAGTCAATTTCGGACGACGCTTGATCAGCCCTAATGTAAGACAGCAACTGCTCAATTA
ACGTCACAACTCGTAAAGCAGAGCACATAATATTCGAGTTGAGAACCACTTCCAATCGCA
CGTGACATACATATTTTTNTTTAGATTGTAAAACTCTGCCAGTCAAGGTTACGGACTAGA
GGAGATCCGAGACACAGGCTGAAAGGGGGAAGTGAGTGGGAGCCCAGCAGCATGAAGAGC
AGTAGTAGGAGCGAGGATATGGATTATTCAAGAGGTGGCGGTTGACTATAGGAAGGCAGA
GCGTTGACCCTGGAGAGGACAGCTGGGATAGATCTTGAATTTAGTATATGGTAAGAAACT
TTTATAACGGGGTACATTGCAGTGTATTTTTGGAGTTTCACATAAGTAGTAGACAGCTAG
GACNNNNNNNNNNNNNNNNNNNNNNNNNNNNNNNNNNNNNNNNNNNNNNNNNNNNNNNNN
NNN-NNN-NNNNNNGGCTATGGTTAAAAAGACTGTATGATTAGCACTTACTAATTACGCG
ACAGTGTCTTATAGATAACACCGGTAATATTAACACGTGCAGCGTTCTGTTACACAATGT
CCATTCGTGGAACGTACAATGGAAGCGCAGGCAACCGGCACGTTGCATTGCACAAAAGTT
AGGATAATCTTGAGACTGGACCTACGGGGGGCGATCGGATTATGACAGAACAGTTTGTAC
AAGGGGATCCTCTCTNTGAGGTGTATCAGGATCTGAGTCATGGGGTTGCCCCAAAGCTTG
CGCACACCTCGCAGATCGAGGCGTCCCTCGTTTCGATGACCAGCAGAAACAATGGGACAT
TGAGGCTGGCAGGGTGAATGCGGCAGAGCTGCGCGCAACGATGGGAGACTAGACATTACT
AAGTGGTGCTCTGGTAAATGTTGCATAGTCGGGGGGGTGATGTGGGGTAGAGATCCTAAA
CCACGCGTCGGCTTCGGCTTTGTGTAGGAGAGGGGAAAACATGAGGGCGAATAACCCCAT
TCAAACTGTACTTGAAGTTCGCTCCCTGTGTAAAAGATCAAACCGACTGATGCTTTATAG
CGCAATTTTCGACTTATGCCCGCCGCGCCTCTTGGTTTTGCCACTCGCATTATGATTTCC
TACACGCACCTGTGTATTACAACAGCCGCCAGGGCTTTTTATCATCCCATACCCCTTCTA
GGATCGTCGAATCACGTCTGGGGTGAGTAGAGGCGCCATAGCACTCGAACTGACAGGTTG
CGTAACATCTAACGACCTTGGGTCCTCAACATCACCCCACATGTGTGATGCGTAGCATAG
GCTTCTTAACCAGATTGCGTGCCATGCTGGCGAAGTGAATACGTCGTTTCTCTTCGGTAC
ATTTTATAACGCAAAACGAGTTTGGAGGAGGACTTAGATAGACCGGTGCCTCACCTTGCC
ATCCCCGACAGCAAGGTGTATGGTAGCACTTAACATGTGGGGCAGTATTAGTTTGTGGTG
GGCGGGTCGATCGCTAGCCGGATCCGCGCCTCNNNNNNNNNNNNNNNNNNNNNNNNNNNN
NNNNNNNNNNNNNNNNNNNNNNNNNNNNNNNNNNNNNNNNNATCGGCGGCCCTTCCTCCT
GGCGGGCTGCGGATCGCTGCCTTAAGGCGGTATATCGCCGTGTCGGCGTAGCTCATAAGA
CACAGCCATCGTGCCGCTTGGCGGCGCGCTGCCGAGCAGTGGACATGCCGCGCGCATGCG
TCCGGCTGTCACCTGTCTTGTCGTTTTGGTCTAGNNNNNNNNGNNGNNNNNNNNNNNNNN
NNNNNNNNNNNNNNNNNNNANCGTTGAGCGGTTTTGAGTTATAGATGGCATGCGCTGCCG
TACTGGTACTCTGCCTGACGATTTTTGGGCNNNNNNNNNTAGCCGATACAGGCACCTTAT
ATAACGGTGCGCACTTTTGCCAGCGGGACAGGCGTTCTGGGTCCGTGAACACGATAAAGG
ATCCACAGAAGATTTTTCAGGTGCGNNNNNNATNTNNCGATGGTCCGGGTACGGGAAGAT
GGCACCAACGAGGGCGCGTCAACTTACGCGAGTCACTCTGGAGCGTTACATAAAAAGAAC
GGATTAACACAACGTGAAACTAAAAGGGTGAAGAAAGAATTTGCTGCGACTGTCAGTAGC
TTTTGGCCAAGTTGGATAGTGGCGGATAGCCTGAGCACATTACCTGGTCACCATTGTGGC
TGTGGAACCGAAGCCTAATATGAATNNNNNTGACCACCGGCACCCAATATCGACTGTAGT
GGGGCGCGCATCAAGTGATTGTGTAAAGCAAGCAACGCTACTTCGTTAGACTTGTCTTAT
GTAAGG-TTCCCAGTGGTTCGCGTAATCCAAAGCACTTGGGGGCCGGCTCTCACCATGCC
GCATCCGAGCCGTTGGCAACAATCGCGCGAATGATTGAGTGCCGAAGATCACGGCGACGG
TGGTGTCGCTCCTGATTTAACGGGGTAAACCCCACTACTATGGACCTGACGGGACTCACC
CTTTCAAGATGGTAGTAAATAGGATAGTTCACGAGCAATTAACCATCTGCCATTGTTGGC
AGCTTATGCTCCCTGCTGGAACGCCCCCATATTGAAGTCGTCAAGGAAATCCACCAATTG
CTATCTGTTACTTGGTTCGACGCGCATGAGGGGTAGGTCCGCCGAGACGCACATATGCCA
CCGACTAGGGCGAGCGTCAAGGCAGGCTTTGGATGTGAGGTGGTACGCCATTGGGGGCGT
GCTCCTATAATGGTCGAGGGGAGTATGATGAAATAGTGGGAGAGGAGGGAAGTAGTGCAC
CTGAAGTAGCGTTCCGAGGGCGGTAGAGGGACCAAGTAAAAATATCCTCTAAAATAACTA
AAAAGTAGTTACTTACAAATGCACCGTAGTCTCATACGAAGTCGTCCCGTACGAACGTCT
GGCATCTACGATTTAGCACCACTTTCCGGCGGCGATTTTGCGGAGTATCCGCGGTCGGGT
CGGGTACTGTCGACCCGAACAGGGGTGGTGAGGGTGGTCAGTACTGCAGGGATATTAACG
AGGGGAGATGGTAAGCTGTCAGCCGCGTGCGTATCTCAACCGGACGGGAGGGATGTACGT
GAGTGGGGGGGCGCACCAACGAGCTATCCCCATGTAGAGGGGCGCCAGTGCCGGGGGAGC
GGCCCCTCCTTCGAGAACAGACGGGTAAACGGTGCCCCCGAGCAGCGGTCTTGAGTAGGT
ACCGCCAAGAGTTGCGGAGGACCACGAGCTTCTAAGGGCGCTACCACTGTTGCAATGAAG
TGCCGACGGGGGGCACTACGGGGGATAATGGTTCTGGACTCAGGGGGGGCTGATTACTGC
TCACGCCGGCGCCCAAGGAGGGGTTGGGCGTTTGTTATCTGCGACCAAACAGCTCAGCCA
GCGACGGGAAGGCATTTCAACTGCAAACTAAGGGATTAGACGGGGCCACGCAGCATCACA
CGTCACCAGCAAGCAAGGCGTCGGCGAGGCGCAGGACATCGGTTCATGGGGGACAATTAT
CGTAGCTGTATGAGGCCCCTGATTCTGAGGACCTCCACTACCCGAGCCGTGTGTGATACG
ATGGGTCAGATGGCCGATCGTGACGCTGAAGTCTATAGAGCAAACCAAGTAGTGCCACCA
TATGGGCGCCTCTC-CG-NTGCCGGGCAGGCTTACATTTGCTGCCAGTAGCCATGGGAGC
TGCAAGGCCCATGAACAGCTTGTTCGGAGGCAAAGCACAGCCAAAGCATTGACCAGAACT
GGCCAAGCGAGACAGGTTCGCACATTATAAAGAATGACATCCCGGGGATTCGTGTGGCTG
TGCCTCTCATCAAGGGAGCCTACGGAAGGGGGAACAGAGTGACCATGTACGCCGGCCCCC
TGCGTCGCCAGGCAACCACTCCAGGACCGGAGCAGGCCAGTGATTAAGCGCCGGGGTATT
GGTTGGACACGCCGCCGCTGAGAAAGGGGACGACGGAGGAACAATCCGGAAATAGAAGAC
CTACCTATATATTGATCACTCCCATCTGCGAGCCAGCCTAGAGGTTCGATCCAGATTTCG
TCGGCAGGGCTTGCCTACGCACGTTGCTTTGTCTTTCCAATCCCCCCACCACATCTCCGA
GAGTTCGAAGAGAGATAGGGTCTTTCGCATAACCTCGAATATACATAAGTAGGTCAATGG
GTAGTAATCCGAGGCGGTCCGAATGTGCATAGGCCATCGACGCGACAAGAGCGTCGAATA
AAGAGTTTATGCTCTGGGGTTTAAATTGAAAAGCAAGGAATCTTGCATTTTCTGAGGGCA
AGTTTATCTATCGGGGTCTTGGGCCCTTAGAGTACTACCGTCAGGGGCCAGAGTGAGCCT
AGCCATCAATGCATTACGTCGAGATAGCCCGCAACGTCCGACGCAACGTTCGGCAAGACC
TGACGGCGTGGGAACAGTAAATCAGAGTCCACGAGGGGAAATCCGTAGGGAGGTGCGGTT
CCCGCACAGGGCGCGTCGTTGTCATAGTGTCGTAATTTGTATCTAACCAAAGTCGGTTGG
GAGTTGTAACTTTCCATTTCACTACATCACTGTGGACCAGCCCACGAATGAAAAAACAAG
GCAATTTCGTATCTGCAGTGGAGCTGAAATTCAAGAGGTGGTACTGCAAAGCAGTTAATG
AGAAGTGCACACGATCAAGCTGAAAGACCATCGCATCAACGTTGTCTCTGAGGTACCGTC
TGAACTGGCGATAGATCGATCACTCGGAGTAAAGACTCAGCATTTAATGGATAACATCAC
CTGCCTAAGGCTGCCTGTGCAGAGGTCGTCGCCGCGTAGTGGTGGTTTCGATTGTGTTTG
AGTTCGGGAATAGAGCATGTCGCGACCGATCCCGGTGCCGTTCTTCATGAACACTTTGAT
CGCGGCTCGCATAATGTCCTGTTGGAGGTAACGGAGAAGGTTTAAAGAATTCAAGCAACG
GTACGTATGTTACAAACATAGGCACCAAAAAGATCATACGAACGAGAAGCCGGAGGGGGC
GCGCTGCTGCGTATAGGGGGGTTCTTCCTTCTTCTCTATCAGTCGACGGCCTAGTACCCC
ATCAAACTAGAATCCAATCACTCCCGCGCGCGCACAGTCCCAATGGCATAGGACCACCAT
TCGACGTTTTTTCCAGAGCGCCCTCCAAGGAGGTATGATTCGTNNNNNNGACTGCGAGCG
AACTGCTGCTTGATCCACCTCGCTTAAAGACCCTCCTTCATGCGGCCAGGTACGGAAGGC
ACCTGACGGCCGCGCGCCGGTTGCAGTCAAGGGGGGCACAGCAGACAACCCTGGATGGTA
CTTTACCAGTAGCTCCGGTAAGTGAGCAAGGTGAAGGGGACTGGTCGATGGGCTAGACCC
GACGTCGACATTATCAAGGGTTTAATCGCTGCGGTGGTTCTGGTAACTCCCATGAAAAAG
ACTCAATCGAGGGGACTTATTAGGAAAGGGGCAGGAAACGGAGAGGGCAGATTCACGGGT
GAGGCATCGCGTCACGGTGTCGCAACAAATCAAGCGGGCTAGCCTGGCACATATACCTTG
ATACTTCGGTTTATGCACTTGCGTCTGAACAGCAACGATGGATACCAAAAGTAAAAAAAG
CCCGTACTGAGTTCCAACGTTTACAACGGGGCACGTAGATGGATGGCAACCTCAAATGGG
NTCAGCAACTTGCCCTACAGGCGATGGGTATGCATCGGGAAAGACTATCTGCCATAAGTT
GTTGGTGCTTTCACAACTATGACTTGGGTGTGACGACAAACTAATACGCCGAAAACCGGG
GACGCATGCTGGGGTGGTCACGATCAGCATCAAGAGCGAGGGGCTCACAGGCTATCGGCC
AAGTGCTAAAACACTACCCGTAGTGAGTCCTGCAGCAACCGCCCCCACCGTTGTAGTATG
GGCTGCATGGTGCCAGCAGCTCGTCCGATTATGGTTGAACCTACAGAAGCGAAGGTAACA
CCATGGAACGCGAGTCGAACATATATACGGTGCAACCACAAGCAGGTTAGGGAGCAGAAT
CGGTCTGAATGCAGTGGCGGGCTTGCCTAGGCCCATACACCGCAGTTNTTCTAGAGCCTG
GGATCGCTGGCTCTGTACGGCCGCATCGACCGGTACCGGCCTGTTTATGTGGCGGGAGCT
TCGGAGGCGCGATTCCGGACGAGTTGTGTCTGGCAGGGGAAGACACCATGTGGTGTAGAG
GAAAAGAGAGGCTTGGGAATGGGATTTGTCCTAGCGCTGGTATAGTCCATTACGACAGTC
TCAGTAATTTAGCGTCTATCCATATTCGCGCAAATCACCTCGCCGATGGAGCGAGTGATA
ATGGTTGAGGCGCCTAGCANN-NNNNACGCCACTTAGCCGGCGTCTTGAACTGGGGCGGT
TTAGCCCGCGGCGGAAGTTGGCTAGACAAGACGTCGACAGCGCATATGGGTCCGCGACAG
AAAGCGTAGTGAGACGAATATTAGGCTAAGGAGGCGTATGATCCGTATAGGACTGGAAGC
GGGCACTCTTCAGCTAATGGTCATAACTGGAGAAGGTGACTCCCGCTGGGAGAGACAGGG
AAGAGCTAGTGGGTAGATTCACGTTGCGGCGCGTGGCAGGGTGGTGTGGCTGAGTTGAAT
CCTTGGGTTTATCCAGGTCGCTGGGGCNTGGCCTTCTCCATATCCCATGAGGTTCGCGCC
AACNTCAAAGACTTGGTGACTCTATATGGGTTGAGGCTGACTCTTTTCCAAATCTCATCA
ATGTGACCTACAAGTGACGAGAATTAAAGGACTTCGAGGATACCGAGTTTGCTGACATCT
CTCGCCTGCCGCGCCAAGCACCATTGTGCTAATTTACTTCCTAGCTGGCCGCGGCACCCG
CGAGCTGCCGTCGGGCCCTCATCTCAAAACGTCTTGAGCTACCCACAGGAGGTAAGGGGG
ATACAAAACCGCGGGACAAGCGTCCGAGGACATCTCCAATGAAGTTCTTGCTCGCCCTGC
ACGAAGTTTAGCTCATACTGGGCCAGTTGGATGGGAGCACTAGCACTAAAGAACACTCGT
GACTGCTACCCGGTGTGCAGAATGTCTAGCTCCTAGCTGACGCGCGACATGTCCCAGTGG
CTCCGAACGGAGCGTTAATGTGGACGCCGAACGGGACGCCGGGTGCACGGAAAGCCCGAC
ATATACGTACTCGCGATACCATACAGGAGCGGGGAAGCGTCTACCAGAGAGACCTCCCCA
CTGGGGGAGCTGCCCCCGTACACAACGCCCCGCCATTAGATTCGCCGACGCCGGATCATA
AGCTAACAGTGTAACATGACGTACTCCGACACCTATATCCATGCGAATCT-AGGAACTGC
TGGGATTAAGGCAACGGAACATGTGCGACTCAACAGAGTCTACCAGGGGGCCTTTTGTGT
GGTGGCGAACGGCAGAGTTGCTTGTGGTCCTCGTTCCTCGAATTCGGCGAGGAAAAGGTG
GGGTGCCCTGGGTAAGCAGTTTCCTGGTTTGATGC--NTGTTAGCTGTCGGTTCGCTCAC
AGTATAGGGCAAGTCTGGGGACTTGATAATTGGTCGGCTGAGGGTGTGGGCTGGACCCTT
TCGCCACTGGGCCATGCGAGACAATTCGTTTTAGGCGTATTGCATGTAGATCGAGTTCTA
CGCATGTTGAACTCACCACTGTCGCACAGATGATGCGCAGCCGAACCATTGTGCCCGCCG
TGTGCGCTCGTGACACACGTCGCCCGCGACGCCCCGTTCATTATTGATGTAATCCAGTGC
TACGCTTTTGCAGCCTAGCGCCTAGTGGGCTCAGATACGCCGACAGTTTATCAGATCTGT
ATATACTTGTCCCTTAGACGATCTATCCCGCTAAAATTGTGTGTTCGAATATGCGGCGGG
GGTCCATGCTTGGTCCGAAAAAGGGAAAGCAGGCTTGGCGGCGCCCCCATTATCCTTCGG
TCGATGTCTTTTCCCGACGGGTTGGGCTTGTATGCTATGCAACAGACCCTGTCGGGAAGT
GGTGGGTCACGGCATGCGCCCCCGGTGTACTAGTCTGCGGGAGCTATCCCGATTGTAGCC
TTAGGGTGCGGATAAGAACAACACAACGACCGGATTGCAGTTGGAGGTGGTAACCGGCTT
TTGCGTGAATTTCTCCAAACATACCGTCGCAAATGGGGATGAAAACATAGTCCAAAATAT
GGTTCCTTATGAAGTTGAAAGAATCCGGTCGCCTGGGTGTAGACCTTGCAAGGGTTGGGG
GACACAAGGTGCGACCGCACGACTTTGCCCCGTGAGCAAGCTTTCATTGAGCAGTCGTGT
AAATACGAGTAGGCGCGAGGTTCAGCTTCGACGCTGAGCCGGGAAGTATATGGTCACGAG
CGAAGCTATCTGAGCTGGCGGGGGCGGAGTGCCGACAGATAGGGAGGAGACGACCGCGCG
AGGTCAGGCGTTATGCATAGGTGGCTCAAGAAACATGTACAAGTAAAGGGCTGGAAAGGG
CCCGGCATGAGGTCGAGGTTTAGAAAGTCCGCCGCAATCCGTGTTTTTCTCGTAAGCATC
GGCGTGTTTGGACAACTGATTTAATATCGTTTAACTTTCCTCAGTGTACGGGGTGAAATG
CAAACAGCTAAGAGACGGGCTAATGTGGATGGGAGCTGGGATCGGCGTGACTTCGTGTGT
TAACGGAACTCAAACGATGGGGGTGGCCGAAATGCGCGCATTGGTCAGATTGCTGACGTC
GTAGTCGAGCATTTTGCGAGTCGAGCGCGGGACACTCACTGTTGACGGGAAGGGTTCCTG
TGCAACAGCGGGTCTTCATCGGATCAGGGGCCTTTGTGAAGTGTTTATTACAGCTATGGA
GTAGATGAAGAAGAAACGCGACCGGAATACCGATGCACGTGAAACGGAGGTCAGGCCCGT
TCGCTGATTGGCAAAAATTAGATGCGCATGACCGTCGTCAGTGAACTTCCGAATGCTCCG
AGTGGCAGTGATATTGTCAAGTTGTTGCGGAGTACATTCTTTTAAGGCTTTGGCAGCTTG
TATCGTGGCCCAGTACAGCCTACTATCACACACGATCGGCAATGCTACCCTTATCGACGG
TCGCTCATCTACCNATGCTCAGTCAGAACGATTGCTGAAGCTGTTTGGCACGGGGAGCCG
ATAGAACTGCGTGCAATACGACATCAACGAGTTCGAATAACTGTATAGGTCAATCCGCAC
TTGCCTCACCCGTTAAGTGTCATANNNNATNNACNNANAAGNTAGACACACAATGGGTCC
TACCCTTGCGTTGTGAGTTAATAACNNNNNNNNNNNAAATCCGGTGTGAGCGCTTCCTCG
GCGATGTATGTCTGTAATTACTTTAGTTACCGAGTTTTGCGTTGGGGTTGTCTGGTGTCA
CTCTTTTTCATCAT-ACCTAGCATCTCAAGCGTACGGCGGCTTTCTGCCAACCTACGATC
GAGCTTATACGCTACTTAAACTGATTCTTAGCTTGCCTGGAGTCTAGCCTGCCGGCGCTC
GCTCGGACCGTTGCGCTAGAGAAGTGGTCGGATACAGTCGATAGAGGGGTACAGGGATCG
ACACATGTATACCTGGAATATCCCCTCTATTGGAGAGTGACTGTCGAACACTACTTNATC
TGCTTTGCGAACACTCGGGTTACCCATGTAGCGCGATATGATATTGTTCGTACAATTATT
TGTCACATGAAATCCTCGGTTTATGGGTGTTACGAAAGTACCGTTCGTATGATAAACATG
GAGGCTAGTAAAAGCCAAATCGGGAGCAAAGCATGATCGGTAATCCAGCGCAGGATCGCC
TCCGTCGTTCTTTCTCCCGTCGCCCGATCCTGCTGATAAGCGTGAGTATTCCGCGCATTA
ATTGCCCGAAACCGATTCCGAAACCCGCGCGTGCCTTTCCGTCTAGTAGACTTGACGACA
GGACTGTCACACTGGACACCCGCCCTGCAACGCCTGCTATTTCGCCCCCTCCATCCCTAT
TAACACCGAGGGCGTCCAATGCTTGCTGGTATAGAATACGACCCTTTTGCCTTATTCTTC
TTTTTGTAGATCTGATGGATGGGGGACAAGACTGTTATTAGTCCCAGAGAACACACGAAA
GATCCGAGCAAATACTTGCGAGTAGGTCTAGTGGTTCAGCTGCGTGAGGATACAGTACGT
CTGTGGAAGGGATGCAGCCGTCATTGGCCTTAGACTATTACGCAATTATGTCGGGGATTT
CGCGAACGGGGGGCATCAGTGAGGTGTGCAAGTCCTCTTCGTGGCAGACAAAACGTACCG
CGTCACTCTTATACTCCTTTAGTAGATTCCACTATCCTTGAGTACGTGCTAATTCGTGAT
GAACACTCCTGGCTGCGGCGTTGAAAACGTAAGGACAATCTGCCCCACTCCGCCTCTCCT
AGTCCTCCGACACCCTCAGACTCAAAGGGCGTGGGAAAATCTTGTCGATAAGTGCGGGCT
GCGTGAGGGTATACGAGTAGAGTACAGATAATTATCGCCAGTGCGAGGCCATGGCGCGTA
CGGAAGTTCGGTGCCTTCTGTATGTTCCTGCCAGGCACTAATAGCAGGACCGGGATTGCA
ATTGTTTTCCGAAACTGACGACCATTACAGTAACCGCACGGGCCCTTCCTGCTGCGTCAC
CAGCACGGATGATTACCCCCGCTATAGTACCCGCCCCTGTAAGAACTCTTGTTTTAAGTC
GTTATCGTCGACTCAATCTGACCACGTCGATTCCTTAAATAACCGCAGGTTCCGCCAGCG
CCCGGCCTGCCGGTTGTTCTAGCAGTTTCGTATTACCGGTAAAGCCCTACACGGTTTTCT
ACTTTTATTCGCCTCGTTGATATCTTGGAGTTAAAGCTCATTTAAATTCCAAGAGAAGTG
CGGCCTACCATGGTGCTCACTCCTCTTTAAGGCACGCGAATGGGGAATTAAAGATACGCA
TTAGAAGCCTCAATGTTGGAGTCGACTAATAAAAAGAACTAGATATGAAAAATAAGTGAA
TTGCCGGATGCAGAAGCCCCGGCAGCTTCAACTTGGTCTGTGGGGTTGCGAGTAAGCCAA
GTCCTATTGGCAAGATACTGCCTCTCAGGTTCAATTGAGTCATCGTTTGAAATCACACAT
TGTACGTATCGGGGTTGGTCTTTACCCCTGTAGGATTCTTACCATCCGCCCCGGGATGAT
GCGCTAACCAGCGGGGAACATCCCGTCTTCGAATGGACGGCCCTTCGGGTCCAACCGACT
CGGCGAAGTCGGGTCCATCACACAATTAAACTGTTCTCTGTGAGGTTCCTNGTCCCCACC
CGCGCGGTTTGGAGGGCCGTACAGAGCGGTCAGATACCTGGCCTAGCAGTGTAGTGCGTT
CTCCATGTTTGTGTAGGCTCCCCTCGAGCGAAATAGTCCAGAATCGCACTTTCATGTCAC
TAACTCATTTCTACTGCCCGGCGGGAGCAGGCTGCCCACGGTTAGTGCCTGTTCCGTAGT
CGCACAGCCGTTGTTAGGCGCGCAAGCACGACGCAGCCTTTCGAGCACTGGCGGCATCGG
GGCGGGCTGTCCGGAGGTTGCCACCGCTGGAAAAGTAGTCGGGGGCACGGCGCTAGCGCA
CACGATCAGGCTTCCAAGAGGATGTAGCAGCGTGATCGGGTTTCTCTAAAGCCATGCGAA
GGATAGATGTAAGAGGTGGGGAGGGACAGACTGACATCCAGGAGGAAGTGTGGAAGCTCT
ATAGTTCGTCATTCTCTAACTTGTCTTAGAGCCCGACTGGGCCTAGAATGAGGCACAACA
GGCCCCCTTCCACACGAAGTGTTACATAACCACACCAGCCCGAAGTTTCACCGAAAGTTA
TGGGAGAGCGTGCGGAGCATCCAACTGCCGAGTGCGGGATGAATCAAGCCGCTCACCTTT
CTGGCGGGCAGCCCGCGAGCGCGAGGCGAGCCGGTGGGAAGGCGGAACAACGGTGGTCGA
TACGCCCTCCGATCTGCAAGCACACCGGTGCGCTCACGGGGCTCAGCGCGCAAAGTAGCG
AATACCAACTTCGTGAAGACGGGCTCCAGACTGGCTGAGCCTGGAAACAGGGGCGCCGAC
GCGCAGCAAGGCTGAGCAGTCCAAAGCGCCATGCCAAATAGCGCTAGGACGCCTGAAGCG
AGTCTCCAAGCCTCCTCTCGCGGACCGGGCTCGGATGTACCTCCCTGACGTAGGTTGCGT
GCAGCACTCCAGAATGCAACGATTGCGGGCACTCAGGGGGATCACCTCGCGGCGCTCCGA
GAATCGTGCGATCCATTGAACGTCGCATGGTTGTCATCTCATAACTACTTTTTGACCCTG
CAACGGCCGGGCCTCGCAGTCTGTATCCTCTTACACGAGGGTTGGCGGCCGCTGTCACGC
GGCAGCTAGCCGGGGTGACGACACACCGTAAGGTCCAATAGTTGGCAGCTTACGTAGCAC
GAGCTGCTCGCAAGCAGATGTTAGTTCGCGCGTAAATTCCCGCTTACTTTGCTTGTATAA
CGACGCCAGTTTGCAAACTCTTGGCGTTCCGCGTCTTTAAAGGCGGTCATACCCCATTTA
TGGAAGGGATTGTAGACGGCCCGAGCAGTGATTACGTTGCGACCAGCCTGTTTGGAGCCT
ACGAGCTAGGCGTATAGTAGTGTGAAGGCGGGGTAGCGGTTGCTGGCCAACTGGGGAGTC
AAATGGGCGTTCGATTTGGGGTCATGGAAGACGTTGCTTAGGTTGTGAAAGTGGTTCCGT
TACGAACTATCGCTCTGCCCACCTCAGCAGCTACGGGATGAGTGAAGGGCTGTGTTTGGT
GACAACGTAATATGATGTCCGCTGCGGTCTATAGTTTACACAAAACGTCAGTCGAGTCCC
GACATCCTTGGTTTACCGAGATGCTCTCTAAGGTCTCAGGCGTTCCTCAGAACAGGTCGA
AAGACCGCGTATGGGGTGGGGTCTCTTTACAATTGGTAAGCGATCGGTTTCGAGATTAGT
TTAGACGTAAGCAACCCAGATAAGGAGGCGGACGCACAATAAACCGAGCAAAACAGATAC
CTAAGAGGGTCTGAAAGGACCAGGGCGGCAGAGACAACGGGGTTCGTAATGATAATCACA
GGGCACAGCAGCGAAATTCAGCGTATGCTGCGAGGCAGGCATCAAATAACAAATGCTGCC
TGGGAAAATTTCTGTGGACACCATCTAAATCGAAGGATATAATGCGCTCGAACACTTGGG
GGTGATGGTACTGTTAAGAGTCGTTTTGTGGCCTGGCCGTATTGAAACTACAATTATCCG
TTCGTGGCTTGAGGCACTGGCGCTACAATTAGCATCTGTCTCGTACTCGGCTACTAACGC
CAGGGAGGGGGGAAGAGCCAGGGTTTGGTCAACATAGGATCAGCCGCCGAGGGGGTAAGT
ACACTTACGGTTAAGCCTAGAGTCCGACATGATATAAGCGTAAACACGACAGCAAGCGTG
TCAAAATGTATCGGCGTTCACACAATATAGAGGATGTTACATGAATCGAACTGTCAGTTC
ATCGCCCTGACCCCGCATGAGGCTGAAACACCACGGAGGAGGCCAGAGCGCTGGTGTGCA
GCAAGGTTCCATAACAGTCTCCTCGTTGTCTTGGGGGCCAGAAACTTTGGTTACAGCGAC
ACCAATGCGTTGCGTACCGCTCCGCCCTCAGTACCGCTTAACGGGGAGAATCACGCTCCG
GCGTGCGCTCGACGCTCTAAGATAGTACTCCAACCGCAGTCGTCTTATTTTTGTCTTCCC
ATAATGTGCCGCTTTATTTGGGTGACTCGTATACTGACACCTTGACCGCCCAAGAAGAGG
CACCAGTGAATTAAAGAACGGTAAAATACCAACCCGACAGAAGGAGGGACATTGGGATCA
AGTCAAGGTGGGCTATGTTATTTATGCGAAGCACGATATCAAGCNNCTTTGAAAACTAGA
CTGAAATTACCGATAACAGAGGGTCGAGCTTTGCTGTGAGCGNNNNNNNNNNNNNATAAA
NGTGAANTTCCAATGGGGACACTTCACGGGCAAAGTTTCTGTTCG-------NNNNNNNN
NNNNNNNNNNNNNNCAAGTATCATTTCATTGTGAACATGCTTGAAAATTGCGCATGCCTG
TGTCGTCCCTTGTATACAAACAGTTCGCTAGGACTAGACCCAGCTAAGCTATACCCCATG
GTAGATTTCTTTTGCCGCNGGCGTTTATCAGAAGGCGCATCCCTGCCCCGGAGTACCCGG
ACTCCACCAAGTCTAGTGATGCGCTTCGGTTCCACGTGATAGAAACCCACCATTCAGATG
GACTGTTGCATTAAGTGGGAGTCGATATGCACCGTCACTCGGTCAAGAACCAGTAACGAG
GCGTCAAATGGACGAACCGCTGGTGTACTCTGAAATCACTAACTATGAGCGCCGGCCAGA
GTAGTCGGAGGCACTAACCGCGTTGACTACAAGCGGTGCGCGGCGGTGGGAACGGGTTGT
GGTGCACCCGGTAGCCCCCGGGATGGCGTAGTCTCCCGTTGGCGGCGGCGCTCGCCCTTG
TTGATACATTATGGACTCACGACAGCCTGTGCTCCGATGTGATCTCCATGTGGAGTGGTC
AAGATGCTGTCTGGTTGCCCGCGGTCACTGGGGCCCTTAAGGCTCTGTAATCAGGCCTAG
CGGAGGCGCGCGAGTTCGGCCCTAGAGATGTCACAAGGATATGTGGAAGCGCGACGATGT
TGAATGGCGGACCCCCGGTATAACAGGCATGCTCCTGCCGCAGGCAAAGGCGAGCTGCAT
TGGTGTTTACCATCTATTCCATTAGAGAATGCGCTCACACAACGATTCGAGGGAAGGACT
AACGTAGGACGGCGTTGAGTCGGGATTGGGGCAGGCTACTGCATGGCGACAAATTTAGGG
ACGGAAGCACCGAGTCAGCGAAAAACCCGCAAGATTTGTAAAAGTGACAAGAGAGACTGG
CAACAGGAGAGCGCGCAGGGAGACTTGGAGCTAGAAACGGAAGGAGTCGAGTGGCGTATT
TTTACAGCTTCAATAGGTGAGGCTGGTTCCGCTAAGGTAGAAGGGACAGAATGTTGAAAG
AGATGGAGTAGACTGCTAATGCCGGACAGTGGCTAATGAATCCCCAAGCCGAGGGCACAA
AAGCCAGCCCACGGAGTCGTGGCATCGGGACAAGAGCCGAATCGGAGATACTGGAACTGT
GGGCGGGTCCTACGGGCAGTTGTGGTTGGACTGCGGGGATGAGCCTCGCTATATTGAGGA
CACAGTTGCTTGTCCTTCAGTCTGGTTCGGGTGATCTGGACAGAACACATCGTGCGCCTC
CCAGAGATGATGGAAATTGGACTATGCGACCAATAGGGTAAAACGTAGCATGTCCCGAAG
TGCGAGGTGAGATGCAAACAAACAGGGAATTACGCGATCCAGACTGGGCCTAATATAACT
GGAAGTGTTCGTCGACTCGGGCCAGCCGGGTGTTATTTCAAAATCACTATGAGTGTGGGA
TACATGTGCGGGGTTATGTAATATACGTGTATCGCAAAGGCAGTTATAGTATCAATTGGA
CATGTTCAAGGGCCAGCTGGGACGGTGGTAATTATTCTATGGTCCAAAGGATCGGCGATA
GGGAGTCGTGGAGTGATAGAGTAGTACGATTTTCTCTCGTATATGGTTTGGGCTTCGGTC
AAAACCTAGTGGCGTCGTGCTTTCGTATAGGGGAAGTTGGTTTATTCTAAAAGAGGTGAG
CCTTGGGCTCCGAAAAGTACCCAGTGGAGAGTTGGGGATGATAGGGTGACCATTCGAGCT
AATAGGAGGTAAATAGCTAGTGTACGGACTGACCCGTGTTCCTTTGGGATGGTGTGTGCT
AATGTCAAGTAATGCCAGGAGACTAGAAGGCACTACTAGCGCGCGCTAACACGACAGGCA
CAACATGCTGAGGAGTGTTAACCTGTGATAGCAGCGTGCGGTGCCGCGTCATGCACATAC
AGTGTAGAACTTACATAACTACGTTGATGTCGTCAACATATAAGTATCCCAGAAGCACTG
TGCGCACAAGGGGAATCAGCTGGGGGAGGACGGTATCAAGGAGCCCAAGAGCATATGGGA
GACGGGCACGGGACTTTGTGGGAGACGATATACTTCGCCAGCTTTTGGGTTGTGACCGCA
TACGGACTAGGCTCAGCTTGTTGCCAAGGTGCTGTAACACGTTGAAGAAAACGACGATAG
ATGTGCAGAATCCCGACATTCCTGCAAAAGCATTGTGGAGCATATGGTCGCTGAGGGAGC
GTCGCTCTGGAATCCAAGGGCTAAAATTTTTGAGCGAATGCCTGTCGGAGTTTTGCAGCG
CGCCCCAAGGTCAGGCGTTGAGAATGCGCATTGCAGGCGTTACGTGCATTTATGATGGAA
TAGTTGTATAAGAACACTATAAAGGCGTGTTCCGTCTGCGAAGGCCATTTGCACTCCGCC
GCCGCTACCCGTAAGTACTAGGAATTCACATCAAACGACTTGAGAATATTAACCCTATGC
CGAGTCGATAGAACGAGCTTCGACAAGAAAAAAAACAGGACGTATTAATGAGCGGCTTTA
TGCCTGATTCGGCTGAACGATCACCTGTGTGATGTCCAGTTTCAATTATGCAAGGGATAG
TCAGATGTGCGCCTCCGCCGGACAACTGTAGGCGTATTAGCGAAAGCGATAATGACAAGG
TTGATATATTAATAACACGCTGGGTCGTCAAATTGCATAAGAGGTATGAAGCCTTGAGAG
TGAGCCTAGGTCCGTGATATAGGTAATGGCGACTACGGGGGAGAGGATTGGGAAGAGACA
CGGCTTAACGGCAAGTCGCCTTAGGCAGCCAGTTGCGTTGGGACTGGGGATGTGATTTGG
TGGAGATGAGCCTAAGAGCTCGCTATTTTATGATAGGAAATGACTCCGTAGGTAGGTAGT
CCTAGAGCTTCAGGTGCAGCAACAGATGCTTTGCACCACACATAGGTTAACTTGTTTGTC
CGGCGCCGCTCAAGCATTTAATTAGTAATTGTAGTGAATGAGGTATTTCGCCGTGGCGTG
CTTGAGATACGAGATTCTGACTAGATTGCAGCGCGATGCTTCTGTCGATGTCGGTGCGGT
CGCACTATTCCCATGTTTACGGCGGCCAACCGCCCGACTCATGTCCTACGTAAAAGAATT
GTGGCGGTAGATGAAACAGTTCTATTATAAAATGCACGATATGTTGAAGGTGAGAGTAGG
AGAAGGGTAAAACGAGAGGTTCTGACTAATCGAGTCTATTCGTGAGACGCCGCAATGGTT
ACCGTTGATGAAGCTTAAGATAATACAACCAAGTGGCCATAGACTGGTTAAGCGGAATGT
TCTTGAAAAAGCTAGGGTTGCACTGTTAGGCCATCTCTTTAACA-TGATTGTACTACCAC
ACTACGCCAGCGCTTTGACTGACCCGTTGCTTTCAGACGTTCCGCATTCTCTGGCATAGA
TCAACTAGTTATTGAGCGGACGAATCTCCCGCATTCGGTTCCTCCTTTGCATATGTGTGA
GTTCAAGCCGACAATATCACATACGATATCGGCACCCTGTACGACGCGCGACCCGAATTA
GCCGAATATCATGACCGGCGTCTCTCTCTGCACACCTGCACTGTCTATTGTTCGATTTCC
TTTAATACCCTGCACTCTGACATCCCGCGGCGTTGACGGGCGGTCTTGCGGTCCACGTGC
GCGCCTGATCGTACGGCGGTACCTTCGCCCCACACGCAGCCGGCGCCCTGCGCTGCTTTC
GTCTATAGCATCCCGCCGGGCCGCCTCCCAGGTGCTTTTTGACGCAAACGCACGGTGCTC
TGGATAAAGGCGGGCTGGACTCAGTGCCCATACCTCAGCACGGTTCGGGGGCCGTCGCAG
CACCATGGCCCGGCGCAGATGCGGTGCTAAAGAAGTGCAGGAACGGGCGACATACCACTA
AGAGTAACACAGATTGGGACACGCCAGCCACAGTTGTCAGGCTCCTCTCTGGGACAACCA
AAGGCGGTGGCCCGCTCTTACATCTCACGTGATGGTGGTAGCGCATGGTCTGAGTGCACA
ACAAGCAGGTAGGGGACTAAGTGGTCAACGAGCCACGTAACGGTCATTTCAATAGAAGGG
GGATGGCAATCAATATGCGGTGCAGCGCGATGGGAGACGACGTATATGGGGCATTTCGCA
CACTAGAAGAGGATGGCGAGGACGCTGTCAGTGCTAAACTGTCGGAGTGGTGGCTCAGAG
GCTATAGGCGACTAACGTAGAACTTAGACGTCGACAGTAACAGAACCGGGGAAACTTTCA
CATAGGTCTCGCGGGAGGAGGTGTGCTAGGGCGGAGCAGTGAGCCTTAGGAAGATGCAGT
TGAGCGGGACACAAAGTGAGTCAATAATGGTATCAACGTGAGCAAGCGAAAATCGGGGAA
CAACTGGTTGGTATTACTAGTAGGATGTCGACAACGAACACACAAGAACAGTAAAAAAAG
TTTCTTATTTCTCNCACATCCGCGGGAAGTTGGACCCGTTGATGGATAAGGGAATCTTCA
AGGCAACTTAGTCCCTTCGTAGGTTTGGAACAAATAGCATCTGTGGCACCCGTGAGCGGG
GTATGATGTTCTAAAGAATCTAATGTGTCATCGTGGAACATCACATCATCCACAAAGCTG
GCTCAGGATCGCATACGCGAGGGAAAGGACCCTGCGGTGAAGTAATACCAGATAATTTGT
TTTTGGCGTAGATACAGCCGCCAGCGGGATTAACGCCCATTGAATTGGTAATGTAGGCAG
GCCACACTTGCTGAAGAACAGTGAGCAAGGCACTGTCTCAAGAAGGACGAAGGAGTGGAC
ATTGCAACATAAGGCACGGCGCACGCCGCTTATCCACAAGAGCCGGTATGAGTTACAGCC
ATACAATCAATGTAGCTCGTCGATTTAATATAACGCGAAGAGGGTTGCCATTAAATTATG
CACGACTACGCAGCAGAATGCGGTGTTTCTACACAGTGTCCCGGTTGGCATGGAGTTGTC
TGTCGATCTTCCCTACTAGCTTACACATGTAGAGTAGGTGTGGATTTGATTCATGAAGGG
TCTCGAATTTTGTGCAGCTCTGGCGCGTGCCGTATTAGCCATCGGTCAACTTGAAGGCCT
CACCGAAACGTGTCAAGTACTCCCCCTCTCCGCATCGATCCTCACGGTTATCCCATGAAC
AAGTGCATCATTGGACCCGACAAATCAATATAGTGGACTCCACCGACGATTCCTCACCGA
GAGAAATCGGAGAGGGGTGCTCTGATTAAAAGGCCGGCTAACTTGTGCTTGGTGGTACAT
TCACCAACTAACAAGCTCGTTTCGCATTGCCTGCTTCGTTATCCCATTTTCCCAAACTAC
CTATTCCGTTGTATCTCGGAGCTTAGAATCACATATTGAGAATTTAAAGCAAAAGCGATT
AGTACGTAGGGCTGTTAAGAGTGACTAAAACACACGGCAAGAGTTATCTTATAATACATC
CTTACCTCTGAACTCGACACTATCGCGGTGTGGAGGTGTCCGGCATCCTACAATAAGGGA
AAGAGTTTCCGCTCATACGGTGATCCCCCGTGGTCCGTACATGTGCATTCATCCACATAG
TAGTTTACTTTCACCTCGGGCTATCGTTGCACACCGAGAAAAATGGGCAGTCAGCTC--T
AAATCTCCTGTGACCTTTCGGAAATTATGTAGTTGAATATACCATTGCCATACAGACCCC
TATTCCGTAAGACACGTCTCTTAGCGCCCCCTAACCCGTTAGTGACTGGCCATGTACTAC
TGTCCTGTAGTGAGCCGTGAGTTTGCGCAGGGTGTATACGTACAGCATGTGTCACCTTGA
CGCATTTTGATGGAATAATTCCGCGTTTGGTTATCGCGTAACTATCAAAGAATCTTTCGG
GCGCTACAACGTGACGTTTATGCCCTGAGCTGGACGCTGGCCGCGCAAACTCTCGCGGCT
GGTCCATCGCATAGTACATAGGACTCTGTTGTAATTTTGACATGACGGGGCCACTTCATT
AAATTAGATATTTTTTCCTTAAGTCGTCTCATTATTATTCTATTGTGTAAATAGATCTCC
CTCTGTACTACCTCACTTTACCTTTAGTTTGATAACATACTTGTAGGTGAGATTGTGTAA
TTTCCGTACAAGCTCTACTAATATCGTCCGCTGTAAATATCCGATGGATTATGGCTTAAT
TCTAGGTCGCCATATATCGTCTCATGGGAGACGTTATAAGCACGGGCGAGAAGACGNTGT
ACGATCCCATGAA-TATTCCTTACATAGGAGAGATTTGTGTAGCGAGACGAAAGAGGCGG
TTATCAGCGATCGATACTATCTAATTGTAGACCGAGCAAAAGCCTGGAGGTCATATAGAT
TCAGGCGGCTGGAAATACGCGAGAAGCTACAGACCATGAAAAATACGGTTGTCGCTAAAG
AAGACTGTACTCGATTGCACAAAACAATATATGAACTGAACCTTAACATCAAAGTGGGGT
NNAAAATCGTTNCTATACATTACCGATTAAACGCGCGATGTGCTATTACATTAACATTCA
CCCAGCTAAAACTTGCACTTCGTATGGGTATAACTTTGTTAGCTCCGTCACCCACACACG
AAGGCGAGGTGACACTATGTGTAGTTACCGAGCCATGCTGTTGTCTCTTACTAGATGTAT
ATCTCGGTTTTATTTAACCGATCATATTCCGTTGTTTCTTTAGTGTTTTTAATCGATATT
CTTGTCATCTTGTAAAATCCACTCACAACCACTATTCTGATTGCGATTTGTTCTCTTTAT
AGCCCATCTTCCTAGTTCTGTAGTTTATTGGTGATCTCATGAGTAGTGGAGGTGATGGGA
ATAAGCCTCAATGATAACATGTTATCACTCGCAGAACTGCAGCATAGTGGCATGTCCCAA
ATGTAAAATCTATCTTGGGACTTGNTTGAACCACATAACTTAAAAGGCCTTGCTAGCTCC
GTCGCGGGGCACTCGTACGTCGCCACACTGTTAGTAAGCTAATCTGATCGTTGCATATGC
AATCACGGCACAACACCCTTCTTATGTACTCGGGTCGCGCCTCTTCTCCAGTCCATCTCA
GTTTGCCTTTCATTGCGCTGCGACACATCGTTTCCCCGCGCCCCTTGTAATAGAGCCGTT
AACGTGCAGTGCTGGGATAGGACTTG--TTCCGCAGTTTTAGAGGGCATTAGTGCGTGTT
GAGCACGCCGGTTTGACCAGCGTATTTGCTCAGGACGTTCCGTGACGCGGGGGGGCACCT
GACATAGGGGTATACGTCAGATGATAGGAGAGTAAAAGGCGGACGCCTGAGAGCGGTTGG
AAGGTTGGACAATCTTGAAACTAGATATAGATTTCAAGAGAGGCATGTGAAGCGCCGGTG
CGTCCCGCAGACAGCTGGCGGAGCTCCGAACACATCAGTTTACAGCCCACGGTAGTGACA
ATCGCCCAGAAGAGATCTTAGTCAAGATGGATCAACGTAACCACAGGGGAGCCGAAAGTC
GGAGGTGAGTGGCTTAAGTTGGTTACTATGGAGATTTGCCTCCACAGTCCAGAAAAGCGC
CAGGGTGGCAGCTGGTTCGAACGGACAACGCATGTGATCGTGAGAACAACCTCGGCGGGC
GCCGCAGGCTCCGCAGACACGGGAGAAGCGGGTGAATATTGAAGAGTGGATGATGCAAGG
GAGGTGATCGAGCGGACATCACCCAGTGAATTCCAGAGCCAATCGCACCTTTTCCGCGGA
ACCCGCTAGGTAACCGAGGTGCGCCTGGGTGACGTGCGTCGTGATAGACGTACCAACCAG
TCTTGGAGATTAATTGCATGGCATGTTAGATCATTGCCAAGGGGGCATGACAGTGGGGTA
GAAAGCTAGAAGGCGGCCAGGACCCTAAGGGAACGGACCCTGTCGGACAAAGGCGTGGGG
GGCTAGGAGAGCGATCAGGCAACATGGTATCGGCGATTGATAGGGGCAGGCTATGGAGCT
GAGGCAGGTCCCAGGGCTGGCACCTGTCATAGTGCAGGGGCAGGTGGGCCGCGGCAGCCG
GAGGCACCACGGAGTAGGTAACAGTCACCTAACTCATTGAACGTCTGTACAAGGACGGGC
AAGATCACCGGCCTAAGTAGAGGAGCTCGGTCGAGGTCGACCAGGCGAGCAGCATGGTGG
GATAAAACACGGCAAGAAAGCCGAGTCTGAGCAAGGATCAGAGTTATCGATGCGAATACG
TTCAGCCTTACGCCCGTANNNNNNNNNNNNAGAGACTTCTCGACGAGAAAAGTGTAGATA
CATGGCTGGCCGTCGCTCCTGCCAGCGGCGCCCGAAGAGCGGGAGGGTCACTGGCGGGAT
AGAAGGGGTCGTAGACTCTTCAGAGGCACTGCACGACGCACTGCAGAAGCACGAGGATCC
TACTTTGCACATCGCGTTGGCAGTCAGTAACACCCCCGTTTACAAGGATCTAAGGTTTCT
CGGTAACCAGTTCTGTTGTCCGGTGTAGGCACCTAAATCAATCTTGCGTCGGGGTCTGAC
GGAATTGTTTAGCACAAGGGATCTGACTTTCTGACCTAGGTCTATATGTGATATATATAG
CCCNATATTTGAATTAATATCACGGGGCCAAAGGGTAGTGGNCTGGTGCGCTATGAGGCC
AATAAACAGACGCACCCGGTGGTGCGCCCAGCGCCGCGCTGCCGCGGCGTCAGTGGCTAG
CCATGTCAACAGTATTTTCCGACAAGTAGTACTGATAATCTGCCCCCAGTGGTGCCGCCC
CCTTCGAGCCCCACGGGGTGGATCATACCCTCCGGGGGCTGGGCCGCATTATGGCTAAAA
ATTCACTTTTGGTCACTTCATCTGCTCGCCGCTCACATGGCCGGTGAGTCTCTGACTATC
CGAATNAACTTAGCGTGTCCCAACCCCATGACTTTTGGTTGGGCGAGGGTAACGGTTGGG
CGTATCCGCTCAGCCCGATTAGGCCGGAAGTTACTGTTTGTGGTATGGACGACATGCCCG
ACGATGCATGCGCTTGACGCCCCTTCACCTTTTCCGGGCCCCCGTTTTGTTCTCGGCCGG
TGTTAGTCTCTTATTCTCTGGCATCGCAGAGCTGACAGGATCACCACAACATGCAGAGCC
ATGCAATACACATTCATTGCGCCCGAGAGCTGACGGGTTGTGGATACTAGCTGAGGTAGG
ACGACAGTAGATGTAAACGCCACAAATCCCGTCGGAATCATTGTACGCTCTACGAGAAGG
AAGGTTTGCTTCCGTACACGAGATGTAACCCTTATTGGTGCCTGGGTGGTGAGCGGTCTG
ATGCTTCTGGATTACGGGACCATGTGAAGAGATTGAAGCTTTGTAAAAAGCAAGACCATT
GATGGGACGGGTGAACCGAGGCACTTTGTGTCTGGATTAGCCAATAACGGGCGGTGAGAC
GCGGGAGGTAGCTAGAGATGCTAGGGGGCATGGTGTTAGGCGCGGCCATTTTACGGCAAA
GAGGGGGGCTTGCTGACTTAGGTGGTATGAGTACAGAGTGATACTTTTGCATATACGATG
AGAGGATGTGTAGCTCACGCTGGGACAAGAGGCGTCAATATCTCCTGTAGCCTTGCTGGC
TCATCCTCCCAGCAAGCAAAGCGTTACTAGCCTGCCTTTTCGTTAGTCTCGATTACGTTA
GCCCGATAGAGGAGCGGCGGTAAAATCTGATCAGCGTACTGGGTTACCTGCCTCTTAACC
CACAACGCGCGTAGCCACTAACGATAGTAAGATGTGGTACGGCTGTACATCGCCAGGATG
GGGTATGATCTTTGTCATTAATCGATATGCCAGAAGATAGACACTGAAGTATGAGCATGC
AATCAGAATCTAATGCATATAGATTAGTACTGATATCAAAGTTGCTATCGTCATCACGTG
TTGTGGTGGAAATCGGATTAGTCTCTTCTTGCCACCTCCTCTGAGGACTACTCTCGATAC
CCGGCACCCGTTGCCATGGGGACGCACTGCGCTGAAGTGCTGCCTCCCGGGGGTCTTCCT
GTTGTTCCTGCCCGCAAAGCCGCATCACCACAACTGTACTGCNCCTGCTCGTGCGCGGTT
GCTCTGTAGAGTTCCTAAAAACAAAAAAAGGGATGGCCACAGCAACGAGTAATGCGTGAT
TAGACTTACTTAGCAGCTTGCAGACAGATAGACAGATAAAGACAAGTAGTTTTATACCCG
ATAGTTGAGAGTAAATAGCATATACTAACGGAGAGGGGGATCGGGACGCCACAGAGCACT
ATGCAGAGCAGCAGCCACAAAGGTTCTGAGGGGAGAGAACTTGGTTGTTACGAACGCAAC
ATTACCTCCGGCGTGCCGGGGATCTTCGCACAATCAGTCCACCAGCGCAGGACTCATGTC
AGCGGCTGGCTATCTAAAAGAGTTGGGTGGCGCGAAGAAGGAGGCGCGGCTGAACAACGG
AAGAAGGGTTAGTAATGTCGGGAGAAAAACAAAAGGCTCGGGTACAAGGGCGAAAAATGG
CTTAGAAGGGGGGGACCGTGGTAAAAGACGTGTCCCTTGCAACAGGACGTTCCGAAAGAA
TTGATAAGCGCGATATATGACTACGAAGCTAGGACAGCCAGGACCCAAGGTACTCAGGGG
AAAGCCGACCTAGAAGGAAGAGCACCGACCGCAAAAGGATTTAACAGGGAAATGAAGGGG
TGTTGGGAGCGGCCGTGAACACCGATGCGAATGCGGGATATGATGTCGTGAAGAGAGGAG
ATAGAGAACCAATCAAGGTCCTCAGCGCAAGGCCACGGAAAACGACGGGTGCGGGCAGAA
GGGACCACTGGAAAGACGCGACGAAGGAAGCGCGGCTGTAAAAGTCGGCTGCCGCGTAAA
ACGGTTGTCTAAAAAGCCCCATGTCCAACATGACAACGTTCGCGGCCCCACCCCGCAACC
GCAGCGGGCCTAGTCACACGCCAGGGCTGTCGGGAAACCAGAGTGAAAACTAGGCCTGAC
TCCTGCCTATGGAATGCGCTACGGCAAGGTGTCAACTTAGCATCACTGTTGTGACTGTCT
TCTTTCGTAAGACCCCTTTGCCCTTCCAACCCCACCCAGCTCTGCCGTATTCGCGCCATG
TTTCCCATTTTTACTTGCCACAGTTGGGGCCGTTCACGTCTAACTTTCCGGATTATACTC
TGTAGCGGTGTCTCAGAACGTCGGGTATGCGATCAGTAGTCCGGTAGTGAAAGACTTTAG
CACGGGGTCGTAACCGACGCAATGGGAGCAGGTCGACGTACGCGGCGGATCATACCAGGA
GAGAGAGTGGAGAGGAGCTACGTAAGGACGGTGGGCATGAGGGAGAAGATGACAGCGGAA
AACGGATATTTGAGGGTCTAAGAGGAAAAGCGCATTGAGTAAGAAGATGAAACAAAGGTA
TCTACGGGAAATCAAGGTAAGGATAATTAAAGAAGACACGGAATAATAAGTAAAGTATCT
AGAATTTTATGGGTAAACAACAGTAGCCGGTGCTAAGAAACAGATATGGGCGGGAGAGTC
GCTCGAGATTGAGCATCGGAGGTAAAGATAGGGAGGAAGGCAAATGAGGGATATGACTGA
CTGACGTGGGTCGAGNCTACACATAGTAGTATAAGTTTAGATAACTTATAGAGACGCCGG
TTCGCCGGCAATAGCGGTGGAAATTAATGAGACATCCGGCACGCGGACGCGGAAGTGCTG
GTCAAAACACAGGTAGGATGAGTGTCAGCACTGTAGTGTTGCGCAGACTGCATGGTGGGA
TGGCGCAACGGCTCATCTCGATTGTCGTTCATCCTTGAGAGCACCTGGTTGTTGAGGGGG
GGTCCGATGTTCCACGCCTGGAGATAGCGAGCAGGCTCCCCAGACGGGGAAGGTGGTTGG
GGTGGAACGCGGATTTCAAGGTAACATGAAAAAGACAGTATAACTTTACCAGATTCTTAA
TCGTCGAGGGACTATGTAAGATCAGCGAGTCGAAGGAAGTCGCTTGAAGTAAATAGAGGC
TTGGTAGAGTAAATTTGAAGAAAGTAGCATGTAACAGAAGAGGCAGCCCCAGGATAAGAG
TACACGGGGTCAAGAGCGATCATTTTAGACCTTATCAAAGGACGTTACCGGTGGCCCCGC
CTATACCGATTAACCATCTCGCGGGGTCGAATATATCCGTTTAGTGAATTGTATCAATAT
GGAAATGTACATAAGGCTTGAGCGTTATCGCAAAGATGTGGTACTTAGATTCTGTGACCC
ATGTN--------NTGTAGATTCATCCGACCGGGCGCCGGGATGGCGTTATATATGGTCA
GATTTTGCCTACAAGTAGTGTAGGGGATAGTGTGAACGCTTCATAGTATGTCCTAAGTAA
CCTGGCACAAGCTCGATTTACAACGCGCGAACCGCGGGGTTGTCCCGAGACAATCACCCT
ATGACTCGAGTATTTCGAGCAAGTTGCCGTTACTATGCATTCTTGGGGCAGACCCAGCTT
ATGCAGAGGTGATCAAGGTCTTAAGCAATTAAGGTGTGAAACAACTGGCGGATGTCTAAC
GCCCTTAAAAGGTATGCGTCGCCGATAAATACCTTAGGGGTCGTCAACATACATGACGGG
CGTGTTTTACTAAGGATAATGTCAGGTGCGGCCAGTGGGGGGGGGCTAGGGTGCCACTAG
CGGCTTGACTAAATGGAGGCTCAGTGGTGAGACCCCACTACGACGCTGCATTTACTGATG
CAAGGTTCAATAGTAACGCCGGTAGCCCAGCGCGATATTTTGGTACTGTTTGTTTAAGAC
CTGTTTGTGAACCTTATGTTACTTACGTGTGAGGAGCATGAGAGAGCGGGAACGGATTAG
ACATAGTTGTTCTAGGGGAATGTGGAAATCAGTTTAGGGAACTCTACAGGTTCCCTAAGC
CGCTACAGGCGAACGGGCCCGGGGTGCGAATTCGCAGTTACTGGAGTGAGCTGCTGGTTT
GTGCAACCAAGAGACCTCACGTAATGAAGGTGTTTAACGCAAAGACTCCCCTGTTTGACC
CTTGGCCGGACCATGATTTACGACAGGAAGCCTCGACGTAATTCTTCTGTGGATAACAAC
CCTACAACAGCTACCGGTGGGAGAGTGCTCACCGCCGGTCTGGCATCAGCATCCGTGGTG
CGCGTACATATCAGACCTCGATCGAAGACCTGCGATGGCAGTCTTTACCACTATGCATTG
CAGCGCGAAACTACTCGATTGGGCCCGGAGGATGACACGTAGCTACAGCTAACACGGTCA
GACGCAGCAAACATTGGCAAATATAGCCCTCCTTTTTGAGAATCTCGGAGCTAGTAAGAG
TACGCAATCGCAAAGGAGAAGTAAAACCCCCGAAGGCAGTACGGGCGCGGATGCACCATA
CAAAGAAGAACATAGTCCACGGTCTCTACATCCATCGTAACTTAACCGTTAAGGGGCCGA
GCGGGGCGCCACTTGCAAGCTGAGCACTCTTAGGATGGGTCTGGTCCAAAACGTTCTATA
GCGTAGCAGGGCCAGGACGGTCAAGACATCCTACGCAGGAGAGCCTAGGAGCCGTGGACG
AATGTACCTCAACAATGGCAGGAATTGCATGGGGGCATTCCAATCAAGACTACCATCTAA
GATACAGGACAGCAGGGAGAGGCCTTGATACTGCAGTAACGCTCAAACAAAGAGATTGTC
TTCAAAAGAATGGACTTCGGCCTATGTCTAGAGCACCGGGCCTAGCATCTTACGGCGATG
GACGCGGGGGCCAGGCTATGCAATGCAAGCAATCCGAGCAGAGCACGATGTGCACCTTAG
TGAGGCGTGGATTGGTCAACTTAAAAGATTGTATCAACGCAAAAAGATACGATAGCTCAA
CTAGCGGGGGATACTGGAGCAAGCCAATCACTCCTAGGATAGAATTGCGAAGCATACAAT
GGCAGGTATAGATAAAATTAGTCATACGAACCCTAGGTCCATCCTTTGGCTTGAATTCGA
AGTACCGGCGTGCAGTGATGAAGGGAGGAGTGTGGGTGTACTACTTTTACCTTCCCCTTG
NAAAATGCGGAGATAACTTTGCCGATGCTTGGTTTACCAAAACCTTAACTAAACCTAAAA
GGTGTTCCAAGAAATACCTACCATGAAGGGTTGTTTTGCTAAACATATTTTATAATGGTT
AGAATAAGTATGTGCCCAGTATGTATTCCGTGGCTCGGTGCTAAAAAGGCTACGTTTTTC
CTGCGAACGTCTGTCTTTTGCAAACCCTCGTATCCATCGCACAACAAGGCCGGCTGTATT
TACGGCGAAAACTTGGGCACTAAAGTATTCGCTCACGACCGCCTGCCTGGGCCAGTTGAG
CAGGATCACCTGTGTAGGTCTAAGGGTCTAACAGTTCAAGTGCACAGTCATGGAGTACTA
ATGGAGGGTGGGTGTTGGGAGGCGAATAAAACGGACTGTTAGTCTGGTAGAGGGCGAGAC
TGAAAAGCGATATAGGGCAGTAGCTTATCAGCAGTGCAAGTATTGGGTTCAGGGGATGGA
AAGCGATCTAGATTGCATTGGGTTGGGCTTTAGAGTACAGCGATTGAAGGCCGACGACCG
TTTGACTTGGTAACGGCAGGCTAGGTGAACCGACATGAGCGGTTAAGTGCTCGGTAGAGA
CTGAAAGCTGGGCGTATCACAGCCGGTACAATTGTAAGGCACTTAACTAANNNNNNATTG
GGTTTGCACTGTGCTCTAAATTCGGGGGAAAAGTTACATCTTTGTAGAGTAGATGAAGTA
TAGAGGCGAAACGGAGTAAACAATGGTCAAGAATAGTGAGATCCGGGGCTCGCGTTGGGA
AGGCCGTGACCAGCTTCCCAGTAGTCGACCGGGACGGCTCTTAAGACGGAGTCCCAGTGC
AACGCATGTGGCGGTGTTCGGGTTGTTGGCTATCACATCGTGGAGTAACGAGGGCTCCTC
TTCTGTGGTAAGCGTGACGCCCGCCTCTTCGAAATGGGGTGGGTTCGTCGTCGTGCGGAT
AAGTAATCGATGGGACGAAGAGTCGAAGCAGATTGGAAGGGTACAGTTTGCAGAAGATGA
CGACGGGCGCATAAGGTGAGGAGGTACGACTAGGCACTGATCTGTGAGTATCCGCCGCGT
GGGAGGGTAGAAGACGAAGGCGCCTTGCCGGGCAGTTAGTTAGGATGGCTGGGCTGATCG
AGATGGATAGGTGTAAATATACTAGATCGTATTAGAATGAGCCATTTATACGATGTCGTA
AAGAGATAATCCATGCGTGAAGCGCGCCCAGTAGTTACGGGTGGAGTGTACGGGTGCAAA
AATAGAAGCCCGAGAATAGACTTAGACGTAAAGACTGACCAAAAATGGCTGAAATCAAAC
AAAACAAGCCAAGGTGGTTGGCGTAAAGGGATTGCAGATCCTGGTTTACTTTTAACATGA
TAGTTAAGGAAGAGTGCCTGCAGGTGTTCTCGGACGATTAGAATATGTCGTACGTACACG
CTAACTGGGCGCCGCCTGAGGTAAGCTCGTCGCTAAACGTGGAGATTGCGGTGGGCTCGA
TCTCCTGATCCTGCATCAGACTAGTATGCCAAAGCATATTTGGCGTAGACGCGCGACCTC
CGGTAAAGTTCACGGTCGGCGGGTAAATGGTGTCTTCCCTCTATGGGTTATCGTGAGTAC
TTCACTCTCTCGCGCATTGGTACCGCGGCGGTATTATTTATCGCTCGAGCGATGCGGCGG
GCCGACTTCCACGGAGGGCGAGCCCTTGCATTTTCCGTTATCGTCCGGCGGATCCGGCGA
ACAGAAATCGTCTGATGGGCGTTCGCTTCGCTTGTCCAACTAAACATCTGTTTGCCGACC
ANACTAAAGAGGAATCGCAATTATGATTCAATCTAGAATNTTTTTTNTTTTAGTCCGCGC
CGATGGTCGTAGGTGCAGTATCAGACCCTTAATTCCCGGGACTCGCAGGCATGGCCCAAA
ACACATAAGCCATGTGCGGCAACGCCTTACCCGTGGAGTCCGGGTTGGCTTGGAAGGGAG
GAATCTCATGCTATCCCTATTGGGGGCGGTATTCAAAAGAACCGGTCGAAAAGAGGGAAC
AAGTAAATCTTCAAAGACGCAATATGTGAAAGGTTTATGGGCGGAGAGCTGTTTGCGGAT
CTTAGTTAACGAGCAATTAGTACGTTGTTTTTATTGTAGTTGTCGTGGT--NACGTGGAC
GAGGTTTTAAATAGAAGAAGCCAATGGAACGAGAGAGTCAGAGCACTTGACCGGCGGCGT
GCTAACAAACATCGTTTGGTAAACCTGGTTGGATATATGGCTTCTTTAATGGTTACCGAG
AGTTGGTACGAATGGTGAGGCTAACTATTCAGTATAGGTAACTGATTATGGACGCCGAGT
ACCACGAAGCGAGACAGCCACCTGTGGGGTAAATGATCGCTGGAGACCATTATGTCAGGG
GCTACGGCCAAACTTGGAGCGTATGACAGCATTCTGACAATGCTTCCATCTATAATGTGA
TTTTCCACACTCGGAAGCCTCCACAGTTATCAATTCGCAATTGCACCGCTCAACGTTTTA
AACGCCTCAACATTGTTGGTCGATACCCGTGCTATAATTTCGGGTAAACCGCAAGACCCT
CCGTTGAAAGCCCCTTGCGCCCCCAGTGCTGATTGCTTGTAGTTNNNNNNNNNNN----N
NNNNNNNNGTCCTTACCTGTATGTACTCTCGATTTATCGAACTCGTTTCCTGTGTCCCTG
TTTGTCGACCTAACACTCGGTCCCAGTCGTCTTCGGTAATATCGTCCACTCTTAAGTCCT
CATTTAATCCAATGTGCTGTTAACTAACCGCACACTTGTTTGTACAACCGCTTTACTACT
CGTCGAGACTGTACTGAGTATGGTAAATACGCTGCGCCCGTCGAGCTTGCTCCCTTGTGG
ACCCCGCAGAAATTCCCCGTCTTCCTATCTATTGATAACCGTATTACTTCCCCCTCTTTC
CCTGTTCTTCCCTGACTTCCGTGCCGCTACTCTACTCTTACTCTCAAAACAAGCCTATTG
CCTCCTCCAAAGCAGGAATACGTAGTATATAACACTACCCATTGTCCTTACCATACCCAG
GGCATCCATCATACTTTTCACTTTACTGAACCTTACGTTAATTTATTATGGTCACCCACC
TGGTAGCGAGTATTGTGAATGGCCATTCTGTATCTCAATATTGGTTAATCCTAGAGAGGG
GGGGGCCCTTACTCCTTTGTGTGGGGGATAAGTACTCCTGATCGAGGAATCAACTTGCTT
CGCCATTGTGAAATATGGGAGTACAGCGGACGGAATGGTAGGTTGGGTTGGCCAATCTCT
TGCGCTGGGGTGCGCCGAATCCTCGTCGATGACATCGATACTGGACAGCCGCGCTTGGCA
GAGACGCGTATTTGTAAGAAGAGACGGGCGGGGATGACGCGGTGGATCCGTGGGGAGCGA
TGTGCTCGCATGCGATGCGGAGGAGGAGGCTTCTCACACCGGAGCGGAGATACGGGCGCA
CCCCCCGCGCCTCTGTCCGCACGCCTTCCCGTCACCGCCTTCCGTCCGGAGTTGGCGACC
TCGGATCGCCGGTCATCAGTAGTCCGGCATGATGACGACTCTGCTCCGTAAGGCCCGAGT
CACCCACCACGCTGCTCATAGATCGAATACTTTGGCGCATGGGGCACAATTTGATAACGC
ACATAGGTTATTTAGAATATATCACCGAAAGTGCGGCTAGAGACTTGGCCATTGGAGGGG
AAAAAGCAGTATTTACTCGAAGTGATGATTTGCACAAAATAAGTTGCGAACAAAAAGNAN
NNNNNNNN----------------------------------------------------
------------------------------------------------------------
------------------------------------------------------------
------------------------------------------------------------
------------------------------------------------------------
------------------------------------------------------------
------------------------------------------------------------
------------------------------------------------------------
------------------------------------------------------------
-----------------------NNNN-NNNNN---NN-NNNNN----------------
------------------------------------------------------------
------------------------------------------------------------
------------------------------------------------------------
------------------------------------------------------------
------------------------------------------------------------
------------------------------------------------------------
------------------------------------------------------------
------------------------------------------------------------
------------------------------------------------------------
------------------------------------------------------------
------------------------------------------------------------
------------------------------------------------------------
------------------------------------------------------------
------------------------------------------------------------
------------------------------------------------------------
------------------------------------------------------------
------------------------------------------------------------
------------------------------------------------------------
------------------------------------------------------------
------------------------------------------------------------
------------------------------------------------------------
------------------------------------------------------------
------------------------------------------------------------
------------------------------------------------------------
------------------------------------------------------------
------------------------------------------------------------
------------------------------------------------------------
------------------------------------------------------------
------------------------------------------------------------
------------------------------------------------------------
------------------------------------------------------------
------------------------------------------------------------
------------------------------------------------------------
-----NNNNNGCGTGGTGCGCGGCGAGGGGATGGTAGGCCGCTGAACAGCCACGCGGGAG
ACATGACCCCGAGCGAACGTGGACCTAAAGCCGTCAAACGGTCTGTGCGATGGCTTGGCT
TCTTGGTTCAGAGTTGCACATCCGCGATAATGGCTGCGTCTTAGCCGTGGGAAGAGATCG
GTCAGCAGGGAGGGGGTTATTGAGGTAGTCTCGGATGGCTCAAAATGCGATGCCAGTCGG
GAGGAATTCGTTAAAGCCAAACGGGGAGAACCGAGGTAAATAGGGGTCGACACGTCGGAA
AGAACGCGTCATCTTGAATAAGTATCACGTAGGTCATGGTCAGGGGAAAAGGGCGCGAGC
GGAGTGCATTTGTCACCCCCTGGTACTGGCGACACGGGTCGGCGTACGACGCCTGCTAAA
CTAGCCAGTTGATCACGATCACTGAGCGGCCGCGCAGCGTGGGCAAGATATATCGCCGTG
GACGATATTAACGGTAGTAGTTTGGAAAAGAAGGATGAGAAACAGTGTCAAAATGCGCCC
ATGAGCGCAAGGTAGGGCGAGCATCGAGCAGAGGCCGGGATCCCCGTGTCTGAGACGGTG
TGAGAACGGGGCTGAGGGGGAGTACGAGACTCAATAAATTAAGTATAGGGAGTTTCAGTC
AGTAAAAGAATATTAAGAAAATAGAGCGGCGGCCTGAAGCATATCAAGAGAGTCAGCGCG
CAATCGAAGAAGTAACCATCAGAACAGAGTATCGGCTCGGCACGTGCTTCAGGGCTGCCT
TGTCTAATCTTGGTTTGGAGGGAGTCTGCAGTGCGTCGTAGGATGCTAGCCAGGCGAATC
GATCTAGGTGGAGACAGCGTTGCGTTATGTTATTTCTTTGGAAGGGGGGCTAGCTCGTGA
GAAGGTAAGGAATGTAAAAGCATGCACGATAGGGATGGAAGTAAGGCAGTAGGAATAATC
GACGGGGAACATCTTAAATAGACACGGCATTCCGGAATCGGAGATGAAGTAAAGCGCATT
CATTGGACTATATACAAAGCGCTGTAGCGGCGTTACCTGCGTTTGCTCAGATTATAAGGC
GTGCTTTTGGCGAGCCCTGCTACTCAAGTGCCATGCGAGACGTCCGTGCCGGTGCGCGGC
GTGTAGAGGGGGGTATTCAGCGGTCGCCCTGAAGAATTCAAAGTACCAACACATTACGTG
TGAGGCGACCGTCAATCGTCTCAGTACAGAACTATGACACCCTTGGTTCGGTGGGCGAAG
ATGTTATATAACATGTTTAAACTGGCTACCTCGCTAATACGATCTAACCGGGCTAAGGGG
CCGCTGGTAAGCCGGGTTGACCATGAGTCGGCGGCGGTTGCGCGCTTCACCAGAATCAGG
GTCAGTACGAGGGGTGACGGGCCGGGAACGGGCCAGGAAGGTGAAGTGCTCGGCAACTTG
GCGCAAGGAGGGACAGGGAAAGAGGGGCATCGTCGGGGGGCTAGCCCGGCATGATAATGG
CGAACGCCATGCGCCAGCGTCGAAGGTGGGATCAAGCGAAAGCCTCCCTCTATTTCGGTC
ATCCATGTTTACCGCCGTCTAATCCTAGACTAATGCTACCGCACCTATCGCCCTCTTGCG
GTCCACAGTCACACCGCACTAGACA-CTTGGTAGTACCAAGGCGTCAGACGACACCAGAT
GAAAACGATCAGGATCGCGATAAACAGGTAAGATGTCAATGATCCGTGAACACAAGCCGA
AAGTGCAAATAGCACAAGCAAAAACGGGTCCGAAGGTGGAGGGTAGCGTACGAGCGCGCG
CACGCACCTGTGGGCACTTACGCACGTCGTTAATCTGGTGGGCGCATGCGAGGGGGGCGA
TCGAGACCTTAGGTAGTAAGCCGGGGGCGCATTTGCCAGGCTCTGGGTCTAGCAGCGGAG
GGCGTTGCGCACAACGGGCGAGATCTTCGCTTATCATGAGCGGAGAACGATATTATGTGG
AGATCGTGAGTCAGGGAGCGAGACGAATTGACTCGAGCTGATCCCTAAGATGTGCTAGAG
GGATTCGTTATGCTACATGAGTGGGAGCGTTCCTCCTCCCTCCAGTTTCATACTTGCCGG
TCTGCTCATGCACAACACGTGGTCCCGCACGGCCGGGACACGCGATACAGCTTCAACAGA
TCCCGAGGTTAGATTAGCAGCCGGAATTATAGCGGCGAGAACACTCGAGTGTCAGCTGTT
ATTCAGAGGAACCCGGAATTTCGGAGACCCGACAGGGGAGGCGACTGATGCAGTGACCAC
ACTTCCGGATAAACTGGCAAAGTTCTCAGGAACAACCGTCTTGACAACAGCTAGTCTGGG
TCCTAAGATGACTTTCAAAACAGAATATGTCGTAGCTAGGGCTGTGGGTACCACAAGTCA
GCTAGGGGCGGGGCTGTATGGCGGGTGCGTGGAGAATCAACGGTAGGCATTCCCCAGCAA
CACCCGCCAGTGGAGCGATTTCGTGGGGGCGAGCTCAATATTTTCATACGGGCTCCCAGG
CTGGAGGCTCGGAAGATTCACTGATGAACATGGGCGTGAAAGATAGTGTATGTTGTAAAG
GCGGGAACAACGTAGTGGGGAAGAGTTCAGGTCGGAGCTGGGTGACACACTAGATTTTAC
CACCGTGACCCGACGGGGGTCTCTCCGGAGTGTGGTTAGACGTAACGGAATGGCACAGAA
AATTAAAACAGAGTGTATTGTAAATACCAGCTTAGTAGATTGGTCACCAATTACCAGAGA
TGAATTGAGGATAACAAATGGTGAGAAGTGCAGTGTGAGTGTTACCCGGTGGAGGACACA
TGAGATCAGCTCGGGGGTCCAAAGTCTGAAATGCAATCTTCATGCATTGCCCACGACAGG
ATGGATATTAGAGTGCAGTCGGAGTATCTAGTGAGACACATGGGACGCGTCAGAGGTCTC
GCAAAGAGAGTGGAGACCAGGAGAGATTGTCGGAGAGTACAGCCCCGAGATCAGGGAGAG
AAATACGGAGGCAATACAAGTGCCGGTTGCGATACTGAACGAAAAAAACAAAATCGGTGC
ACATACATGTATAGGCTCCAGGGTTTACAAAAAGGTTTCTTAGAAGTGGCCGCCCACGTA
GCCGCGATCGCCTAGAAGTGAGCGCTACCCGGAGCTGGTCGCCACACGGGAATAGAAGAA
TCCACGCCAAAACTCGCGGACGACGTTACGCGGTTCTTCAGCGCTAAAGTCGGATTCCGA
CTCTTTAAACTGTTGAGGAGGCTGTGATTATTTCTGCAGGGATCATATATGAGGACAGGC
GGACAAGGAGGAGAGAGACCAAGAATAAGGGTAATAGTACATGCGCTGACCCGGATGTTG
CGAACGAAGCACGTGCAGGTAGGGGCGTGTTCCCGAAGGACCACAGCAACACCTTGAAAG
GCGTCCAGGCGCCGACAGATCCGCTACGCCGCCAAGCCTGCCCACTTTGGCGGCAGCACG
GTTGCGAGCATTTCAAAGCCGAACAAGTCTGTGTACGAAATGAGATAGTCCCGGGGGTGG
TTCCTGGCCGCCGTGTGCTTAGGTAGCGGGTCACGGCAGCACCGGACCCATGCTTGTTTT
AAGCAATAGCCGCTTGCAAGCACAGCACCCCACCGGGTTTGCTAATACTTATTAGCTTCT
GATCTAACTCGTTGGAGGTAGTACTCCCCTCCAAACACGACCTCGATCTCATCCGGGCAT
GGACGTGCCCCCATATCCTCGCTAGAGCTGGTGTAGCGTCACTCCAATGCCGCTTCATGG
AGTATTTGCGACTGCTCCACCAGCCTGGTGCGGGGTGCATCCGGGCCGTAAGACTCCACG
CGAAAGCTGATATCGCCCGAATCTAGTACTAGCTGGCCTCTTCTCCTTCGTGCGTGGATC
GTGGACCGGACGCGCGGGAGACGCAACGTTGCGACGCTGAGTTACTTCTTCCCTCAAGTG
CGCCGACCACGCAGGGCCTTCCACGTTATACCCAGGTTCTATTAACTCCTCCGGGCCTGA
CTAAGCGTCCTACGAATTGCGTGTGCCGTATAGCAAAGACAGTATTCTAGCTCGTTGGTG
GAACCAAGAGAACAGGCAGATTGCTACAATGATTCCGTCAATGAAGTTGAGTTAGATGTG
AACGGAGTGTAGTGACAGCGGCGGATACTGGGGAATTAGTATGTGTGCGGTGGAACTTTT
CCCTGGCTTAGTTCAGGCAGACAGAAGCTAGTAGACACGCACCATGGCCTCATGAGTAGC
GATTTGGAAATTAGAGGCTGTCGTTATCAGGCGAGTAAACGAAGAAAGCACCAGAAGTCG
ACGCCGGTGCGCGACAGGGAGGGAAGAGAAACAATGGGACCCCGAACCAATTCAACCGAC
AAGAAGGAATAACGCGGTTCACTGACGATCAACAAGGCGCAAACTGTAATTACATACTGT
AAGCGGGTAACGCCGGTGGTTCGTGAGATTGGTAGGATCCTTAGTGCCGGGGGAGGGTAC
TGAACAACTAAGGGGTAATTAGCCCGACGCCTCGCGGAAACGATTTGAGGAGGATGGCAA
ACACTTGGCCGGGCAAAGCACTATCTGTCCGCGTGACCGGCGGAAGAACTTCGCGATAGG
GTGTCATACCGAGTTGGTCTTCAATCCTTTAAGGGTAGTCTCGGCCAGCCCCCCGCGAAT
TATAGCTCGGTATGGACTGGAGGTCCATGGGAAGGAGCTCAGGACGGGCGGCGACCTGAG
TCACTCGTTGGAGTGGGACGGGGAAGGGCCAATAGAAACCATGCGAGGGGGGATTCTAAG
GCACACACTCAAGCACAGCAGGTAGAGAACTCGACGAGCAATCAACCACAAGTATGGTCG
TCCGAAGAGAAATGCGAGCTTCCGGACCCATTTATGATTTTTTTCACACGAGATTGGGAA
GCCAGGTTCTTTTAGCACTAGACAACCGACGGAGTCGTACAGACTATTCGCGCCTATACA
TAACTGCCACCCCCACACCGTCGACGCCCATCCAACACTTCAATAATATCTGATCTCCGA
TTCTCCAAAGTCCCGGCTACATGCGTATGTAGGCAGAGCTGTCTTGAGAACCGACGACTC
CTTCCTGTGCGATGGACGGCGCTGTTCCCCTTCGCGACCCGAGGTGAACACCTAGGTATG
GCTCCTCCAAAACCGGATGACCAAGGAGCAATGCGCATCGCAGGGCTAGCCCGTTGGCCA
GTGCTCTAGATTGCAGTGGAAACATGGTTGTTCAATTCTCCGCCTAGGTCTCGCTCCGCG
CAGACAGCCTTGCCTCTTACTTAGTGGTGNNNCCAAAGTTGGCTTATCACTAACCGTTTC
CTTTATTGTTTCTTTATCGTTGTACGCTGTGGCCTGTTGTGACTAGATTTTCGTCGGCGT
ATTGATATGCGTTTACAAAGAACCGCCGTCAGATTCATTAGGTGTCACCAGCCTCCACCC
AACTCCCGGAGCTGCTCTCGGGGTTTCAAGGAACGGGTCACGGAGGACTAAGAGCGGGTG
TGTGCGATGATCCCGACGAAAGCGGGTACAACCGAGTTGCCATCGCGGTCTCTCTTTTCT
AGGTACGCTCCCGAATTATACGGCCGTCCTTGCGCACTGGGTCTCCTGGCACACTCGTTC
AGATCTCCAAAAGCACAGGTAACCTCCGCCCTCACGACGTCCCTCCTGCCCCTCAATATC
ATACTCCAAAGTTCACAGCTGCAGGGAACAGGAATTTTTGCAATTAAGGGGGGCCGGATC
TGCCCCGCGGATGCGCCTGTAAGAGCGCCATCCGACCGCCAGGCTTGGCCGTGGTCTCCC
GCCGGGCGTGTGCTCATGTTACGTCAGAGGCACGTTGAGCACGTCTTTCCACGTGACACC
CCACCGGAGTGGGCGCCGTGCGACAGATCGTGTCGATACGCACGCGCAGTTGTGTACTCC
AGAAACTCACTGATTCGACCTGGAACGCTGGAAGCCCTCCCACCGCCGCACGTTCCCGCT
TCACTCCGTCCTACGCGGACCCAGTTATTCTCGTAATGCCCGTCAGGACGTCTTAGTACT
CATCCGTTGCCCGACCGGTGGGATCACCCCACGTGTATCGATTCCAGCCTTCCCCTTACT
ATGACCCCTAACACACATTTTCACATGGAGGGCAAGGTCGCTACTCGCCGCGTGTTGTAG
GTTGGGGTAGAGAAGGTAGCCAGGTGTTGTCGCCTTTAGTTAGTGAACATAGTTTTAAGG
GGAGAAAATGAGATAGTGGAACTCTGATAGAGAAAGAGACACGGTATGCGGGACAAGCAG
ATGCTCGCGGTCCCCGATGGCTCATCGTGCGTAACACGATCATGGATGGGCAGCAATCCA
GGCTCGGCTAGGCTTATTGTTCCGATTTCTAAGTACTGGGATGGGAGACCATTTTCCTTC
GAGTAATCGCCGGGGGGAGCCTCACGACCCTTGCGCCTCTCAAACCAGATACAAGAATGT
CACGGTTTCCTCGACGGCCTTACGCTCCGTAAGCTCCCCACTCCCGAATGATATGGTTTG
CTGCTATAGGCCCGCACAAAGCCTTCCCTATGTGGTTGGTCAATACATCCGGCCCCTGCG
TTGCGTGGCCGAAATATTGATCATGACAGGTGTGTCAGGGTTGGAATGGACATCTTATCG
GGCTATTGTCCCTTCACTGACCACTTCCAGGGCACAACACAGGTCCGTCGTTTTGCGAAT
ACCACTTAGCCACCTATTAAATGTACTCCGATGGGATCCCGCAATTTAGACCTATCTATT
TTTCAGAATTTCCAGGTGCAATTCTGGGGGGAGGACATTACTTACGAACGGGCGATAAAT
ACTCGACACTTTGTTATGAGGAAATGACGTGTTTTTGGGATAGGTGGTAGTAGAGGTTGT
GTTCTCCAATTTTATGCGTGGCCTCGGTCGAGGCGAGTAAATTGCGCTTGTAGGTATCCG
CGATACACGTTCCGTAGCTTGGTTCAGTTCAACGGTAAGCCGACCGGATAAAGTTTCCTA
AACCTGCATAATAGGGAGTAGGGTGGTGAACATGACAAGTCAGGCTATAGGAGTGCCATG
CGCTTCTCAACTGCTCTGGTTCCTGTTGTAGTTAATTGTTACGCAATTTATGGAGCGAGG
GCTGAAGCGGTTTGTCGACATGGCGGAAACTTAAGATGGCCCTAAGTAGTGTCGGCGCAA
TGAGAATTATGCCGCGCAGGGACCCGAACAATACACCGATATCAGGGCGTGCGTGGAGGA
GAAGGGCGACAAGATGATAGGCAAATCTCGATACACCGATACTGGGTTTAAGTGAGTACA
AGGACGCAAAGTGCGGAGGCCTTGCCCGCCCGGTGCTACACTTTCCGAGACGGCAGACTT
ACTCCCCCTTCGCCTCGTCGCGCTATGCCACGAGCTCGGGTACCCCCTCGACTCTGTGGG
TCAGCGGCTAGCAGTCACCCTCGATGCTTCGCTCCGCAGTTTTGAAGGATCGCTCGACCG
CCGTGCACTCACCGCGCGGAGGTCTTCTACAAGTTATTGCCGCTGAAACGGACCTCTACG
ATGGCCGGCGCTCCTCTTACAGTCTGCAGCCCTTGCCCCAGCAGCTTCAAGCAGGCCCCC
CCGCCGCTGGCGTCACGGCTGACCGCAATTGTTTGCTAAGATGGGGGATGATTGGAAACC
TGGATGCTCCCGCTAGTTACTAACGCCACGTTATCCCCACAGAAGAACGCCTCACCCTCC
CACTGCGCAGGAGGGTGTACGTGTGTACGCAGCCACCTATGCTGTGACTATATCCCGGAT
GATAGACCACTGCTGCCCTAATGACTTCTGTACAACTGGCGGGAGTCACTGACGGAGGTG
GACTCTCACAGTGGGAGGTNN-GTCGATTCCGGTCGAGGGTCGCTGGGGGGTCCTCCTGT
GTGGAGACGGAAGGAGGGGGCTGAGGATAGTGTCCGAGAAGGCACCAGAAAGGCCTGAAA
CAAGGGAGGAAGTAAGTGCCGGAGTAGCGGGCGAGGGAAGTTAGGACATATGACAGTGGG
CCGAGGCTGCATGAAGGCGCCCGAAGCGCAGGGGACAGGATGAAGAAAGCGCGACTCGAA
TGATGTGTTAGTAATCACGGTGCTGACGAGTAGGAGGGTCTCGCAGCAGGTGACGGGACG
GCATGCTAAGCCGCATCGTAACAGGGGGGCGCCACGCGCAGGGAGTACGATAAAACAGGA
CGAGAGTCGCGCCACAGTTCACCCAAGACGTTAGGGGGCCAACCCGAGACTACGCGCTGC
ACCGTTCCTCAATACGACGGATCGATCCAGGGCCCAGGCCTATTACGGTATGTCCCAGAG
CGTTAGCCGGGCGGTGTTACGAGGCGGAGGGCGATTGCCTTCGTGGGTCTAACCGAAGAA
CGTCGCCCGGAACGCCGTACTGTAAGATCAAAACCTTTGATCTTCCACCCAGAGACCACG
GAATGGGAAGCCGCAGAGAAGAGCAGCATGGGGCACAGAGTGGTACGCTTGAGCGGGGTT
GCTTAGCCAAATTGCACTATTTGCGCGAATGGCGCAAGCACCACACACATGGGCACAGAC
TTTGACAGCACATGGCGGAATTCCAAGGACTGCGCTGTTCAGACTCGTAGGGGAAGAGAT
GCCCAGAGATGGTCAGCTCGGACCGAGAAATCCAGGGACGGGCATAATGCATCTGATCCA
CTCTATCGCATCCTGATTCATAGCGCTCTTCGACTAAGTGACACCAGGATGAACGTGATT
GACGGGAATAATCGCATACTAGTCAGCCGTCAGAGCGTACCGGCGGTTGATGCATATTGC
AGGGTGTCTAAAGCTTGATCTCCGTCGGTACTGAGCGTCGGCTAAGTCCGGTCAGGCTAA
GCAGCAGCGGTTTACAGCTCGAAGATATCTCGTTTAAAGTGCTTAGGCAGCCGGTCAGAG
GCAAGTGGACAGGAGTGCCTGTGAGGGACCTTTCTGATCGACTTAACCGATTTGCCGCAG
ACGCGGCGGAGCACAAGAGCAGAGGGGCTCAGCTCAAAACCCTGCCGGGGTCACTGAGCT
CAGCTCAATGATCTAGCTCTGATTAAAAGCGCTGAGCAAGGGCTTTTCACCGCGATGGAT
TGGAAAAGCACGTGGTACGCTAGAAGATGGGGGACCAGACTATGATTAGCAGACGGCGCA
TTTTCCTTATAACTATTCTGCAGCCACAAAAGGAGGGAAGCATCTGAGGACTCATACGGA
CACAAAAACAGGTTAGGCCGAAAGACACTGAACCGTCCGCTCCTAAGAACGGGGTGCGGG
CGGTTAGCTCTGGTGGTTGTGTACAGCATGCCGACCGTCATCATTAGAGCGCTAGGATCA
GCCCTGGGAGAGCTACTAAAAACGTACTGCGGCAGGGGCATGTGAAGGGCGAAGTCCGCG
TGAACTTGAATCCGGATTGTGAACCGTGGGACTTAGTTTGGTGACCCTCCTAATCAAGCT
ACTCGGGCGCGTGTTTCATTAAGATCTAGTATGGTATAATACGTAGTCACGCCTCGCAGA
TGTGGATGACGAGTGTTAGTTGTGTCACTATGCAAGTGACAAAATAATCGATACATTGCT
CCAAGGTTGATCCTCGAGGAGCCGCTCATACAACACGATCAACCAGAAATAGGTTGGCTC
CCGCGCCGTCGAGGGGAGGCCTGGATGCTCCGATCCGAGGAGCGGGCGTGACTACAGGAG
CTAGCCCCGAGGGCTAGGGGGGCGGGGACGATTACGGACGGGCGGATGAGAGAGGCCGAC
AGGAGTCGGTCCCCAGTATAAGTTGGTCTGCTGTCATAGAGCCTGGCGCTCCCAGGTGCT
ATACGTGGTGCGCCGTTCGGACGACCGCGGCAGTGGTGACGTCTTTGTTAACTGCGCGTT
AAGTCTCGGCGAATGGGGGTAGTGCCGGGCACCGCGGCTTCAAGTGCCGGGGCGGATTCG
AGGAGACGCGGTGGTACAAAGAGAGCAAATGGCTCGAAACGATTACCGGAGTTCGGGCGG
GGCTTGCGAGTTTCCGAATCGCATGAAGGGAACCAGAGGCCGGATCGCGAGATGACCACT
GTTTAGGTTGCAAAAGAGTAAGAACTAGGACGTTGAGCAGCTAACGGCCGCTTCTGGCGA
CACAAGTTTCATCCGTCTCCCCCTCCCCTGAGAGGACTTGACCTGCGGAAGACGGCCGGG
TCCGCAGTAAGGATACGGGGAGAGATTCAACGGAGCAAGGCACCCCGCGCTTCTGCGCGG
ATCGAAAGCGTAGGGTTCCCATGGGAACGGATGGACACCGAAGTGTAAAAGCCTCCGCTT
AATAGGAGCGCCTTGGATCCCAGCGGCAGGTTACTTCAAGGGGGAAACGTCGTAAACATA
CAACTTCATAGTCGAGGGGACATACTGCCTAGGGTAGCGATGTCGGGTCCTGACGGATGT
GGAACGGGCCTGCAGTTGGAAGTTTGGCATATTAGATGGAAAGGCCTAATAGTACTGTGA
CTGTTTTCGTGCTTACGACNNGGCACCCCGTAAGGAGGAAAAGAACGAGAGTAACTTTAA
ATCGGACTGCACGTGTGAAGTCTAGCCTCCCTAGGGTTGCAGCTTTCCCTGTAAGGTGTC
TTTCTATCATGAGCGCGACCCCTGGTGATAGCGTGCAACGCGCAGATCCTGGCAGTCCCA
CGTCCAAGGAGCCTTAATATGGGGCTTGCCAGACGGGTGAACCCCCCATTGCGGGGGTGA
GCGCGACGTTGGGAGAACTCTTGTCTCGAATGGAGACCGACGATCGTTCATCTTTGACCT
CAGTATAATTGCGGGATCTGGCGAGGTCGCCAAAATACTGATATGGGAACGTATAAAGCA
CTTAATGGGGCGTAGGGCAGCGTTGGAAAGCCCCGGAAGACGAGGGTGGTCGCGACGATT
GACACGCGCGCGTCCGCATAAGGGGTGGATACTCCCCCTGACGGGTCTCAGCGCAACTAA
CATGAACGCCACGGCACGTGCAAGCGAGACTAACTCTACACACAGTGTATGAAGTTCTGA
GCCACCAACCTATATCTTAAATTCGTATGCAAAGATGTTTCCCCGGAAGGCGCGGAAGTG
TGGGGCGTTGTAGGGAGCCTGGCGACAGAGAGGGCGCGGTGCTCGGAGGCTTTCGGTTTT
TCCAGTCACTCGCACCGCGCGGCGGTAGGAGCGAGGGAGAGATGGGGCCGGCGCTTTGGG
AGTACCCGGGTGGTAGAATGGTGGAGTGGCGTAGCGTCACCAAGGCCAAAGCATCAGCGC
GGACACTTTTGATAATCCACATTTATTAGAGATATCTTATACACTCGGTTCACATGTGCG
TTTACACACTAGTACAACGAACACGGTGCGAACAGCTTAAAATAAGTAGCCAGACNNTAG
CAGGGATGACCATCA--TCAGGCTAAGGGGCTCGGGACTAGCAAGTCGCACTAGACAGAG
GTTCTGAAAGAGCAACAGACTAGTATAGATGGGGTAGAGAACTGCCATGCTTCTAACGTA
AAACGGTTATCATGTACAAGCCGGACCGCACCAACAGGCAGGACCCGCTGTTAATTAAGC
CATTGCTATCGCTATGTAAACCCTATGATCTGACCGTTAGGGTGCCGTCGTGGCCAACGC
GAGCCCTGAGACCAAGCCGAGGAGTACGACAGATCGGGAGAGGAGTATATCCGTAGCCTG
ATCAAAGTGATCCTGGGTTGGCCCATGGTGGCGGCAGTCCGCGGACGTAGGGTGCGGACT
ACATCTGAGTTCAGAGGAGCCGGGGACAGTGGGCACGAGAGGGCGACATGGTCGCCATAG
GCCAGGGAGAGCTGGTAGCGGGTGAGGCTCGGGTGGGAGATCCACAGCGCACGAAGAGGA
GGAGGGATCTGTACCCGGAGGAACCTCACGCTCAGGACAGTGCTTCGGCAGCTGACGTAC
GCGAGCCGGAAACTAGGGGAGCCTCAAGCCAGAGGCGACGATCTCTAGGAGACGGCGGCA
TGGTTAGGAACGTTGCGCGACGTGACACTCGTGCGCGAGGGTCCGGTTTCCCGTATAGGC
GGGCGTCCCTGAGGAGTCTTGGGGAAAGAAGGGGATATGCAACGCCGTGAGGAGCGTTGA
AGGGCAAACTATGTCCCAATGTGACTATCGGCGGGCTCGTCAAAGTACAGCTGAGCGGAG
GAGACGCAAGAAATAGACCAGGCGGCAGATCACAGACAACAGGGAGATCATTGAGTCGGT
CACGGCAGTAGAGAGGACAGCACAAGTATGGCACTGATACGGATGCAAGGGAGAAAGCAC
ATGACCGTGCAATTGATTCATCTGCATACTCCAACATCTGCTAAAATGCAGGGACAGCCC
GAGAAGCGCTCACGGTGCAGAGGCCCGGGCGCGCACCATTCATGCGTAAATCCTAATTAC
TGTGCTATGACATATGTTCGAACTTAGCACATTCGAATTGCAACTTCACTCAGACCAGCC
GCCAATGGTGCGTGCAGTGCTCTATAACGAATCCAAGACTGTTTACGACTTCGGATGTCG
CTATAGTACACGCTCCCTTGATCTCGATGCCTTTTTTGGCTTAGTAATGAGTAAATCACG
ATCCACCAATATATATATGTTTGGACCGCACTGTCCTATGATCCGACGTGGGTATTGTAA
CCATGACCTTGCCATCATCAACTTTTTCGCTTCTTACACCTCTGGTACACGCTAGCTTGC
GTTCCCCTACACGT-CTATACAGTTCGTGAAAACGTCAGTCTGCGGAAACCCGACGAAAT
ATGAATACACTCAAAGAGGGTATACTACACTAGTGAAAATCCGGGAGGGCGTACCGTCTA
CCGGTGAGTATAGGAATGACGCGCCGAGAAGCGTAGCTTTTAAGAGGGCTGCGGCAGATT
CGCATGGCTCTCCTGGTAAGTATAACTTAAAAGTGCGCATCTGAGAGGACGGAGACTGAG
ACTGGTAAGTGAGCTTTTGTATTGGGTTCGTTTCTGTCTTTCCTGTGATCCGCGCTAGAT
AGAGCACAGACGGGGCTGAGGAATCTGACACCAGGCCTAAGGTGCCAAACGCAGCCCGTC
GCCCGCGTAGGGTTCAAGCGCGAAGCAGAGGCGGAAGGGCCCTGCGAGAGGCCAATGTCG
GGGACCCGTTAGCCGGGGATGCGCCCCGACCCTAAAGCCAGGAAATCCTTTCGGGGTGGG
CGGTGGGCGCCGCTTTGACGGTCGGTGCTCAAGATCGAGCCGGATTTACGCTGAGAGACC
AGTN----TTAGTATTGCCAGTGGGGCCGCCGTTGTCAGAGGGTCGGGCACCTGAGGGAA
AGTGAGAAGTTCGGGGAAGGACTCACATGATGCCAGGGGTACTCAAAAGGAGGAGGCCAA
GCAAGAAGTCGAGGCCGAGATGTATGTGACAGGGCACGTGTTGTATGGTGAGGATCTTCG
GACAATACTATCTCAAGGATCTACATTGCATCAGCAAGAGTCCTCTGAACAATTCAAAGC
TCTATCCCTGGGTACTCCTAATGCCCACACGTTGGGCGACGGGACGCAAAGCGGACAGAG
CGAGGGTTGCACCAGGGCAAGGTAATGGAGATAACTTGATGACTGTGGGAGATATGGTCA
AATGGGTGAAGGAGCTCCGAAAGTAGAGACAGAGCACGCATGTGGGATATAAAAAAACCA
AAAGTATAAGAGTGTATACGCGGCTGATTTGCGAGCGGGGGAGCGTGGAGGGCCGGGCCG
TCTTATGGCTTGTGGCCGAAGAGGACGTATTTGCTTCCTTACCGACTTGTTTGCTCGTAT
GGGCAGGGCCATGGCAACCAGTCCACCCAACCGTACGGAATTTCTCTGCTAACTTTCTGT
ATAAGGTTGTATTAGATATCATTGGAACAA-CGCCGCGTTCATTGGATGTGGTGGAGGAG
AGCATATAATAGAAGACTGTAGATCCATATTGTGGTAACTATATACGAAGAACTCTTTAT
GAGTAGTCGGCAGCGACCTAATGAGAAGACATACTTTCGAAGAGGTGAAATGCGAAGGTA
TATGATAGGGATAGATTCGGGGTGCCATAGATATTTCTCAGTAGAATAAGTGGCGAATGA
ACATTCTAAGCGAAGCAAACAGTGAGATCATTGCATGGTTATGGGAGAGAAGATATAGAA
GAGGTACGAGAGAGTGCGCAGTTATCGTTAATATTGAAGCTACACGCATACCTAAGGAAG
ACATCAATTTGACCTCATGGAATTAAAGGGTACTGGTGAGAATGGCGATGGTCGGCGAGA
TCGAGGCAACGCAGCCAAGGTGCTAAAGTCCGAGGGAGGGGAAGGGGGGCGGTTCATAAG
TTAGCATTAGGGCAGAGAAGTAATAGACCTGGGCCTGTGAAAGGTAGACCGCAGCGCTAT
TGATTTATCTAGTCCACAATATCGGCTACAATTTCCCGCTCGTCGAAGGGTCAACTCGTC
CGGCGTTTCGCCTTGTTAAGTATCTCGGAGCTAAGGGGGCATGAGTGATACGCCTCCCTT
AACTTGGGCGACGTATAGCCGAGTAGGGAGGTGCGACTGACGCTCTGGGTTGCGCATGGT
TGAAGAAGCCGCGAGATGTAGCTGGGGGATAGTGAATTGAACAAACTATACGTACGGCTA
GGTACTGTAATCAGAATGAGTATTTATGTCTCTCGTTGTGTTTCACATAACTTAGATGGG
ACCCGAGTTGAGACTCAGGGAGAAGCGATTGGAGACAGCTAAATGTACGGCTTTCAGCTC
CCAAATCAAGCAGCCAGATCAACTTCAGAGATGCAGCAACAGGGATCGGCATGCATTTCC
GCCCGGGGAGGGACGGCAAAGCGTAGTAGTATCGATTTCCGATGTCTCAACTTAGGTTTG
AGGATATATTATCGACGGGTGAAGTCGAAACTCAGACGGTTTAGGGGAATAGGGTTGGAG
GGCGTCGAAAGCTAGCAACTCTTAGATGGGGACGGGATAAGGGGGCGAGTACCCAAAGCA
AAGGCTTGGTCGACGCACAGCATGATTCTGCACAGTGGCAAGATTAAAGGTAGGAGAGGG
ACGACATGACTACAGATAGGCCGAAGAATTAACAAAACAACAGATAGATGGGGCAAATTT
GATACAAAGATCGAACTAAGGCATTAAGAGGCACCAGCAGTAGTACCTCAGAGCGAGGGT
TGGAACATATTGGCGGGTTCAGGAGCCCCTGCCCGAGAGGTGATTGGAGGGATCCGCAGC
CATGCGTTGACATAATATCCAACGGAGAATTGTCTCAGGAGGAGCAGGTACGTTGAGTGG
CATGAGATCAGGCGGCAAGCAGTCTAGGGGGTGCGACAGATTGGGTAGACGCTTCCTTAT
GGAGCGGAGCGCTCTCTAGAGATGCGGGTAANTCATTACATAACGCGGTTCACCGAGCTA
GGTTGGACTGGGTGTATGGGGCCACCATTTGCCATTGAGTCTGCCACATTCTAGTCAAGG
GCTACGGGAGCAGCACTGATGGTCTACTTCAACGCGCCCGCCGAAAGCATTATCCTAATC
GGCACACACGCTCAATGACATTAGAGGCCCCACATGCGGGTGTTTAAGAGACATAAAGAT
CCACCGAAATTGGTCGTCTGAAGTGAAGGGGATAATTGGACTCTGATCTGTTGAGAACCG
GCGGTCGGGTCAATGGGAGGGAAAAGTATTGCACGACAGTGCACGCGAGATCAACAGAGG
GACAAAAGTGGTTATCACCTCTGGCTTGCGCTTGACCGGGAGCCGGCTATGTCGGCTCCG
CTCCATGCCAGCCATGAATGCCAACCGCACTCAGCCAGTGCCGTCGGAAGGCACAGCAAC
TCCGGACTCATGGCAGTGGCGACAACAGGCCCACAAGACTGGGCGTGTCATGGTAAGTAG
GGAGGCGTTAGGTGTGTGGTCGATGTGAAAGCACACTTGTAGCGACAAAGATTCCCGTAG
GAATATTTTCGAGCTGTAGCAACTAAGGGGATTTATAGCGTCTGTGGGGGCAGGAATCAG
GTGTGCGATCTTGCCGGGCCCCGAGTAATAAAGTCCGTGGGGGAAGCTTTCCCAGCAGGG
AGGAGTGTAGATTTTTATATGGTTGAGGTGAGAGGCGGGACTGACAGCTATAATATGTAT
GTCGATGTTAGACGAGACAATATCGCAGGGAGTGGTGGCTTAACCAACAGAGGGGAGGCA
CTAAGTATATACGGGCGAGGAAGTTACGGACGCTTCCACTCTCCATCTACGATGTTACTG
GTGTAGACGTGCGGGGTGTCAAATGCGGTACGGAAGAACGGACGTTGCATCCTGATAGGG
AGTCGCGCAAAAGACTTCACAAACCCTGTTCGAGAACTTTGGGCATGATGCCATATTATG
GGGCGTCACCTCGCGTGTCGGCAAACGCATTACCTGTGGGCCGTAGTGCGGTTCCGGGTC
CGCAAGTGAAATGCGTGGCGTGGCCCCGGATGATAGCTTTTTGCGCGCACCGTTAAGTTC
CTTTCCGTAAATTATCTTGACGGTGACGCACAATGTTCCCTAAATATACCCAGCAGACAG
CTAGGCTAGGGCCTTTGGCCATATCGTCACGACAGCGAGATTCTGCGAGAACCCGGGGAT
CTCCGTGAGTCATGGGACAGCCCGTAGTAGAGACGCTAGCATGGGCAGCGTGGGGGCCGT
AGCACGCGCGTCACGCGGCCCTGGATGGGGGTTGCTGCCGACCACGAGCATCCCGCGCGA
AGGTTTCGCTGACCTTGGGTGCGGCACAGTGTATCGAGGGAACTTCCGGTACGGGCTCGG
AAAGAATTATACGATGTTAGTTAATGCGAAGCCCTCCCACTCTGGGAGGGCTCGCGGAGT
CCAAAGGGTTGCAGGTTGTGATCGCTGGTCTAACTCCTCCAATAAGCTCTCGGCGCCGAA
AGCGAGGTCATGCGAAGGACCGGAGGTAGCGTACATGTTAAACATATATGAGAGATACTA
TACAGAGAGGGGAAACAGTGGGGGCTATGACGCCAACGGAGGAACTAGTAAGCCACTCGA
ATCCTAATGTGTTGGGTTTCGCGGGGGAATTACCATAGTTTGATTTGAGAAAAAGGGGCC
GCGATGCGGGTGTACCCTGCAGGGGATGTGCGTAGCCGTATTTACCGGAGGGGAAATGTC
AATGTGGTTGAACCAGCTGTCCAGCTAGTCAAAAAACGAAAGGAATAGTCTGACACAGCG
TGGATACATTTGGGGCAACTAGAGCAGCGTGGAATACGGCGATCCTACATGGCGTGGAAC
GCGGCAGGTCGAAACCGTAGTAGTATCGACAGGCATGGCCGAGAAGCAAGAAGCTCCAGA
AGACGAAATTGAATCTGTATTGCAGCTGATCGCGGGAATCAAAGGCCGTACCACAGAGAG
AATGGGAGAGGGCTCCAGGACACCTGACTGAGGATCGCCAGGGCCGGCGGATGTTGTGAT
GTGGTTGCATCCACTAGGAGAGCGCTGAAGTACAGGGCGCATTTTAGTGAGGCGCCAGGG
GGAGGAGGAAGCACATGCGATGACGGTCCAACTCGATCGCGGAGGCATACGACTGGGTGC
GCAGGTCGCTGAATTGCGGTGAGGATGTTTACACCGGTATGGAGGTCGTCGGTCGAGGGG
ATTCCCGAATAGGGTGTTAACAGACTCCAGGTCGTTACATAGAGATGGATTTAACTGCAG
CAACGCTGAGATGCAAGCGCGGGAACGAGCCAGAAACAACGGCGGCCGGAACCCAATCGG
CCTCCACGCAGCTGTACCGGCTCCCCGGAGTAGAGGGCGAGCGCAGTTGCCTATGATCGT
GCAAATTTTGGACGCCCGAAGAGTCTGTAATAAGGTTGCTATGCGTGACGTCGGCGGGTC
TAGTCACTGCGGCTTAGCCGTTTGGTGATTGTCACCGTCGCGTGCCATCGGCATGGTGTA
TTGCCCTCTGGCAACAATGTCGCGTTCCAATCGAGGCAGCTACCGAGTCTTGGGCCGACC
ACCAAGACCGGCGTAACTCTATCCTCTCGCGTCGCGGCCACAGCTGAGGGGCGGGTATTT
CATGTGCTGCCATTAGGGCTGATAAGCAAGAGAGGACCGGTAAAGTACTGCTAATCAATA
AATCCTGCGCCGCTTGCGTACCTGACTATGCCCTAATAAGTAACGGTGGGGCATCTGTCC
GGCGGCTCTTGGGCTNTGTACCCATGACGAAGTGCCGNNNNNNNNNNATATGCACTACAA
TGTAGACGAAACGCTAACCACACGGAAAGGGTGTGGGCGTAAGAGAATGGGAGGTGGGCC
CGCGAAGACAGGTGCCGTGCAGCTTCTGACTGGTTGCCCAAGGGAGGACGTGCAGGGGAA
TACTGGAGGGCCAGAGTATGTAATCGGAAATCTTGCGGCGGGGGACGCAGATTATCATTT
AACTCTCAGAGGAGGGGATACAGAAATACAGTAGAGAGAGCACGGGATTGGTGACTAATT
CAAATCGTTGTCACGGGCGGATCGTCCAAGCGGGCAGTAGGGGAACGGTTATACAGATGC
CACCTGAGCTAGCCGAGGTCGAGGGGTGGGGGAAACTGCGA-------------------
---------------------------------------------------------NNN
CCGCGTAGAACGACGCCTCTCGTCCCTTTACAGGACGTCGTCCGGCCCGCCGGCTCTGTC
ATTTCCTCGTCGTTCCCCCGAATGCCCGCGCTGTTGTTGGTCCACCAGCAGCACCCAGGG
CCGCTGGTACGGGCTATCCGAAACGGTCCGTTACGCCTCACCCCGATCTACGACCCATAG
AATGAGATGGCGGTCACGGAAAATCAATCGCACTGGACATCTGCNGGCTTCCCGACGGAG
TGGATGACACCGGGGCTGCTGCCGGAGTGGCGCTGTTATGCACATACGCAGTATGAGCCG
TGATTATGCTATACCGGCAGGCGTCCGACGGTTAGACAGTGGTACGGTTATGTGATCGCA
TCGGGTGGCCTATGGACGCGCTTGCCGCTTCAGGCCCACAGAATAGCAGGAAGCACGAGG
GGGGGTACGGGTGGGTAGGCGGCGTGGTTCCATCACGGGCATTAGTCGAGATCGCGGCAC
TCGTAAGCAACTCGGTAAGGCCCCCCACGCGATCTGTGTGGCCAGCCCGACTCTGTTGCG
CATTGGCGAGAATATGGAATTCCAAGTCATTCGAGACAAGCACAGAAAGGGATGAGCCGG
GGTGCCTGTAGACGGCCTGCACGAACTGGAAAACAGCCTCGCCACATCTCA---------
-------------------------------------------CACCGCTACATCTTCCG
AGTGCGTGCCTCGAGATTCAGGGACTAATATCCGCAGTACCCCGTAGCCGTTTGACCAAG
GCCCATTGTTCGGAAATGAGTCAGCTGACGCACAGCTTTCGCACGTTGGATCGACTCCTT
TCGTCTAACGTGTGGAGTGACACGTCCCTTCGCCCGCGAGCCGCGCCTCCCAAATCCCCT
CGCTGTCCGGCTCACCCGTGTGCGCCCTCTAGACGCGGATTTTCTTGTGGGACCGCTCCT
CTGTCCGTCCGGATCGAGCGTCTAGCTCCCCCTACTCGAAAAGTGTCCCGCCCTGACAAG
GCATGGTTCCAGTTAAAGTTTGGAATGGCCCTACTTGGTGGGGAGGGCGGACGAGTACGC
GGGTGGAAGCGCAGCTACTAGCGGCTGAGGCACCAGCTGCCTATTGAGCGCGAGGGTGTG
TCGAGAAGTGAAGGTCGTCTACGCGTAAGTTCGCATTGAATAGAGTGAGCCAGCTGCATG
AAAGCAGGAGCCTGTTTTCTATTTGCCCTTGGGTGATGGCGCGCCTCGTTCACTTACTTT
GTCGCATTCTCAGTAGCCAGGACAGTAAGTAGTAAGAGTCCTTTACAGGTGGGAGAGGTG
TGACTAAAGTGCGGTAGCGCAACGTGAGCTATCGGGGGACTACGAATTTAAAGCCCTCAA
ACTAGCGCAGATACTCCAATTCGTGAGACGGGGGGGCTCCTTCTAGCGTTCCTGGAGGAG
AATGTGTAAAACGCGCTGAGCCATGAGATATAGAAAGATGTGCGATAGAGGTCGTAGGAT
CGAGGGAGGTCAGAATCGGCGCGAGATTGCTGGGTCCATGATCCCGCCGGAAGCAAAGCG
TAACAAGTGCACCGCAAAAGGAACTAGCATCGGTAGGGCAATTGCGCGCTCACAGAAGGC
ATGGTGCATCTGGAGCACAAAGTGACCAGTTCTGGAGAAAAAGTGACAAAGTTATCGGCC
TGGCAAGCGAGCAACGCGCACAGAGGCATCCCTAGTCTATACCCCAGTTATTACTCATAT
TCACTTCCTCCCCCTGTTGGCAACCGTGTACTCGTATCAGCGGTATTAGCGTGCCGGTCC
AAGGATGGGACAGGGAAGGTGGGGGAGGCCCACAATCTAGTGGCTAAAAGGCCAAGCTTC
CGACCTGGGACCGCAACGGCGATTAGAGGGCCAACGCTAGACGGGGCGCGACCTACCTGG
CGCAAATACACTTGGCGTAGTCCTGCGAGAAGAGAACTACCACATACGGGTGTACGGCGG
CCAGCCAGTTGCGCATTTGAGGGTTCTACAAGTGGTGCTACGCAGTAGAAAGTTCGCGAG
GCGGGCTGGATAATGTGGCGATAGGAACATGCCTTCTGTGGGGTTAGTATAAGGCAATGT
AAGGGTAGACAACTGCGGCCAAGTGGCCCCAGATGGCCAGTTAAACCAACCTTACCACCC
ATTTAGTGGCATCAGACTGAGTGTAACTTGGACGGCCCGCGGTATCTCGCGGTCGTTGAA
TAACCCTCAAAGCCCCGTGACTATTTATTCATCCCGCAGGGGCTGATTTCACACGCAGCC
CTCTACATTCCCTCATCGCTATATTGGTCCCCACTAATTATCACTCTTCACTGCCGAGTC
AATCTCCTGCCGTCGACTCATATACTCAACACTGCCAGTTAGTACGAGGTGCAAAACATT
CACCTTATCGGGCACTTTTTACGACCCCCGAGAGCCGTTCACCTGGATTGGCATTAGATT
TCACGTCAACCACGCGCGGTCGGATCGTCTCCCGCCTGCGCAACCGATTTGCTGCTTTGT
TTCACGCGAGATANCTCGGCCACTCTCGCACGA---ACCCAGTTCACGTGGCCATAGGAG
CAGGTTTTGAACCGCTGGGTGCACTGGTCTGGTACGAAGATCCGGTTAGAAAATAAGCAC
GCGTTGTCGTTTAAGACGACGAGGACCGCGCTCGATCCCGAGCATAGTGGAGAGGTCTGA
CGATCGTCAATCAGTTCTGCATTGAACATTAGACGCCCTTTATGTGATATAAAAGAAGAA
AGAAGGCTAGGATCAAATACCCGAGCTACCTGATGTCCCATCTTGAGTTAAAGTTATTTC
CTCTAAATGTCAAACCCACCTTTACCAAGAGCGGGGAATAGTTGTAGGTTGTCAACATCG
AGAGTCATCTATGACATCTGAATAATATGCCCTCCGCCTTTTGGCTTACCCTAGATCTGT
TATCATAGATAGCATCCCACTGGACCTCCTTGTCTGTCTGACCGATCTTCCTTAGACAAG
TCCCCATTGTAATGGGGGTTTTAGGCCCCTATTGCGTTGGACGGAACGGCACACGGCCTC
CGTAGATGCCTTCGATTTTCCGTGTAGACTCGTCCGCAGCCCCAACCACCCATAAGCGGC
TCTGAGCACCTGCCCACCTGGTCTCCGCATACCTCCAGAACTCTGTCGCGACGTTTCCAG
GGAAGCTACGCGTTCACTGCAGGGTAACTAGCGGACACTACGCCTCAGACACACGCGATC
CTTCTACCGGTTCCAGGGGCCTCGGGGCATTCGCCACCCCCGGAGGATTGGCACGGCGGG
CCGGGCGCCTCGGCTGTGTGAACGTGGCCGAAACAAGGGGAGCCGACAGGTTCGTCTAAG
CGCTGACGTAGCTAGTGTACGGTGAGGCGCGGGCAATAGGGGGAAAAGAGTGCATCAAGT
GAAGCAAAAAAACAAGGGCGCGCCCACTGTTGCCATCTAGTCTTGTGCTTCCGCGATGAC
AACTAGGGAGGCAAGGCTACTGGGCATAACAAGTGGTCCGCACATTCGTGAAGACACTGT
GCAGATCTTCGGTACATCGACTATTTACAGCGCTTAGTCCGTTTTACCCGCACACACTGT
TACAAGTCAATTGAATGCAACACTGCGTGTCGCTTAGTCACACCGAGAGCCATCAGTGAA
GTGGCGCAGGAATACGGGAAGTACCATTCAAAGAATGCATTGGACTCGCTGTAGCGTGGG
AGGACTGGTGGCAAGAAGAGAGGCGACGTTATACGCCGTCAGATCCTGATACTGTTCGGG
TAGCGCTGGCGTTCCAACATTCAACGTAACTATATAGAAAGCGAAGAGCTCGGTTGCTTG
CAGGTAGGGGGTATTCAGGGACGTACACTTCGACCAACATTAGCTCGTTCAGTGCGCCGC
CGCTCACCAGCCAATCGCAACCGCGCGAACAGCATATTCGATCCCGTAGGAGCATGAGGA
TAATGTGGGAATGCGTTTCACAGCCTGGCGCGGAGATACCGTTTGAGATTTAACATGGAC
TGTTGGTACAAACATAGTATGGCGGTAATTTAAACCTTATGGGGGACGATGGGACGATCG
GAGCAGCAAATGTACTGCGGATAGATTTTATTATGTGCTAGCTATGCTTTGAGTTAGAAG
AAGGCGCTGCCTGCTTGCATTTTGATAGGTTCATGAGATTTGCGGTGAGAAGGGGGCCCG
TGCATGGCTCTGGACACGTATCTCAGCTATCTCTCCAAGTCTCAAGTCCGACTATGACCT
GATTCTCAAGCGCCTTTAGATAGGAGCGACGAGCACATTTGGTGGTTCTGTAAACGTACA
AACACGCGTGGTGTTTTCTACATTTGATGGTTTCATGTTCAATCCATGTGCCCCCCTGCT
ACGGGGTGCATTCGTGAAGCTGTCATCGCTACTGTGTAACTCAACAAGGTATAGAATGTT
AGAACTAATATCTCATCTAAATATAGCCTTTGCTTCATCTAAAACCCCATTAGCAAGCAG
GTATGGCGGACGCCGGTCCATGCAAAGAGTTGCACCAGCCATCGTCGGCCCTGGTATTCC
GTCGTAGGGGGAAGCGTTGCCACATTCTAGCTATCAATGACGACTAGTATTTTCCCGGAT
GGATAGACAGCCAGCATGATTCCCAACCAACCTAGATGGAGTTAAAGGATACGGTAGACC
CACAATAACAAAGATCTACTAATGGCGATCTCGCAAAGAACCACGCCCTCGAGAAGGCAA
GTAGCTAAAATTCAATATATTATGGCATCCTAACTTCGAGGTAGTCAAATTCTCTTCTCA
GGTTGTTCGGAGCAAACTGGGTGGTACTGATCGGGTATCGGGCGAAACCAGCAGGCTAAG
AGACGGGCGGCGAGAGGTGTGGGTCGGCGGTTCCCAGGGGACTCGGAAACGGTCCTGTCG
TTTTAAGGCAGAACGCTCGAAAGAGTACAGGCCTGTCGCGAGAGAGGTGGTACCCCGGCG
GCCCTGGGCACCAATCGGAGATGGACGAGTAAGGAACATTCGCCGAGTGTTGAACGTAAG
ACGAGCGCCCTGTCGGAGGAACGGCGCCGTAGAAGGCATATTTTTGGCCTGACTCCAAAA
GAGTTGAATGGGGGCACGGGAGGTAGACGGGAGAAAGGACGGCAGTCTCGGAGGGCAGGC
GGAAAAGACATAAGGACTGTCCGTTGAGAATTTGACGTATCATGACGAACGAAATTCGAG
GACACAGTACCCCACCTGTAAGGCGGGTAGGTCTTGACCGCCTCTGCGCATCAAATCTAA
ATGAGGAGCAGATGCCGAGGAAAGCACGAATCAGCAGCCAGTTTACACCAACGGAAGGGT
TCGATGGACGTACCATTCCTCAAATGCGGGTCGTCTCGGGTGCCAGTAACGACCAGACAG
TAGGTGCGGCTTGTTATAACGCAGTTGTACCCATTTCTGGGAAAGCTGGCAAAGACGGAC
CTGCCCGTAGCCCAAGGTAAGCTTATAAAAAGCGACTTGGACGTTTCGCTGAGTGACCCT
GGGGGCTGTCCTGTACAGGCACTCCAGGCAGGTTCGTGAACAGAGTAGCCGAGAGTGTAA
AAGCACCTGTGCGTTCATCGGTGCTCGGGGAAACGAAGGGCGTACAGCTCGCAGAAGGGG
TGATCAATGACAAAGGCGAAAGATGAGGCGTGCGGCTGAATACGTCTATTTGGCAGACCG
GGGTCCCCGTTACCTACCTCCACAAATCACAGCCTGACTAAGGCCTCGATTTACTGCCCG
ACGAACCGATCCTCCGGCTTGCAGCGATTACGCCGCGAAGCATACTCTGAGCCTCAGGAA
TAATCCCCAAACCCCGAGCCAGGGATAACCTCTAGTTACGATAATGTTATCTAGCCCTAT
AGACGGGGGTAGGGTTACATTTTCTGTACGTTTGGATTGAATCGGGTCCTAGATCTTTCC
AAAATCTTTCTACGTTTTCCCAAAGCCTGTTTGCCTTATCTGTGGGAAAACGCATATGTA
AGCACAAGTGTCCGCATACTGTTCCCCCCAGTGCTCCGCGGCGGCGCCCGGCTTGGCCGT
AAACTCGCATGCACCCTCAAATGTTCCGACAGTACATTACAACATTACAACGCCAGAGCC
GTTAATACAGCTATAGGGCGGGCTCATACAGTTCTTAGTCGGATTAATGTGCGTCTGTAC
TATATTATTAGTGAGATGGGGTTGCTACATGTCGGCTCTTTAGAGTGGGTAAGGAGTAGA
ACACTCATACGAACTACATATAGAAAATTGTTCGTGGTTCATTACTCGTTGTCCCCTACG
TCAACTGACCAGACATTCGATAATAGTTGGCTCTCCTGTCCCGAAGTAGTACCTCGATGC
AGAACACGACAGGCTTTTAAGGGGTCTATATGTGCATTGGGACAGAGGCTTACGTCGCAG
CCTCACTTCAGGGCTTCAAGCTGCCCCCACCTGGCAAGCGGCGAAAGCTTGCTGCTGCGA
CCATTCTGACAGGATAATACCCGCCGTCCTCCCTTTCCCTTGGCCCCGAAGCTGGACGTT
GGGACTATTACATAGTTGGGTATAAGTTAGTGGGAGGAGCCACTTACTGATATAGCAATC
GACCAATTGTGACGAATAGCTGATACTACGTGGGACAAAAATGCATTGAAAAGCCCGCAG
CGAACACAACCCTAGGGGGCGATGGAGAGCCTGAGTGAACCAGCGCCTTACGTATGATAT
TTTATTATTGACTCAAAGCTGAGCTGTACCCGTGATGAAGGGACCGGTGAAGTTGAAAAC
GGGCAGCCTTGGGACATTAGGAACCTCAGGGCGTTACGCGGGCGGCACTATGTTGTCGCC
GCTACGATTTGGGCACTATAGTAGGGTCCCCAATCCGGGCACGATCTTCCTTTGTGCTGG
GGGGTGTCCATCCTCCCCTTTCTATGTCCGTAAATCTGGTATACAATTTTAATTCAACTA
CCGGCGCGCCCGTTTGGCTCTGCCGAACATCTTCACTCCGAACCTTCTGTTAGAGCCGTG
TATTCCCAAAGGCCTGTCTCTTGTCTGCAATTAGCGGGGCTTGGACTATGTAAGTTGTTG
CCCCCGCGTTGCGTATTAGCTGTTTCGCAAACGTCCGCGGTAGACGTCCAGAGAGGTCCC
ACCGTTGACTTCGGGTCCCACGACTGGCTGTTCACAGTCGCTTGCCTGTGCAGTTGACAT
TACTCACTCCTTCAGTAGCGATACCCCGCTCTGAGTGGGCCACTTAGAGGTTGGTCGAGT
GAGAATGACGAATCTGAGGGTCTGCTAGCCCGTAGTCACCCGTGTGGTATGATAGCGCCA
AGCGATGAAGGAGGCTGCAACGCACGGATCTCACAAGGAGTCACTCTATCCTAATCGATG
GATATCATGGATGCGGGTGCTTTGATGGCTCCGATCGATGCTTTAGTCGCCGTTTTATAT
CTTATCGACCGACTTTCAACATTGAACGCAAAAGCTGGACGCCAATTTTCGCTCAGTCGC
CTCCCTCGAAGGCGGACCGAGCGCTAATGATGAGCGACATTCCATACTCTG
>GCA_000440415.1
ATGGCTCAACTTGGCGGAACACGGGGGTCCAATGTAGATCTGAACCAGCCTCGCCGGCGC
ACGCGGCGGGTATGGGGGTTGGCAGCTGGGAGCTCACTTCCAGCTGATCGATGATACCCC
CATCCCATACACGCGAGAAGTGTGGTACATGTGGGGCCTCAGGTCGCAGCTGAGGCTCCG
GGAGGAGAATATTGTTGTGTCCTCTGTCACGTCGCCCAGGACTTCTGCGCACGCGAAGGT
GGGGAANNNNNNNNNNNNNNNNNNNNNNNNNNNNNNNNNNNNNNNNNNNNCTCGAGAGGT
AGTGAATCCTGGGTTTCTGCAAGCTGGGGTATCACCAAGACCAAGACCGATCCCACAAGT
ACTCATCCGACAGTGCCCACGGTTCTCCTTAACTTGTTCGCGCTCTAATTCTTTCATTCC
CAGCACCCGTGAAGGTCTCATCTGCATCTGCCACCGCCCCGACCCATTTCCAGTTGTCCG
AAAAGGGTTGTGGTGCGGTGCATGACCAGTTCGTTTCAGAAGGTCTGTTCATTTCTACCC
CTTNNNNNNNNNNNNNNNNNNNNNNNN--------NNNNNNNNNNNNNNNNNNNNNNNNC
GTCCCACGCCTAAGCGCCCTTCGGTTCAGCACTTGGTTTGTCTTACCACATTCTCTCCGC
TAAGCTCGTTTGTTATCACTGTTTTGCTTACCTAACTGCGACCGTCAGATTCTACAGTCN
NNNNNNNNNNNNNNNNNNNNNCCTACGCGCTGTTCCAACAGGCGCTCCTGTGGATCGAGC
ACGTAGTAACCTTCCCCGCATTCGAATCAGGATGGTGCAAATGGAGCCTCCTTCCATTCG
ACCTCACTATCTACGACCGCGCTTGTACTCAGGCCGAGACATGATGTCGAGCCCCCGTAC
ATGAATTCTCATAAGCTAGACTTCCTAGGTAGATTACCAGGACATACGTGTAGCTTATAC
GTATTTATCGGCCACGTTGGACACTCTAATTATGAGAGACCGCGGTTGCACCATCCCCCC
CCTATAGCTAAACAGTAACTGTATATTTACATAAGAGCTGTTATTAGAAAGGTAACCCGT
CTACAACGGATAAATGATTACTACGGCTGCCACTTTACTCCGTCGACCATGGGGGACACT
AGAGCAGGTCCTTTTTAATGGCCGCTAATGTCCTCCTTGCAGTTATCCGAGTAATACTGC
GGCATTAACGCGAGTATACATCGGTTAGTGGCGTTAGTCAGTGACTTCAGGAACCCAGAC
ACCGCTGGTAAGCCTCCACCCCACTCAGACTATAGGGCTCAATCCGGTGCAAATCTTACT
GGAGTCAGACCCGCCGTTCACGCCACGTAGTTAGTATGCGTATATATCGTGAGTTACGTA
TTAGCAGTCGCGGACTTCCCTAAAACTCTCTCTCTTCCTATGCTCCTAAACTTCTTATCT
TACAACGCCTTGTATGTTGTCCTAATCCTTGGGTTAACTTACATCTTATAGTAAATAGAA
CATTGATGCCTTATAGCTGATAATTCATTCACTGCCCACGCCGAGTTATGGGCAACTACC
CCAAGTGCGCTACCANNNNNNNNNNNNNNNN-----------------------------
-----------ATATNNNNGGAATTAGCGCAATACGTGAAGAGCGACTGAAGAACAGTCG
ATGGTCCGGTAACCACGGTCACGGGACCATACGGTTCTGAACCTGCCGATGTATGTCCTG
TCATTACCTGCCCCCACAGCTATAAACGAGAGGTTATTGCGCGCGATAAGTGCCCTTAGT
AGCGAGAACGACACCAGGGAGTAGTACCCGCTAAGACAGAGAGTAGATAACGCAACCGGA
GCCGTCAACCGTATGCAAGATGTAACTCATATGCTGGCCTTAAGGTCCACGAGGAGACGG
TCAGACTCGCCACGCGTTCGGTTGATAACCGTAGCCGACTTTGTCTACATTTTGCTAACT
CATACGTTATGGGATTCGCCTGCACCACCTTGTGTATGTGCTCGCAAGCCTCTTGCACCT
CCCGTTTGTTAGTTCTGACCGCATCCCTAACCTCGTCTACACCTGACGACGAGTCCCAAC
ATCAATCATCCTCTACCACGATCTCCCTTTAAGCAATTCTCGCTCGCTCCGCCCCTCTGC
GCATCCGCGGATAGACCCGTTGGTCTTTACCCCCTCGCGGCCGGTGGCCCGGAACTCGGT
CGAACGTGCGGGAGGAGCAACTTTTCCAGCCGTCGGTAGTCGGGCGGGTGACCCCCCTCT
TCATTCGCTCGGCTCCCCGCACACTCCGGTGTCGAGGAAGTAGTCCTCCTGGCTACTGCC
AGCTTATCACCCGACCCGCATGTCTGCTAGAGGCTTCCGCGCACGTAAGTCCTTAATGAG
CTGGAGATACATCCCACCTCCACCGTTAGTGGTAGGCGCGCTGATGAAAGTTCCAGTAGT
GGTGAGTTTTACGGCCCTGGAACCCCTTGGGCCCGCCTAGAGACAGCCACAACATAAGTG
CGCTGGCAATTGAGCTTGCCCCTCTCGGTAGAGCTCTCGACGGGAGGCGTCTGCTGACTA
GACTTGGTGTGGGAACGTCAGGATTATAGCCGCAGAGCGTTTGTGTTCTACTCCCTCACT
AGATGAACCTGTTCCCAGAACTGGTTTCTCCGATCATCGCTCAGATCAGGCTTGGTCTGC
AATCATCCGACATGGTCGGACCCCTTAACGTTTTCTACTTGTTTACGCACTCACATCCTG
GACAGTTACACTGGATTAGATCAACATGTGTATAACCATCACGCCCACGACATCCCCGAG
CGCAATGGTTGACGTTACCACGATGACCACCTCCCCATATAACACCTCCGCGTACGTCAT
CGTAGATCTAAACGCCTTTCAATAGCGCCTCGCCCCGCCCGGTTACCTCACCACTTGGAT
TCCCGCGGGGCGGGNNNNNNNNNNNNNNNNNNNNNNNGTGCTTCTTTCCACAATTCGCTG
ATGGGTGCCAGTGGGATTCTGCTCTCGCACCGTTACTGTGTGGCCTCTAATCGATGGAAG
TTAATCGTCACCTTATAGCCAGCTCGCTCATACATTGAAAACTCGCAGTCAGAGCCCTTC
CACCCGATTAAACTGCCTGCAGGCATTGTGTGGTAATCGTCTTCAGAAGAGTGCTACCGT
CCGCGCAACACAACCTGGACTCCCGCTAAACCCCGTCTGTAAGCGGTCGTACATTCACAT
ACTGATGGTTTTACTACACAACTCCTACAGCGTGGTCACTGCCGCCTAGACCCTTTGCTT
GAAGGAGTAGGCCCCCTCTGGCAAAGGTCTGTGATAATCGCCATCTATCCGATAGCGACG
ATGACTTTGATAGACGTGTCTCCTTCTACCTTATTCGTCCGAACCGGTGGGCTCACCACC
TACCCCCTCAGCTTTCTCTAAAGACCAAGTAACCGCAAGATGCGTCACCCCCATTTATTG
CCGCCTTCGTCCCTAGTTCTTATCTCTATGACATTCTGCTGCTCTTACTAACACTTTCCA
TGTCATAGAATTTCATACGGCTCAACTACAGGCAATGCGTCGGCGGATTTGGTTCACCGT
GCGCTCCTCTCCTTATCTCCCCGCTTTCCGGCCCCGGGTCTCGGTACCCCACGGACGCCT
ACCAAGCCTGCTTCGGCCTATCAGACAAGGCGTACGCGTCACACGGGATTCACCGTAGCG
CTTGTGACCTTCGTCACACTCGACTGCTGCCCGTCCCGCCCTATCGCTTCCTCAATAGGC
TCCTTGGCCAGAAATGTCCAATCGATCAGTATGTCATCCCCCCACCACCCTGCGGCTCCG
CATCCCCCCTCCACTAGGTCCCCGGCTGATCCTATCAGACGAGGCCCTTCCTCCCGGTGC
TATTTGGCAACGAGCCACCTACAAGAGTTCAGATCACAACCCTCCCGGGAAGTACGCTAC
ATGTTCAGCGTGTGAGTTATTAGCGCCAGAGTCGGCCCCTCTCGCCGTCGTCACGGACAC
CCGGATCCGCCCCCCTAGCTGATTATGATGGACGTTCTTCGTTCCGAGTTCACACCTTCC
CGACTGCAGGGCATTTGAGCGAATGCCCACAGCCTTGCACGCCGGGGGGATTTAGGAGAG
CTGAAATTAACCTTATTCCAATTTCACAGTATTACATTCGTTCTCGACTGCGAAACTTAG
TTGTATGCTCCCTCGCTGCTTGCATCCCCCGGACCTAGGGTATCTACAGATTGGGGGGGG
CCCGATCGGCTCTTTGACGCCGCGTTCCAAAGCCCCGCGTGCAGCGGCCTCTCATGACGC
CGCCGTTCCCACGCCGAGGCTAGCTCTTGAACCATCGGCTGGGCCCATACACCACGACCA
TTCAAAATGATGAAACGGGTCAGTCACTCACTTGGTAGCTAGTCCGTACTGCTGCTTTTC
TCGTGGCATCAATAATTCCTATGGCGCCACCTAAACAAAGCCGAGGCAAGGCCTGCGGAC
AGCAGGTCTGCCCCGCCGCCCGCTCGCCGCCGTTCTCGCCCCAGGTCCGTTGTCGTTGCT
GCTCGGGCCAGCCGCCCAGACCTGCGAGGGTCGCGTTCCCCTCGCCCCTTCCACCTCCCT
CGCGCTCCTAGCCGACCGACTGGATGTCGGCACTCCCTCGCTGCGAGAGCAACGAGGCTA
TTACGCTGAAACCATATTACATCCGCAGAAACTCCGCAATATGGCCTATGTGAAGGGATA
AGAAGGAAAGACAAGCCCTGTTGTGACAGTGCTGCTCACACTTCGACGTGTCGCACTTAG
CTGAATATGACCGCCCCTGCGCCCTCGGTTTCGAAGCTGTCACTAGCAGCTATCATTACA
CAACATCGGCCGTCTCAGTGAGCCTCGCACACCCGGGTACTTCCCAGCGCTCGGCCTTCC
CGTGCTACGGCGCCCCCCGCGGCCTGGGCACCCCTACTAGCCCTCCAACCTCGCCTCCAT
CAACGCGTTTTCAAGGTAAGTTCAGTACCTGCCCTAGTCCGCGCGTCTACACGTACTTCA
TCACGCATAACTCCGAGCGTAACCCAGATGTTGCTTCCTTGACGTATGATCCGCATCAGG
ACCTCGCTCCCCTACGCAGGCTGCGCCGTGCCTCGGGATGTACCTCTGCCGTCCCCGCCT
CTCAATCCTCAGCAACCCGGCTCAGCCCTATGGTCCTTGCAGCTCGTTTTGGTCCTTCGG
GCAACGGTTCGCCTCCAAGCCAGTAGTCGTAGAACCAGCATGTCCCTCCATTTGCTTGTG
GGCTCATTGAGGTGGTCCCCTCTCCTCCTATCACCCCACCGTTATCATGGATGGATGCGC
TGTATCCTCGCTGCCACTAGGCCAAATACGAGTATCAACGGTGAGAGTACCTTAACGCTT
CTCTACTGTATTCCGGCGCCGTGTCAGCAGACATTCCTACCTGCTCAATGCGTCATCACG
ACCAGGTTGCATTGTTCCGGCCGTTCGCGGCCTGAACTGCGCCGGCGTGAAACCATGTAG
GGGCCGCATGCTGTCCTCCGATTGCCCCTCAGTCTGTGCCTCCTTAGGCTCTGGAGCGTG
CCACAGGAGTGGGTGGTGAAAGGCGGGAATGGGGAGACTTGTTATTGTGCCGCTTAGAAA
CGTAGCGTTCTGCACGTTTCTACATCGCCTAGTTGTATGTGACGTAGTGTGGTGCTGCAC
TTGCTAAGGCGGACGGGCGGCGGTGTTAATCTGCAAATCTCCCAGTACGGAGCGTTCATG
TGTCGTAAAAATGAGGAGGATCCCGAGTTTCAAGACAATACTAAATATTGTCCTTATGAG
CTGCCGGTCTTGTTCAGAACTCCAAACAGGCTTTCGAGAAGGCCGAGATCCTAGGACGTA
ATACTCCATTTGTAGGATAGACGTCGCTAAGTGTGGGTGGTGAGTTGCACGGGCTTCGGA
GGCCAATCTGGCTTGAACGTTTCCAATCTATGTTGCAGCGCCATCACGTCAGCATGGGCG
CCCCTGTACATCTCGTTGGATGCCTCCACGGCGCTATGAGCTCCCGTCTCTTTTTGAATC
GTCCTCCCCTACCTGAGTACACCCCTAAAGGTTCGTTGGTGTCGTCTGTCTCGCCACGGT
GGTTCTTTGGTTATCCCCTCGGCCACGCCTCGCGCATTGCGCCTATCCGCGCGATCCTTC
CATGTTCGGGGCCATTTGGAGGGAGCATTTGTAGTGTGCCGTCAATCCTTAAATGGTGAT
GACATGTAGACGATCGGTGTACTCGACCAGTCCACTCAGCTCTTTATCCGGTACCGTGCC
ATTCTGGATCGGGGACCATTCTTCCGCCGACTAACCCGACGCCAAACGTACGGTTCGCCA
CCGCCCTCGAGTAGGGGACCTAGCGCCCACGAACACTCTTCTTCCAGCTAACACCGCAAT
CGTACCATTGCCCCCCAACCCCGTTTCACTACCCATCTCAGTATACACTACATCTTGGAG
GAACTGCCGTTTTGTTGCAGATGATTAGTATCAAGCAGGAAGTGCATAATGATGCCTACG
AACCAGTCAATATCTGAAGCAAACCCTTTCAACAGGACACACAAAGGCCGGAAGCGTCCC
GGGTTAGTGCTTAATTTCGCGGGTACGGTTGTTCGTGTGAGTGTCTGCCACAAGGACCAT
GCACATCGCCCAGAAGGGAAATCCCTGAGTCCGCATCTGGCGCCCACTTTTGACATCGGC
CGACATATGTCAACAGTCTGACGCACGTATGAACTCGCATTATCTCCCCGGTCCTTGTAC
TACAACCCTCGGGATCCCGAGCACCTGCGACGGTGGATCACCTAGGATAGCTTTTCGTAT
TCGGTTCCCCTTCGTGAGAACCTCTAGCCCTGTTCGAAGTCTCCATCACGTCAGTAGTCG
GAAGCGATAAATTGTTCTAGTGAAATGGAACGTCTACCTTTAGAATTCTCTAACCTTGTT
TATTGGCTCCGACGTGCGGCGGTCTAGTAATATACTTTTATT------------------
--------------NNNNNNNNNNNNNNNNNNNNNNNNNNNNNNNNNNNNNNNNNNNNNN
NNNNNNNNNNNNNNNNNNNNNNNNNNNNNNNNNNNNNNNNNNNNNNNNNNNNNNNNNNTC
CAATGGGGATAGCGCAATTTTTAACATCTGAGCCACGCCGATTTAGTGCTGTCACTTTAA
GCCACAACATAACACGCGCCAGCTTTCACACGCAGTCCCTCACGATGCCGAGTAACACGC
AGATGCGTCAGGGAATGGTATCAGCTTGCTTGAGAGCGATTGCAGCATTACAACTTGGTG
AAAACCCGAATACCGAGCGTAAAACTCTTTCTTTGCCCACCTGAGTCGGCTCATATACAA
CCGGTGCGGCCCTACAAACCGAGTAGAATGGTTGAGTTGCTCAGTGTAAACTCTACTCTG
ATACTCTGAGTGGACGGACCGGTCAATTTTAACACTCACCTGGCGGGATCGGAGCCGTCC
TGCCCACCGCGGCCCAGACACGGCTTGTCAC-GCAATAAAAAGCGATCCGTNNNNNACTA
ACATTCTTCGACCGCTTAGTCCCCTCAGATCATACAGTCCCCAGTGTCGGCCTCCGGTCC
CTTATCTCGTCTGATGGTTCTTCTTTCTATTNTCGGCCACGTATACGCTCTTCATTACGC
ATTTTGTCTTATACCTCCAATAATACCTAACTTAGCNNNNNNNN----------NNNNNN
NAATCGACCTAATCGGGACATACATGTTGCCTCCCTCACTCCTGTGATTTGACCAGTCCT
AGCACCCCACTTTTAACATAGAATTATCCGACATTCCCTCCTCACTGAATGATCGGATTG
AAGGATCTTGCTTTAGTATTTCATCACAACTCTTTGCATCGTTAGCCCCTTCCCGCACTG
CACTTGTCTCAACTTTGTCCCGGCAATTCTTGCCTCCTGACACCTACTCCCAATTCTTTT
ACAAATCTGCAATATTTGGCCAAAAGACTGATATTCGCTGAGCATATCTACCANN-----
--NCGTGCTTAGTGTTTGGTGTCAACTGCAGTGGCCGAAGTTGGCCATATGTGTGGTGCT
ACGATGCGGTTGCAGTACTTGGTTTCCGCGGACCATCAGGTGTTGAAGTTTGCTCATAGT
TACGTTAGTCCCTCCTGTGGGCCGTGAGCTGGATCCTTTATTACCCGGTGGTAGCGGGGA
GATAGCTGTCGGCGTAGGTAGGGCTCGGTGGTGAGGACAAGTCAGGCTCAACTGGCTATC
GGGGTGGATAGGTGAATTTGGCCCAGCAGTCGGGGGTGCATATGGGCCTGTGCCCCTTAC
TTGGCACGCGACCTTGTGCATATGAGAAACATTACAAAAATTTGTATATCAGCCGGCCTT
ATGGGCTCCCGCCTTCACCACTTCGTGAAACGGCCAACCCACATCGCCAGCCCGCAAGTC
ACGTTATCGTCNNNATGGCGGACAGAGAGATGCAATTCGCTTATGTAAGATCACCTGCCC
GAAGTGCTGCGGTCCCGTCCNNNNNNNNNNNNNNNNNNNNAGAGATGCATATGTGATGAC
ATGGCTTTTGGAACGGTAGTGCACTGACCGGCAATAGCAGTCGTGCTACAGTGGAGCGTT
CACTACGTCAAAGTTCAACAAGGGGAACACTGAGGCTATTGGCGTGGCAGCGCGGGGATC
GTGGCAAGAGTCGTGCGGGGCATGTGTTACATGTATAGGATTGGAATGGGAGTCCTAATT
GTTATGTTCACGCGCTTAGACCTGTGTTGAATTCTTGCGTAGATCAGCATGTTTCTTAAA
AGATAATTCGTATGCTAGCGCATGGACCTGGTCCTATAATGTATCTCCGGGTCTCTCCAC
TCCGCATTGGCTACCGCGTGTCTCGACCAGCACCTCCATACCGGGGATTGACACCACATC
ACCGTAACCGTGTCAACGGCACCAGCCACCGGAAGAGACTTACTAGATCAGCCTTACGCA
CCCTACTGCATATGAGCCTTTACAATGGGTACCGACCTGTGTTTGCTTGATTTAGCCAAT
CCCGGGTTCGCCGTTGATTTTATTTCACAATAGATCTTTACAACCTTTCCCCACTTATGC
CTCCCAAGATATCATCAGCATATAAAATACTTCCCGATCCGCCTTATCGTCCTGCCACAA
CATTCTTACGCGTCATTTCTTTGTCTTCGCCCTCACTACCCATTGTCGTCCACCGGCCCC
ACCTAAGCATCTCCACTATATACTCCACGCCACGCTACTCCCCACCACGTGCACGGACGT
AAGCCACTGTGTATTCTTGTAGAAAGACTATTGCTGACGGTGAAACTATCTAAGCAAACC
ATTGAAAAATTCGTTGTTTTCGCTCTATGTGTCTCATCCCTTTTTTCCCGCCTGTCTTAA
TTAAAAGCCCTTCATTCGACCCGTTTAATATATGTTTTTCCAATCCATGTTTTGCCATGC
CTCTTAAACACCTTTATTCTTCGTTCTTCTCGTCGACCGCCCGATAGCTTCTTCCACCAC
CCCTCACTTCTCCATCTTTTCCTGTCACAGCTTCCGATAAACTCCCCTTCCCTTCCTTCC
CACGTGTCGTTTTTCCAAAACCTCTTGTTGACTCGTGCTATCTCGCCTCGTTTATAAATC
ACATTACAAGATTCCGACTCCCTTGTCATTCTCCCAAAGAGTGTTAATGAGGTCCCAATG
CATTATTCTTCCCTATATAAGTGAATAATAACCTGGCATAATNNNNNNNNNNNN------
--------CAAGCAGACCTTAAGTCAAGACGGAGGCCTCGCACCTGGGGGTGGCTGACTG
CACACACGCAGTGAACGGCTCATTTGCAATCAAAACTGAATCGGATGCAATGACGCAATT
CTCATGGGAAGGACTCCAATGGTGTCCTTCCGGATTGACCCCTTTTCTCTCAATCTTTCT
ACGCGGAGCCAACCCGACAGGTCCGCAAGACCGACGCCTTCGTCGCCTTCAATCCCCTGC
GGACGGCCAGCGAGTCTCATTGTTTGCGTGGACGGCCTTATCGTGGGAGAGATACGACGG
TCGGCCTCCGCTCTTTTTCGGTCCATCCTCCCTCCAGCGTACGCGTACACATTGCGGAGG
TGTGGGGCAGGTCGAATTCCTGAGCCGCCTCTGCGTGGGGGCGAAGTGTCGCTTTATCTT
CGCACCAGCGGGCTCAGCCTATAAGCAGTGGATGAGTCCACCAGCACGGCGCGCCTCCGG
GCTCGGCTGAGAGGTGCGCCATCCTAGAGCCGTGCCCTGCTTGTCGTCGGTGATTACGTT
CACACCGGTCCCTCAGAGAGTAACGGCTCGCGCCTACGAGACAGGAGAATCAGGTGGTCC
AGAGTCAGGCATTTTGAAAAACCACTCACTGCTGGCATTCACACTCAAGGACGGATCGCC
TGGGTGAGCACAGCGCGACCGCTCCNNNATCCGAACGCGGTCTCATACCCCACGCACTAA
TTCAAATGGGCGACAAGGCGTCATTCTCTAGCTCTCCGGATTGCTTAAGTGTGGATTTTC
ACTCCCTCATACGAGCTGTGTATGCTGGATTAAGGGGAATGAGTGTGACAGCAGATCAAT
GAGGTGCTGCCCAATGGTTCCCTTTCGTACTTCAGTTCACTGCAGCTTTAGGGTGTCTAC
GTGCCCACAGCGTGGTGACCTTCATGCTCCTATGATTTATGCGTCAGATTGACTACAGCC
GACGGCCCCCGGTGGAGACCGAACAGCCCGGCCATGCAGGTACTAAGATCATTCCCGTGA
GAAACAGCCGAACCAAGCATACGATGGCCGGTACACTCCGCATATTAAAATCGCAACATG
AACAAACGTGCGCGATGCCTATCCTCCGGCCGAGCATCCCCCTAACGCTTGGCATGGATT
CGCAGTGCCCGCAACCGGATGCCCTAGGACGTCGCTCTGGGTCCCCTGGCTTTCACGCCG
TTGGCGGTTCCCCACCCACGTGTATGCGGTCGTTCTCGGAGACAGCGGGATGAGAATCCA
AAAACTCCCGCCGCTACGTTACCAACACTGAAGTGCTCGGTTGCCGCCAGCAGCCCAAGC
ACGGATCAGAAANAGATTAAGCGGTGTAGAGCATCTTGTGGAGGTAAATGACATGAAGAA
AATGTAGGGTGGAGAAGACTCAGAATATACTTATGCTTCACAGAGGCACTTATCAGCGGT
CCAACGCACGTGCATAACTAGCGAACCCTAAGATTCTGGGTACGCAAGGTGAAACGAAGA
AGCGGAGGCGTGTGACGGGGCAGAGATTCCCTGAGCGTGTCCGGACTCAGCTAAGACAGG
CCAACACCGGTGTGCGTTGAGACCATTACAGAGGATGACAATAAGATACACGCGTGACCG
GGCAGAGATCCGTATTGAGTGGCAGTCTCTCCCTACAATACCATGACCCATCATGGGTCT
TGTCCTTGTGCAGGCTAGTAAAAAACCATGGAGTCAATCATATGGTTCCGTCACTGGCCC
CTACCGCATTGACGCGGTTATCGAATCTAGCACCGGACTCTCACTATTACTATTGCAACT
ATTTGCTAGGATGTGCATTGCTGGCTCCCCTTTGCAGACTAATGCACACTCTTGACTCGA
CCCGCACCATGNNNNNCTATACATTGCCGTAGGTTTGAACAAGCNNNNNNNNNNNNTCCA
TGGAGATGCTTACGAACGCTCACTACAGATATGGGGTCGCAGCACTTTTTGCCATTGCAG
TTTCGCTGCCGATTGTGCGGTGATGTGTTGTCGCAACTGTCTATCTCGCAATTTCGCTAC
AGGGTTCCCTCTTGGTGCACCAGAAACATGGCTCATACCCAGTGTAATCGGGGGGGCAGA
AACTCTGTGTGCATGTTCCGTCGGGGAGGACGTGGTTCCTCGCCGTATACTTGAATACTG
GCTGCACATAACTTGAACTAATGCTTTAGAACTGCGATTCTATCGCCCAAAAGGGTGTGC
CCGGTCTTGTTGCGAAGTTTTACTATAACTATTAAGCCTCCATTTTGAATTCTGTTCAGA
ACCTTGCGTCGTATCGAGCACTCACCTACTAATCCGTGCCTCCGTCTACTTCCACTCGTT
CGACACTCAGTTTCCGGTTTTCATCACACCATGCCACATATTGTTCTATCTCGTTTATTC
TTACTACGCTTTCGGCCTTATATAGTGTTTTCCTATTTCCGCACAAGGGTCAAAGTTCTG
AAGACTTGAAAGTATTTCCTAATCAAATGTTACTTCGAAAATACAAATCTCACTTACGTT
GACACGCTTTCTCGTCCCGGCCTTTTGGATTTTCTTCACTGCTGTGCTCATAATCACATC
ACAGTTTTCTGGAATAAGTTTAGTCTCATCCCGGAGTCCCACTCTACATCCGATGGAACC
ACTTGAATTACATATTATTGCCTCCTGCGACTGTGTTTCGGTGCCACCGGACCTAGCGCT
TTTCCAGAAGCAAACTTTGTGTTGGACGACCACCGGACAGAATCGGTTGCTCGGTATTAG
TTCCCCCAATGCCGAATATAGGCAGATTTACCACGGCCATACTCTACTCAGTTACACTGT
CTGAGGATCCTCGTAATGGCACTTTTGCAGCACCCACTTCCCTCTCCTCAGGCTTCTAAG
AGCACCCCCCCCCAAAGCTTTCCTCAAAATCAATTCTGTTTAACTGATCTTTCATCGCAC
CCCTCCTGTCCACCNNNN-NNNNNNNNNNNNNNNNNNNNNNNNNNAAAGAAATTCCCCAT
TGACGCCATGCATTTATTGCTCTCTGTCGTCCTCTCACCTCACGCTTGAGAAATTGGCGT
CACCTAACACTTGCACCCTCNNNNNATCAAGTACCATCGCTGCGATGTAAGTGCTGTAGT
AAGTCGCGCGACTATTCGTTCGGGCTACCCAACGGCATTCGTTCGTATATGGAAGTATTT
TGCCCAAATTAACTGAGAGGTCCGCGGATTTAACTGCGATGCCACAGCCTGGCAAAATTC
GGGCAAACATCCGGTCCTTATCCGGCCCCCTGCAAAGATATCTAACACCCAGCCTGAATC
CCAATTCTCGATAATTGTATGACGGTCTACGTACGCGTGCTCATCTTGGTTACGTGCTGT
ACGTTCACCTGGCGTTCCCAAATGGAATTCTCTGAAGAGCCGATAAGAGGGGAGGATTCA
GTTAGCAACGGCCCAGGCCAGCAGTCGATAACACGAACGGGTGGACACCGCGTAGGCTGC
CTCATGAGGGGAATGCACAGCGTGTAATCGGGGGGAGATGTAGGGGTCGGGATTGTGCGT
AATAAGCCTCGTAAATATCTTTGAACGGGGGAGCACGAGACTTTGGGCCATCAAACCAGG
ACGGCCTCTAATGCGAAGGACGTCCTGTAACCCGACCGTGGGGTGCCTCCGATGGCTACT
CGCTCTCGGTCTCCTGCAGTGACGCAAGTTCGTTCCGTGATCCAAAATTGGGGGCCTGGA
TGCATGCTGTTATGCAAACATGAAAGTGGGCCGGGTAAACGGCCCCGCTGCGAGTAAGTC
TTAGGAGGGGCGGCGAGTCTGAGTGATCCAGCCGGTTCCGGGTATATAGTTCGCGCAGTA
CAGCGTTGCCGCCTGCTTACCCCCCAGTGTCCTCGGTGATGTGTCGCCGTGCGCATGCTC
GCTGGAGGACTGCGTGGGGTCGCTCTCACGGTCTTTTGCTGTCATGTCGGATTTGCAGGA
GGCCTATGCACCTGAGCCGTGGGTCAAGCACTGCCTGTAGTTGGCTTTGCCCCGGGGCCT
CTGACTGTCCGTGCGCCGCTCGGACGTCTGAGTGGCTATCGTCCGTCCAATACGGCTGCT
GCCTCCCCCGTTCGATGATCTGGGATGGGGTAGACATAGGCGGCGAGCAGGGATGGCACA
GAAGGGTTCGATTTTTACGTGGTTTGGGGGTTGGGGCTTGAGTCGCATCGTTTGGTGTAA
GTGATACGCAAATAGACATCTCCTTGTCGACATCATATCCTGCATACCTTTTAAGGATGC
TCTCTGTAAGATCATTGCTTCCTACGTCAACCCTGCTACGACGGAACGTACCCTCCAGTC
ACCGGCTATAGCGGTGCTGTGAATCGGTCCCTCCGAACCTATCTCCGAATGACCATCCCC
CAGCTATCTCCACATGGGCGCTTTGGGACCTATATGCAGTGAAGAAAGGGTTCTCTGCAT
CTGGTCTTCGAGGTACTGTTGAGCCGAGGGCCGCGCTGATCCGTCGGTCTCGCGTCGTCG
ACGTGGCTAACCGCCCTGGTATGGCTTACGCGTTATGCGGGTGGGCGCCGTCGCTGCGAT
TGTATGGGTCCTTCGCTAAACGAAGCAGAATGGGTCCAACATTCTCGCAATCATCACCAA
CATGGCTTAACGTCAGCCTAATCCTTGGGTCTCGGGCTTGCCACTATCCGGGATTTTCCG
AGACTACAACAACGCCCCCCCACACTATTTTTAAATATAATAAGGCCTGGGTCTGTAGAG
CTGAAATCGTGACCTCATCTTCGTACATGGAGGGCTNNNNNNNNNNNNNNNNNNNNNNNN
NNNNNNNNNNNNNNNNNNNNNNNNNNNNNTAGGCCATTCTCCACAAAAGCTCCTAGTCGC
GGCGTGCGCAGGAGCAGCTTACTGGGTAAGAGCAGTGGTGTGTATGCAGNCCCNNNNNNN
NNNNNNNNNNNNNNNNNNNNNNNNNNNNNNNNNNNNNNNNNNNNNNNNNNNNNNNNNNNN
NNNNNNNNNNNGAGGATCTGAGAGGGGTGGGGTGGGCGGGGTAGAGCCCGCCGGAGGAGG
TGAAGGGGGCATCAGGTTGAGGGTACGGCACCACAGGCCAAGCCCTGGCAGCGGCCAGGC
CGTCGAGGGAGGAAGGGAGACCGCTCGTGGCAATGGCGCACAGCGCGAAAAGGCACCGAG
CTCTAGAGTCGGTGGCAGCCGCCGAATAGGTTTCGCCGAACTAGATAGTTTGTGTGGACC
GAAGTGTCGAGTCTGGAGACCTCGGCGAGCTTTCGCTTAAACGTCATCTACCCGACGGTC
GTCTACGCTAAGCCTCGGTCCCGCCCCCGTGCCGGGTGAGTCACGTCACGCGCCCCGCTC
CTGAGCGGACAGCACCGTCCATAGCCTTGGTTCCTCTGACCTGGGCATTCCAGTTCTCCC
CCTGANNNNN--------------------------------------------------
------------------------------------------------------------
------------------------------------------------------------
------------------------------------------------------------
-------------------------NNNNNNNCCAGAGCCATGCGTGCCTGAAGTCCTAC
GCATCAGCCATAATCCTGGCANNNNNNNNNNNNNNNNNN-----NNNNNNNNNNNNNNNG
AGACCAACTCACTCTCATTCGCGGTTGGCCGCGCTTGGGCTGACAGTAACGAAGCGTCCT
CGCCTTGTCTCGTAATGATGAACCTCCAGTTATAAGTGCTACGTTTTAGGGGTCACGGAT
GTAATGGTATTTGGCACGAGTAGAGTTAACGACTGCATATTGTCCCGATNNNNNNNNNNN
NNNNNNNNNNNNNNNNNNNNNNNNNNNNNNNNNNNNNNNACCTCTCCGCCGTTTGTCCGT
TAACCGCTACAGCATCTTCTACACAACCTAGACGTGCCATTGATGGCGCCCAAGCTGACA
GTCGTTCAAGTTCATGCCTGATCNNGGTNTTANNNNNNNNNANNNNNNNTCCAANNNNNA
CNNNNNNNNNNCAGCAGTTAACCCCTGTAGGCCNANNGCCCTAANTGTAATTCCACAACA
CGTGGCGCCAGTGNNNNNNNNNCTGGCAACACTCACAACGGCCGCCCGCCCCTACCCGGA
GACGACCGCTACACAACGTAGCCAGTATCAATAGCGCATGATGTATCGCTCGTCCTAGCC
CGGACTTGAAATGCGGCGATGCGCTACTAGTCTTTTATGCGCTATCATAGCGCTCTGGTT
ATCGAGCCCGGTGCGGACGCGGTACTGAAGGGCCTGGACATCAGAGTGGCTGCGCTACAG
GGGGTAGACGGGAGCGACTTGGAAGCGTCGCGGGTTTGACGGGAAGCTGAGCCGCGCTCC
GGTTACTCGCCGCATCGTAGGACGCACATGGGAGCCGCAGACAGGAACGGGGAGAGAAGG
ACTTTAGCGCTTCCTCCTAGTTACTGTTACACTGGAGTGGTCCGCTACCCGGGCGGGAAT
AGTTAAGGACCGTGAGAGTCCGCATCGAGCACGCCTGCGCCTGATTTTAATCAGTGGGAG
TAGTCTACGGAGTGCCGGAAGCCCGTAGATCATTCATGCAGATCTTCCCAGACCACGGCT
GCGCCTAGAGCTGAACGTAGCGCGTTGATCTGGTTCCGCGGTCGGGGTAACGTTCTCCCG
GTAGTTTACTGTTATAGCCGCATGGGTGAAAACTGCGTCATTTCCGTACACACGCGGCCA
TGGGGCCCTACAGACGCACAGAGGGAGTATTAGATATGTTCGCCACTCCCAGGAGTCTAT
CTTCCGCGCGAAGGAATGTCAACGCAGCTCGCAGGGTGTTGCTGCTAAGCCGCTGCTCCA
TCTTGTGGCGCCGCTAGCCCCCTATCGACCGGACAACCACTTGTGTGGACGAACAAACGG
TTTACGTCATAGAGGTTCAAGGGTCGCACCCATGTCATGCAAAGCGCTCGGAAAGCTGTA
GGACGCACGAAGATACGAAGGTGGACCAATTGGGGGCGTCTGCAAACACGTCATACGAGC
AAAGTGGAGGGGAAATATGTTGGTAGTACGAGGGGTAGAAACTTCCGTGCTACGTGAAAA
GTATGGTGGGGAATGTGAATGGGAAATTACTGGATGTAACCACGATAAATGTCATTAGAT
TGGGGCCAAGTAATGGTCCTGATGGACTGTGGGTAAGCAGGGAGGAGTGAGAGTGGGCGG
AAGAAAATCGGGTGCTGTGTGGGGGCATCAGAGCATTGGGCCTACCGATGAGTTAAACTC
AGGGTCGATTTAGTTGTCATCTCGTGAGGGGTGCAACTTGATCTCATGTCTCGGTCTGAA
GCACTGGTGTGCCGTGCGCGGCGCGCGTTCGTTACCCACCCAAAGAGAATCGGGGGAGAC
CTATTTACGCCCAAAGGACGGGCAGTCGAATTACTAGCTTCCCGTCTCCGTTCCTGTTAA
AGTAAATACGACTCGGACGCTTCTGTGCGTCCTGCTTGCCGCAACCGCAATTGTTAACTA
GGCCTCAAATCAAGCTGGGGCCTTCGGCCTCATCATTTTACTTGCTACAGACCCCCACCG
CTGATTTAACTCACATATACACTCTAGGTTCCTCGAGAATCAAACCCTCTTCTTCCGATC
CTCTTACGTCGGTCACTTGCGAAGCTAGTAGCGAGTNNNNNNNNNNAGTCTGTTACGATG
GCCTCCATAGTGCGGCGGCAAGGCGGAGGGCGGGACGGTTGAGAGCCAGGTGACACCGCA
TGATGAACAGGGTGGGTGAAGCGGGTCAGAGTTACTCCTGCCGGGGGGTAGCGCGAGTGT
GTATCGGCCAGTCGGCGGCCAACTGCACGAGCAAACGCGTGAAGAGCAAGTCATGGGGCC
GGACACGGATGGGATTTCAGGGGGGCGATCGCTGTCTGGACGGCGCAACTTTACTAACCG
GTCGCGACAGGACGCTATATAGGCGTACGCAGCTTTACAGGTCCTTGTAGTGGGCCAGGG
ACATAACGTACCGACCCGAGGGCAGTCCAAGTGGTTTATCAAGTGGCACGTATGCGTCCG
CGCAATGAGACCAATGCCAGAGCTGCAATGTGTTGGTCGACAATACATGCCATTGTGTGG
GGGATAACGCCGCATCTTAGGGGATATAGCCAGTCGCGGGATGGTAAGCATTGTTACAAC
CATTCACATGCACGCAAAATGCCATGGGGAGGCCCCCAAAGAAGGCTAACTTCGACCGCA
GCCCGTCGGGCGTGAATTTCGCCGTCTAACGTCTCGACGAGTGTCGTAGCTGACCCCCGG
GGCGGACACGTAGCCTTCTCCCCGACCTGTCGACGAGGAGACTGCCAATAGAGCATGCTA
AGTTTATGACGTGCGGCTCCTTGGCAACGCTAATGTCCCCCGGCTGCTTCCCTGAATGTT
ATTTACGGAGTCAAGACTCGCAAGTTCTACCCATTTTGAGACTTTTCGTATAAGACACGG
CGGGCCAGCCAGACCCACCCGCCTNNACTCAAACAACCGGCCAACAGAAAGATTCGCCAG
GCGAACTTATCCGCGA--------------------------------------------
--------NNNNNNN-NNNNNNNNACCCTACGTTCTGGTATNNNNNNNNNNNNNNNNNNN
NNNNNNNNNNNNNNNNNNNNNNNNNNNNNNNNNNNNNNNNNNNNNNNNNNNNNNGTATNN
GCTTATCTGGTGTCCGCAGAGCCCTGCGAGGAATCGCGGAGAGGAGTCGGATCGTCGGAC
GTTAGCCCTAGGGCAGTAGGGTGGCGCTGGGTTGTTAGGAGACCGGCGGGCCCCCCGAAG
GGGGT-CTAAAGGCGCGGAACAGAGGGGAACAGAGTTGACGTAGCAAATGATCAATGGGG
CCAATAAAGAACGCATCGACAACTATGGATTTGTAGTGGGTGTGGGGCCTCGCCAGGGAA
GGGCCTGGGATATNNNNNNNNCACAATGTGATGAGGCTCAAAAGGCACTGTGAAATGGAT
TTGACATTCGAGCGTGATGGTTAGGTAATACTGACGATTATGCCGTGGAGCAACCGATAC
AGCCGGAAATGGTGTGAGAAAGGCGCGAAGTTGGGAATCATCGGGGTAAAAGATCATGAT
GATCGCCGAACATACTCTAGCAATTAATCTCTTGCGGATAAGGTAATACGCGCAGGTTAA
CCAGGAATAAGTAATTAAATGAGGTCAAGGGGGGAACGGAGAGGAACTCCGAAGAACTGT
ACTAGAATCAGGTTACTAGTTGATCTTAGCATTGGACCACTCCCATTTTGTGCTCTTTGT
TATTTTGTTGAAAACTTCATGTCCTGCGCCCACCCTCACCTCAGGCTTGTGTGAGATTCA
CTCCGTCCCCCGGCTCTCATCTCTATGAAATCTCTTGTTTGTCCCCGTTCCGAGCCCCAC
GTCCGTTACGTATAATGTTTGACCGAGCCCTGATCCAGGTTCAAATATTGCTACGGGTGC
CGCCTGTTCTTGCCCATCGGTATCCCATCTGGCAGTATCATACTCTGCTGACTTCGCTGT
ATCCACTAATCTGCGACACCTGAGCTGCTCTTAGCACTTGTGTAACCTGCGAGAGTTCAT
CTCGGTGGCATTGCTCCGCCCTCGTACTATGACCCTTTTTACACGGTGTCAGGCCCCGCG
CCGAGAAATTACCCCCCTCCGCGGTCAGTCAGTCAGCCTGCGTCGCGCCGCGACAGGATC
ACCCACCTGCTGTTCCACCTCCTTATCACAGGCTATCCTGTCTTTAACGAAATGGTCTAG
TTCAGTGTCATGTACTTGCTGACACAAACCAACATCTGTTATACGCCCGCAGTGCACGGG
AGCTCCCTTCGATTGCGCGATCCAGATAACTATCCCGTCTAGTTGTCTGCACCAGGCTAT
ACCGTTTCTGCGGGGCACGCTCAGGTCTTCCTCTTCTGAAACTTGTGTCCCTGAGAAACT
GCCCCATGGATCCCGATCGTCCTTCGCCTCTCCTGTTCGCCCTATTCGCCTTACACCCGC
CCCGCGCAGTCAACCGCCACCACTCTCCCACGGACTATCTCTCGGACGGCTCGGGGCTCG
AACGCGCTCACCCAGGCACCCGCCCGCCACACCAAACCACCGCTTAATGACCGCCATCCT
CGCCGGCCCCATCGTCTAAGCCCCCCTCGAACAACCTTGCTTGGAGACAGNNNNNNNNNN
NNNNNNNNNNNNNNNNNNNNNNNNNNNNNNTTCACCAGCGG--AAGAAGTTTTCAAGTCA
GACTCAGTTATGACTACCACTGCATCGACCCCGCACCACTGGCCCAACTGCTGTGGGTAG
CATCAGCTTGCGACTGCCGTTAAACCCCAGCGAGTTCACACGTCTCGAGTTTGGGTGATA
AGGTTAATCAGGGATGTAAGGATAAAAGCATTGAAACAGTACAAGACAGTCCATGACAGA
AACTGTCGTCGCTATCTTTAGTGGTTCGCAAGGGGAGTAAACAATCAAATTTATAGTGGT
AGTTGCGAGCAGAATGCAAGTCTACGGGTGTGAATCGAGGAGGAATGAGCGTGAGAAGGT
ACGCGGTTTGGTGACAAGAGGCATATTAGGACGGGGGGCATAGCTAGGGCNNNNGGTTGC
AAACGCCGCCGTTGCTTTGCCACTCGTGGGCCCCGATCAGCACTTGGCTTCCAATGAAAC
TGGCCACGGGTGCTTTCGCACTACCATAGACCACTCGCGGACCAGCACGGACAAGTTTGA
TTAGGAAGACCAGATCGTTGAAGACACGAATAGACATGGGGGGGAAACAGGTCGACTTGC
CTATTTCTTAGCTGTACCGGCGTCACAACTACCGCAGCGCCATGCGATAGGCATTGTACA
GCGACTCATCCCCACGGGTGCTCCTCTGGAGGAAGGGAGGTCGGCGTGCATGCACCACGA
GAAGAGATATGTGGGCCAATCAGTAACAATGTGGGTTAGACCTCGCAACAATCTGGATAT
ACAGATTGCCAGGATAGGTGGGCTAGAGGAGAAGGGCGGACGCCAAGCCATGGTAGAGCG
AAGCTCCAACGTCCTGCATATAGTTGCAGCAGCATGGGACAAGGGGGGTCATTTGTAACT
TGAACATTTCGCAAAGTAGAGGTGTATGAAGAACGTAGATCACCACTGAAAGCCGGGACA
GCGAAGTCGTTTGAGACACCGGCGGCGCGGGAAACCTACAATTCCCTCATCACTTTGTTA
CGTTGCGTACCAACAGTGACAATGGGGTCAAGCGCGTGGTCAAAGTGCCCAGCTGTCTTA
TACCCGATGGCGAGTGGTTAACAGGGGAGTGATAAAAGGTAAGGGCTCTGGAAGTGATCG
CGAGTTGATACTCAGTGCGCTACCCTAATGATAGGGTGCTTCTTCCTAAGACAAGGAGAG
AAGATGAGCGACCCGTGAACGACTAGTCAGGATAAGACGTTTTGATTTATCGGGTGTATC
TATCGCCATGAGTCAGATGAGGTTGTCGGGACAAAGTGTCAATGCACATCACCCTCCCAC
CTAGACTCGGGGCACCTCGTAGAATAGGGGACGTACTGTAAAACCGCATTACGAGTATCC
ATTTTTGAGACTAACCCCGATCTTAGAAACCCGCGTACCGGATGGCCCACAGGCCTCGCA
GGCCTCAGAATTACCCTGCTCACCCGAGGCTGCCCTCCGAAGCTACATACGCAGCTCGGG
CGGCTAGAGACCGAGGATGGTGCTCAACTACCACCCCTGTCCTCTCCTGCCCGGGTGTCG
CAACCGCTGCACCAGACCGGAACCAATCCTACGGGCATACTGATGTGAGGGTTATGTCCA
GCAAAATGAACAGCACGTCCCCGCCCACCATGGCCCAAAACCTGGATTACATGCGGGCGA
CCAAAACCTCTCCGATAGCAGTGACACTTCCTGGGGCTATCGATCCATCCGCTCTTAGGT
AAGCGAATTTTATGCCGCACATACAGCTATGAATACCCTCTGACCGTTCACAAGTTCGCC
AACCTGCTTCTCTAGCCTCACAAAAACTCCCCTGCCACATACAGTACGTTATCACAGCCA
CGCCAGCAGGCCTATGTATGGTGAGGATGGTGCCGTACATGTGACCGGAGTAAGAGACGG
GACGATTTACCTCCCTCGAGTTTACCGACACAATTTGGAAGTGGGTCGTGGTGAGAAATA
GACAGCTGCGGCNGCCGATTGAAGGACTATAGGTACTCTGGTTGCGATTTTCTAACCTTC
GCACGTGGGCCTCGGTCATTGTGCCCTAATACCGATTATGTGTCTTTTGTCGGCTACCTG
GCGGGTACGTCTTTCCCTCTTGCATGGACCTCGCGTATCTGACCGCCTGAACGTATGTCG
CTCTATAAATATGTCTAGAGCTGCCTATCCCCCGATGTGTTGCCATGGTCAGGATGTGTT
GCGCAAATCTAGGGATCATCCCTGAGTGGAATGACAGGTGCAGGAAGGCCCCACGAATAG
CTGAAATACAACCTTTTGTGGTGCATGCAAGTCATGGGCATGTATAGACACAAAGCAGAA
ATGGGCTGCGTAACCGACACTTTAACCGTGATGCACATGAGAGCGTACNNNNNNNCAGAA
GCGAAAACCTGCACCAGCCACCTTACAAGCTATGCTTAGGCGAGGAGTCAGAATGTGTAT
CAAATCCGACACACAGGGTCACTGAGCGCAGGGAGGGTGAGGAGGAAGACCGT--GTCCC
ATGCAGGAAACCGTCAAGGGTGAGTGGTGAGAGGTATCATCAGAACACAGTACTGTCAAA
CGCCGCAAGTATCGGATGAACGCCCTCGACAAATGACATTGCTGGACGCGCCTGCGAAAA
GTGGGAATCTGTCANNNAGTTTACCTCGCCCGGCCGCACGCCCGGCGCCAATCCGGATCC
CCCTTACTGCTCCACTCATGGCTCCCCTACGCGTTCGCTCCCGACGACCATGCCCTATCC
GTTTCCTCATTCTCTAGTAATTGCGTCTGCCACCTGTTCCCCAAGTTCCCCTCTTCGACT
GCTGTTCCGCCAC--GCCCCTGTCAAGAGCTGGCGCCCTCTGCTCTGCGCGGACGACGCA
CTACGTCCGATGTGTAGAAATGCTGCACGCGTGCTGCAATGCCGCGATAGTGAAGGGAAT
GTCGAATTGTGCAATTGGCTGTGCGAGAAGCCGAAATTGAAAATACGGCGGGGAAATATC
AACGAAGAAACACCTCGGAGAGGGGAAGAGACATGTTAAGTGAAGACGATGGGAACGGCA
ACAACGACCAGTTGTGGATAGGTGAAGGAGAGTAATTTACATGTTTATGTTGTCCATCCA
TATGTGCAGGAAGTCCAAATAGGGGCGATATCTCGCCTCCCGTTTCAAGAGTCCGCATTT
GCATAGTTATCGACCATTTGCGATGAGGACGATTCAGCCAGCGAATTGCTAATCCGCACA
CCGAATAACACCCGCAAGCACACCCCGACGCAAACCTACCTACCACCCCGTAATAAACTT
TTGCCACATGGATCGTGTCTCTCCCCCGCTCATTGCCGCTGGTTCTCTTTTCCGCTAGTC
GGGGTTGCGCTGAGTCTACATGCGTCTTGCTTCAGCTGGGCAACGGACAGGCTTCCGTTT
CCCCACTGACCCCTTGGGGGCTCGTCCTCCAATCCGTGCCACTTGCGCGCGCCCCGATCG
CATTCCAACTGGCCTTCTTCCATTTGCTCCCCGTTGCTGCCCACGCGCCAGCTTTGCGTC
CTTCAAAACGGGACGCGCATCAGGCAAATCTTAAGTAAGTGTCTACCCTCCCGGCCCCAA
GCCCCTCAGGCAGTCCCGATCCTCTGGGGTTGCGTGGCTACACGGCGGCTCATACGCAGA
GAGGGGCCCTAGGTTCATTCATTCGTGGTCTGTACGGCTCTGCTTCGTCTTGGGCCCGAC
TGCTCGCTCGGCACTTCCCGATAGACTTTGCAGAAACGCCACTCGAGCGCGGGCTGGTGC
GCTGCCTCACACGGTGGGGCCCCTCTAGCTTGCCGGCACTCCAAGCGCCTCCATCCAGAA
CACACGGTGGCCGGGCAGCGGGGCGCGGGAAGCTTGGCGTGACGTCTACTCAGGACCAGC
GATTGCTACTGCTGCTACCTTGTCTCGAAGCTAGTGCGGCACCTTGTAGTTCTCGGTTCC
TACGTCGCGCATCTTCCGGGCCGCGCCTTGAACTGCCAGTGATTTTTAAGGGTATTTGCG
GACCACCGCCGTACCGGTTGGCTGTGTCAAACAAATGATCAGCCAACCACAGGTGGGAGC
TTTGCGGTTGTGATCCCACTCCGGATCCCATCTTATTGCCATTTTCGCTCTTTTTACCCT
GTACAGCTCCATGCTGGCCCTTCAGTAGTCTGGCTGTTTCGTTTGTGCGCCGTGCTCCCT
GAAGTAGGCCAGCGCGAGGTCTGTTTCGCCGGCTGCCGTCTCCTGGGCTGTCGCGCTCGT
AGTCAGTGCCCTTTTAACTACTGTACAACCCTGCGCCTACAAAGCGACCGCGGTCCTTCG
TTTACCTGCGTAGCGTACGCGGCGATGCAGGCTCCAAGACTCCTAGGGGGTACCCGCCCT
TGGGCTGCTGGCCTTAGGCTCGCCTGTGATTCATCCGCACGTAACTGCTTACGCCCCGGT
TTCGGCGAGGCTTTGCTTTCATTACCCATCGAACCGTTTTCACTAATAACGCCATGAGAT
GATCAACTATCTAGCATGACCACTGGCTTGAGAGCAGCCTGCTCTACTCTTGCTACTCAG
GGGATCTTGGTGCAGCGTTGTGATCATAGCCGCCTCAGTTCAGCGCGCATTTTGCTCATC
ACGCCTCGGCGGGAACGAAGGTTCGCGGCGCTCGGTACTGACGATCCCATGCTGTGTACA
CCGCGCAGTCCAGTACTGCGATTCCTTCCGGCCGTAAGATGTTAAGTCGATATCGCTGGG
AGGTGTGACCGCCGTGAGTCTCTCAACCCCCACGGACCGCAGCATGGTTAGGCCCCGATC
AGACTGTAAAGTGCGACCACGGCATCTCCAGCGATTGGGGTGCCATACCCAGAAGGAATT
ACCTCAGGCCCTATGCGGCAAGNNNNNNNNNNNN-------NNNNNNNTCTCCAAGTGTA
ACACGGTCGGGGAGGGCTGACCCACTATCATCTGGTCGAAACGTCANNNAAAGGGAAATG
TACTGGACCGTCCTCCTTCAAATTCGTCCCTCCCCGTAACCAAAACCGCCACCCGTGCCT
CGCTGCGGCTCCCTTGCCATTGGACCACCTGTTTGCCTAGTGAACTAACCAGACCGGATC
CGCTGGACCTCCCTCAACTACGGATGAAAAAACACGAAGCCCCAACACCCCAAGCCTCCC
TGAGCGAAATCAGTATGAGAAATACAACCACTACTCATCTTAACTACTTCGCATTTCTCT
ATGATTGCTTCGGCGCGCGGCGCTACCGGCTTGCTACTACGCCCCTCGGAGCAATCGTCA
GCTCAACCCCCCGTACAAGCCTGTGCTAACCGAAACACCACACTCTTTATGTCTGCGCGG
TCAGAATCCTACCAGCTCNNNNNNNNNNNNNNNNNNNNNNNNNNNNNNNNNNNNNNNNNN
TCTGCCGCGATTTCCGAATGTACCCCTCAAGACTCCACGTGCACACGCTGGCTCTCGTAG
AGCCTCCCACGGGACTGAGTTGTCCGGGACGGTATCCTTGCGTCCCTCGTGTGGACCTGT
CCCTACTCTTATCCTACGTAATCCCCAGTCTGTGGGTCCCCTCCTATCATGTCTCAGCTG
TTAAGTCCCCATTGCGACCCCTTGCCTGTTTGCTCACCTGTTGACCATTTCGGCGGGTGA
ACCCTTCATGCGGAACAGACAAACGGCCGAAGGCCCACTTGTATGGCCCTCTCACCCCAT
CCGGTGGGTTCCGTCGCAGCCCAACACTCATGAGGGGTTTTTGGATCACTCCAACGGCCC
TTTCCCATGTAGACTTGCACTCCGCGTTGTGCGCCATGCGCGGGGCTCTGTCTCTGGGCC
TGATGTCTCATTACTGGGCGGGTCTCCATCCGGTCCTCGCCGCTAGAGTCGAGTCACTGT
TGTTCTACGAACTTATTTGATTAGCGCTTGGCCCCAGTGCTATTTGTCTGTGGGGTCCGG
CCTGTAGACCTTCTGATTTGCTATGGTGTTAGAGCCCGGACCTGTAAAATGCTACCTCTT
CCTGGCTTGTATGCGCGGGCCGTGCGTTTCTGAAATATTCGGGAGACTTCCTCTTACCCC
AGTCCATCGTTCTGCCTACACGGAGGCGTACTGTGGTTGATGAGCTCCTACTCCCCCTGT
CTGTCGTCCAGACCCCCGGNNNNNNNNNNNNNNNNNNTTAGCTTTCAGTCGAGTCTGTTG
CCCCGCTCGGACCCAAAGGCCCTCCGAGACAGTCAGTACGCTGGCGGCGTCCCGAGCCTC
TCGACGTCCCTCTCCCGCTACGCAGCCCGGACTGAGCGTTTCCCAGTCAGGTGCNNNNNN
NNNNNNNNNNNNNNNNNNNNNNNNNNNTCCTTCTTCTAATACCGCGCCATGATCCTCATG
ATACGACCGGAGTATGCGCTGCAATCTCCTATAACTAGACCTCTGGCTTACACCTTCCAA
CCTTTAATTATCTCGCGCGCACCTCATGCCCCTCAGTCGCTCCTGTAGACCCTCACTCAT
CTAATGCCTTTAGACCTGGCCTAGAGATGTTCTTCTCTGCCAAGTTATTATTAATTGACC
ATCTTCCATGTGTATATTTGAGCTCCTCCTCTGATCTCACCTCAACAAGCAGATCATGTA
GCATTATCCTTCATTCCCAATCGCGTTCAATTTGCCTCGTTCTATAGTCAATCCTTTGCC
TAGCCGACTTACTCACCTANNNGGTGCTCTGAAGCGTTTCTACCAATATCATCCCCTTAG
CTGCAGTTAAGTCTCTGCTAATACAGAAGTGCTATTCTTAATCTGAATAGATGTGTTGAA
TTCTAACCTCACCTAGGCTCCGACCCAGGTCTCACAATAGTTTTGGTACGTGTGATCACG
GCCACGGTGTATGCGTACAACTTGTACAGTATGCCTTGTCGTAGCACACGCCGGGGGGTT
AGTTCAAGGGATTCCAGTCTTCTTCAGCTGGTCGTGAGGCTCGAGTGAAGTGCGAACATG
AATGTGCGGGGGGATAGATCCCGCGACGTTACCCCCCTTTCGTCTCTCTTATTTTGTCTG
CGTCTCCTGCGAAACACAGCACCCCTCGCTGCTCTTTCTTCTAAGGGTGTCACCCATACC
GAACAGCAATTTGAGTTGAATAGCCACCCGTGGAACACATTCCCCCCACCAGAAACGGAA
TGAAATCGCGCCCCCGGACTGCCCCCAGCATCGCGATGCGTGCTACGCACGATGAGACGA
AGGATGAATGCGAACGGAGTAGCTTCTAGAAGAGCTACGTCCCCAATGTCCCGATTTTGC
GTAATCGTTTTATACACTATCATTGTGTACCCCTTTTCAAACCCACCCATCCATACTCGA
ATATTTCCTCATTGCTACCGTCTTAACTCTAACTATGACAATTCACACCGGTCTACTGAG
GCACCTCCTCCTAGTAGGATCGTCAACTCCACAACCATCGTAGCTACTCATGAATAAANN
NNNNNNNNNNNNNNNNNNNNNNNNNNNNNNNNNNNN----------------NNNNNNAG
GCTACGAACAAGGGTGGGGCTTGCAGTCGGGGATAAAGAGCATGAGTCGGGCCCCACTAG
TTCGGTTGATAGCTTGAACAGAAGGGTGGTCTGTACCCACCCCACGACCCCGGACCATCC
TCCTGTCTGCGATATGGCCGCCACAGGGGGTCCCCACGGACTGAGCTATACAGCGCGCTG
TGTGCGGTAAGCCGGACAGTGGTCTCCGTTACTCCCAGCGCCCTCAGTGACGGGGCCTGA
GGCAGAGCGGTGGTCGTCATGGAAGGCGAGAATGCGTAAAAAGTTCCCGCCGTACTAAGA
TTGAGGGAGCCCCAGAGGGGGGTAGCGACCATCGTTTGGTGGGAGACTGCGAGGCGGGTG
GGAGCGCCATTAGAACGTTCAGTTAGTACTATAAACAGCGGAGTCAATGCTCGCAGTGAA
ATGGCACTCATAGGGGTGGGCCGGGGTAGCTTGTTTACTAGAAGTAATAATGTTGTAGGG
CCCACGCATGGAGTGAGACGGGCAGGGGGTGGTCTCCGCGTTGGTGAACGTACTTGTCCT
GTTTGACCGCTTAGATAGACCCTACGTGTGCTCACCCGTAGTATGCTGTTGGTTGGCTCG
GCCTCCTCATCTTCGGGCTCCACATGGCGTCGCCTCGGCGCAGCATCGGTTGCTTTGCGC
CTACTTTCTGTAAAAAGTGTGCACACCACATGGCCTTGGTGCGTCCAAGCGTGGTCAGAA
TTCGGACTCACGCATTGTCAGATACGCCCAGCCCTAGAGTACAGGTGCGTGCGCTCCGTG
CGTACTGACTCTGTACGATCTCTTACAACGTCTAAGCATCGTAGACCTGTAGTCCTTAAT
TCAGCTCACCAATATTAATTCTGATTAAACCCTAACACATCTTCCCCACTCCAGCGATAA
ACCTAATCTTCTATATCTAACCCACCGTTTAGTAGAAGTCTGAGTCCGGCAATGATGTCC
ATCTCCCCAATGCCGAGGTAGGCTGCTGTCGACCATCGGTTGCTTCTGCTACTGTCGACG
AGTCGCTTCGAAGCCATATGTATGGAGCAACATGAGGAAAGGTGTTAGGCAGGAATCCGG
CCCAAAGAGGTCAGCTCCCCGGCGGTTTATCTAAAGAAGCCCTCCCTCTACGGGAGTGGA
ATGCGCGGAAGTATGCGCAAGGCCGCAAATCTCGCCTTCGGTAGTTACTCCTGTAGCCCT
CTTTCTCGGAACACCCCTTCCCATGATCACGATCCTGCTCCATCATCTCTTACGATTCAC
CGACCATCTCCTAGGCAGTGCAACTTCAATATCGTATCGTCAGATCCGATTTCAGCGACA
TGGCGCTAATAACCATGCCATGTGTCGCTAGCCATATCACCTACAATCCCATGAAAACGT
CTGAACATACTAGAGAATACCATTTAACTCCCAGCACACCGCTGAACCCTGAAGGGCCAA
TGACTACCGACCGACTTTCACTCGAAAGTAACTAATTACCCACACGTCTGCCGCTAATCA
GCCCTAACTCTCCATTCCGGACTCAACGCCACGCAACCAGTTGCCAACCAACCGAATTCC
GCATCACACGCGCCCCGCGTTCCACTCAACATCGGATGCCGTATTTATGCTCGGGATTAT
TAGCGCGGCGCGGACTCCGCACATCAAACATCTCGACCATTAGTCCCGATACCTTCACGC
GTGTCCACTAACAATCTTTCTAAAAGAACCATATTTAATAAGATGTTGTACAAACTCATA
TGCTTTATATGACCAGGTATTTCACATCTCGCCAACCGCATTTACGAACGAGCGAAGCGC
ATTACAGCCAGCACTTCTCACGGAACACATACTCGAATCTCAGCAAGACACTCAATTTCA
AGATTG-CTAAGTGACCTGACTGGGCGGTGGATACGTAATCGAGAGCCAACCAAGCCTAG
AGCACCCACGGGCTGTTCGACAAGAGGACGATGTATTNNNNNNNNNNNNNNNNNNNNNNN
NNNNACTGTGAGCACTGAGGAAGTTTGCTTGCAACCAGCAAGTACGCGGCGGGTAGTGTA
CATCTGCTCAATAGGGACTGGTGGGTGAGCTAGGGCGTGATCCTGTCGGGGTGGTGGCAG
ACACCACATCGGTAGAGTGTTGTGAGTGCGCGCAAGAGACTTGAAGAAACGCCAGTCTGT
CCGGCTTGCTCGTTTTGCGCATGTTGGATGAAGGGCGTTTCGTTGACTCGTGCCCCCGTT
GGTAAGTATGACGGACACATCGGCCTGCGCCACCGTTACAGATATAGTACGTACACGGAA
TATAACGCATAATCGCCCGTTCTCCCGTTAGATGAACATCCAGTGTAGCAACCGGCATGA
GTGCAGAAAGGTGGTAGAGAGCGCAGGGAGGGCGGATGGAATTCGAGCATGCACATTGCG
ACAGCCACGTTTCACATGCTCATTTCAGCCTCTCCTGACAGTGGCGGATCTGTCGGTCGG
CCTGATCCCCCGGCTCGTCCTTTTCACGTTATTGACCTCCCTACTTTGCCACGGTCGTGA
TTACGCCTGATGGACAAGCATATAGACGATGTGATACGGACAGTTGAGGTACTTGGTGCT
ACGCGGGTCCATGGCCGTCGCTCCCAGCGACGTAGCGGTGCACTAATCGGACTACCAACT
ATTCAGCTCTGCATAGGCAGCGATCATCTCATCGAGTCGGCTCAGACTCCACTCAAGTGC
GAACAATGCCTCGGGAGCCTGCGCAAATCAACTTGTAAATAGGATAACTCTCCGTACGAA
ATGCTGGTATTTAAATGCGCCGGTTGCTGAGACGGTACTTGGCCGATCTCCCGAAGTCAC
CTCGTCTACTTTGCTCGTCTTGAGTATGGGCTGTTCCCGTACATTCTTACTCGGATCGCT
ATCCGTACCGTCGACCATTGCGTGTCGGCCGCCGCCTGGACTATTACGCTCTCAAGGTGC
TCTGCCTGTCACTTATATTTATATTAACGCCAAAGGTCGGAAGTCCCGTGCTGAAAGATT
CTTTCACTGACGCGTCTAACCTCGCATACCGCTATCTTTTCCGCTTCGCTGCCCCTGCTT
CTACTCGCGTTCTCATTTACACTCCGAGTTGCCGACTTTTGCTAAGACTAACTGTGGCTT
CTTTACTGTTATGGTCCCACTTCTGGCTCGCCCCTCCGCTAAGCTGACGTTCTCGGGTTA
TCCTACCGCACTTTGCGTTAGAGCTGCATGAACTACTGGTCGCTTCCTCGCCCTAATTGT
AGGCTGTTCGCATTGTCACTACCATCTGTGCCCGCCATAATTATCCTGCATCTNNNNNNN
NNNNNNNNNNNNNNNNNNNNNNNNNNNNNNNNNNNNNNNNNNNNNNNNNNNNNNNNNNNN
NNNNNNNNNNNNNNNNNNNNNNNNNNNNNNNNNNNNNNNNNNNNNCGATACGATTAATCG
GTACACGCGGTTACGCCGCCGTATACCAATCATATTGCGACGGGGAGAGCTAAATAATAT
TAACACCTGCCGGTAGCATGTTTTGCGCTTTCTGTTACCGCTTCAGTGCTTTTAAACTAA
TAAGTAATTCGTTCCGCGCCAGCTTCATATTTCTCATTACAATCGCGCCCATATCTTGCG
CTTGGAAGCACTCTTCCACACCGTTCTCGGCTGGGAAGTGGTGTCTGCCCTTTATTGCTT
CCGTTGTACCATCTCTCATAGCTTTGTGACTGTCTGTTGTATTGGCGAAATGTTCTCTAA
TGAGCTCATGATTTAATCTCTTCCCTGGACACAACCCAGCGCAACGGACTATGCTCCACG
ATGGCTCACCGGGTAACGGGATACTGTCTTGCGGCGGGCGAGGGCTGCGCAAGATGGCCC
AACGCCCATGATCCGGCCGCCTGTCACACCATTGAGTCTCCTTTAACGCAGCCGCTTCCG
CGAGGCGCGTGTTGGGGCCTCTTCAATCCCCTGGCAAGGATTGCGCACCCCCTCGAAATG
CTGGACGCTATCTCTGTTAGAGTAGCGTAGGGTTTCCGTAGATTGCCGCAGCAGCCTATG
ACGATCAGAGGAGAATTGAGGGTTACCCCGACCGATCCTGGAATATCGAGGCCTCCACTT
GCGAACGATTATCCATAAATCCACATTTTCAACGTTTAGTATTACCTGCGGAGCGCCTTC
GCTTACCCAACAGGGGTTTGCGGGAGCCACAAACAGCGCACAGGGCCTCGACAGATGGTC
TCCACACAGAAGGCTCGATTGCGGCTCCTATNNNNCGGTCCCAGTCTGCAGTTTGGTCGG
GGCTTCTTTGCTGTAGCGAGCACGCTCCGTCTCGCATAAGCGTCCGCCACCCATTTCCGT
CGCACCGCACGACTCGTATCGGCCCACTTCGACCAGTGGTGCCGCGACACTCCGTCTCCG
GTTGGCATCTCGAATTCGCCCCTCGACCGCCATTATCGCCATGGCTCACGCGATACGAGC
TTGACCTGATATGCTCACGCGTGACGCACTATCGGTACCTCTGCGGCGCGCCTGGCGAGC
TAACCCCCGTCCGACGTTGCCCCATGCGCAACCCTCGGGGGTTGGAACCGTTAAAGTATC
GATTGACCCCAGCGCTTGTGCGGTCATCAACGTCTGTACGTTTGGCAGGTCAACCCCCAT
CCACCATGGATCCACCATTGGCGACGGCGGGCGCCCTGCGCTTCACACACTTGCGACTCT
GGGGGTTAGGAATAGCCTGTCCTTCCGCTGCTATAACAGCACATGCAAACCTACGAAATT
TGTGTTCACTGATACGCCCCGCATTTCTCGCGGGATGAATCTCGACGTAGTGAGTGGTTA
GGGGCATCGCACGAGTGTTCGCCCCTCGGATTAGTGGTCTCAATTCCGGACCCTTCCCTG
GGCGAGCCATGTTCGACTAGGAGACTCATCAACTGCGTCTGGTCGTCGTTCCGACCCATG
AGCTGCGCGAGTGGACACAGTTGCTGGTTATGATGCTCGTTCCGTAGACTGCAGCTTAAT
GAAGTCCCATCTTGGCGTCGCTAGTCGTCAAGGAACTGTCGCCCAACGCAAACCCCTATA
GTGCCGGCCGCGCGGCCCACACCGACGACGAGGCGCCATTAACCACGCCACAGGGGACCG
CCCCACCCGCGCCGGTCCGTATTCGGCCCGCACCCGAAGGCCGGACTTCCCCCTCATGGT
CTANNNNNNNTTTCTGAGAATTAGCTTCACAATCAAGCTCACTCCTTAAGACCACCCTTC
CATCTGATTTCTTTTATAACTACTTCTTGCCACCTCCACATTTCATGGAGACAGAATATG
TTTTGTCATTAGCTTACTGATGGTCCTAGATTTACGTTTCTTACTAACCTGTGGTTCCTG
AGCGCTACTTTTTCCGGCTTTCGAGTGGGAGATAAAGTTAATTATTTGAGGTTTGGGGGC
ATACACATTTTATACAGTCTCGGTTCTCAATCCCTGTTCCTGGATAAGTGAGACTTTACA
CGATATCCACCGTAGTGCTCCTGATTCAATCTGCGTTCTCTAAATGTTTTGGCCCATTTG
GCTTTTCGGGGCCAACGAGATCAACAANNNNNNCTGACGAATACTTGCATAGAGTACCGC
CTTTCTCATATCCCACGAACGTTTTTAATCTGAGAGAACACCTCGCGGGAAACGATCGCC
CCTCTTAAATGGTTCTCCCTGGTAATCCCTTACCCGCTAACCAAATACCCTCGTTGTACG
CTAGTTAAATCGTCGCCATGGATATGTTTGACACGTTCTCTATGCTTCGCATAATGGGTC
CTTTGCCTGTACTGGTACCGACTGCTCTACCCACGAGTTAGCACCGAAGTCTAATGGCTC
ACTCCCCTCGGGGCTCGGTGTCGCCTCTTATAGTCCCCCATCCTGTAGATACCTACTACC
CAAATAATCACTGATGTAAGTGTGCATCCCACTCCCTCATCCCTGATGGTCCCTCATTTG
AAAAATGCTCGTGCGTGGTCCCCTCTATCCTACCCCATATGAACCGACCGCGTTGATG-A
TCGTGTTATGTAGATTAAAGGCTCCTTGAGTGGTACGCCAGAAACTGACATCGACGACCT
ATGCCCTCCGCCTATGCCCAGATTGTTCGGCCCGGCGTGGTGGCTACTCGGCGACCCGCT
AGCAGGACCGCAAGCGCGCGCTCTCAGAGATATAGTGTCACCTGCCTCATCCTTGTCAGC
CACCTAATAATAGGATACCCTGTATCGCTCCTTCCAGAAACTCTTCCTCAAGCGATTGCC
GTCGNNNNNNNNNN----NNNNNNNNNNNGGTCATCTGCTTACACAGTGATTGTTGTCAT
TCTTTGAGTTTACAAAAGATCATTTTCGCCCAGCAGGTATTACCACCCAGTGTTCTGTCC
TATCCCCCTGCGGGCCCTAGCTAGCATTTGCTAGCGCCTCGTCCTCCACTTTGGAAATAT
GCTGCCCCGACGGAACTACTTCGTACTGCGTAAATACGGGTTACCCGAATGCGGGTACAG
GTCTCCCCGACATACTAAGAACGGATTCCGCGCACACCCGTTCTCTAGTCGCTCCTGATT
ACAGATGCTACGCACCGCCCCTTCCCTACCTCANNNNNGGAGTAGGGGGGGAATATGTGG
GACTGGGACAGATCACTCATAATGAACGTGCTCGCGGGGGACCCATCCTCTCCCCGACAC
TGCTCATTACATTACCGGTTACATGAGAGACGGCGCGACCTGAACGTGTGCTCGTTACTT
GCAACCGTGAGCCCCTGCACACAGCCTAGCTTTAGCACGAGTCAGGTTGCAGTCTCCTAA
CGCCAGGTGCATTCGCACACAGGGAGTAATACNNNNNNNNNNN-----NNNNNNNNNAAC
CTTCTCCCGCTGCCTTTATTGACCCACTTTTGCTTACTTCTACCCTGACCATCTCTTCTG
TTCCGATCCCTCTAATCACTCCTCCTTTTTGCTTACACATCTTCACTCTTCTCGTCCCTG
GCCGATATAATCCGAGCCGTAAAGCTTCATCTGGGTGTAAAAGGAATATGCCGGGCACTC
GACGACCGACGACCAACGCCGGCCACCATACAGTACCTTGGATTAAGGTGGGGCAGTCCC
TTCAGGGATATGACACCATCAATGCCTCGACTATGTATGATTCTTGGGAGCATTGCGGGC
ATGCGCATACGTCCCATCTACACCGCGCCCTGGGCTATTTTGTCTCCCCCCTTAGTGTTT
CCGCTGGATAGTCTAAGAAGGTCGATTCAAGAAAAGAAGAGTAGCCAGGGTGCGGGTCAA
CGCCGCCGGCCCAGTAACGATAGAATACCGTCTGGCCCACACATAGCGATCTCGTCTTTG
AGGGACTTATTGAACGAAGGACTGGCGCGCACCAGGACGGAGCATGTCTGTAAAACTGGC
TGAGGTAGATCTGTGTTTCAACTACATCAGGTGGGGTTCAACCGACAAAGGACTGTGTCC
TGACCAAACCCGGGTGCAGCGGGATCGTGTAAACGGATATGATGGTTAGAGGTTTTTCAA
AGTGGGTATTGCCGCTAGAAGAACTAACGCTTGACGGTCCAGTCAACGCACGGGACTGCA
GAGATATCTTGCAACAGGTTGGTCTCCCACGACCCAATCTCTCACTCCGAGGTAGCGACA
TTAAGCATATCAGAAAGGGGGTACTACCGAGAAAAAGATCCGTAATGCAGAAGGTGTTTC
CTCTGGAAATCGGCTATGCAACGGCGGGTTGGAGCAATGTTCGGGCGACCTTTACCAGCC
GACCAACTCCCCTGCAAGTATGGTCGCCCCAGGCCAACTAAACTACGTGCTCCTAGACGA
TTTCATTACGTGCCACGCCCGGTCCTTATCTGTGGTAATTCTAAAGCCGTCGGGAGCGAG
GATATGGTAATAATATAACAAACATGCCGCCTGTCTCGTCGGACGTGGGGAGTCCCGAGA
TGCTGCGGCGTCTGTAATGACTAGAGGACCAGAAGAGTTACGTGTCCTTGTTAACCTGCC
CTAAGTTTGGATCAACTAGGTTCTAAGACCTCCAGGCCACGAATACCCGGTCGTGGCATC
GGTGAAGATAATGCTACCCCGCTCCCAACACCGTTAGNNNNNNNNNNNNNNNNNNNNNNN
NNNNNN-----------------------------------------NNNNNNNNNNNNN
NNNNNNN-NNNNNNNNNNNNNNATAGTGCCGAGGGAGAGGGTGAGGTCTCCGCTTATCGT
GATCAACTGAGGTCGAATCTTTCCGTCTGCGCTGTGTTGCTCGGCGGCGGCGCTGCTTCT
CAACTGTCGGCCACGAACGAGCCTTGGTGGCACAACGTTCGAGCCTTCTTCAGGGTATCC
TTGAAGATGCCGATTTTGGTGGCTATCTCAGTTTGTGTTTATTGGCGAAGGTCGGCGCTC
TAGCCATCGCCGTTGTGCCTGATTTGTTCTCGCTGATCGCCATCTGGTCCGGGCTCTAAT
ATCTGAGGTCATNGTGCACCCCTAACACCCAAAGCATACAGTGAAAATGGTGCACATCAC
TTTTATTCTCTCTTGCCGTCTCCACCGCGGCCTCCGTTTGATATACATCTAAACCACAGA
GTGAAGATCGCCCGCCAGATAACAGTACTGGTAGCCAACAGTCTTCATCCAACATATATG
CAAAGACTAAAAGTTTTTCAATGTTCGCCTGCCATTCGTAAGCAACCCGTGGTGTATCAG
TTGATCATAAGCGTCGTCGTACCCAATGCAATCATTCNNNNNNNNNNNNNNNNNNCGGTC
AACATAGACCTAGAGCTATAGGGGCGCCACGAAATAATTCTCGGGTCAGAACTTTAAAAN
NNNNNNNNNNNNNNNNNNNNNNNNNNNNNNNNNNCTCCTTCCGGCCTCCAGCAGGTGAAC
ACCCAGCACTATTCGCTCTTTACCCCCTACCCTTTTAGTATTTTCAGACCACCGTCTAAC
CATCGGCCTTTCTAGCTAGCGCCGCCCTACCCTCATATTGTTGCCTGCATAGCCTCCGTC
TGGGGCAGGAAGGCCATAGCGGCGTAAACGGAGTCCAGTGAACAGTTACATAGTTCGCCA
ATCTGGGGCAACCAAGACATACTATGTCAGGAGAAAGCTGGGCACTGTCTCCAAGCGGCG
CCTCTCCCGTCCGTGCCCGCTTTCGTTTTATGTGCCCAGCCGTCCCTCCCGACCATTGCG
CTTTTAGCCCGGGGGCTTAGCCTATCCACCCCCCAAGTGCGGCGGATTGTCGCATGCCTC
GTTAGGGAAGACTACCCCCGCCAACCTGGCCACACATGGTTCCGTCTCCATGGTCTGCTC
GGCCGAACAAATAGCGTGACCCAGTGCGCTTGAGAATAGCTGTCCCCCGTCATGCTACAT
GACCAGCCTCACCTCGAAAAGCATACCTTCCGCTACTGGTTCCACACCCCTGGCTCCACG
GCCAGGCCTCCGACTCACCGCTTTGAAACCCGACTTGTTATCCAAAAGAATGTTATGGCC
TAGGACCCTGTCGGAAACTTGCGTACCCACATTCATTACCGGCATTCGCTCTGCATTGGT
CGCGTACTCCCGTTGGGTATCCCACCACGTTTCCGCTCCGTCTGGCTTCGCCTTCTCACA
TAGTGTCCCTGGACATATTTACACTCAAATGCCCTAGAAGACAGTCCGTGAGAAAATCCC
CGAACAGTCCATTTCCATCTGGACAACACGCTGTCGGGAGGCGCTAGCCCGCAGACATAA
GGGCCCATCGAAGTCTGGCTCGTGACGCCAAGTCGGAAATTTGTACCCGCTCTCAAATAT
GAACACCCGACTTAACACCCGACCTGAAGTCTGTCCTAATAGGACTAAATTCCCAGTCAA
GAGGCCGCGAGAACTTGCAACGAACCTTTTCTGTGCGAGGCTAAGTATTACATGTCGTTC
GGAGCCTAGCCCGCGCGGGGGCTTCTACTCATTAGCACAGGATAGCGCCCGCGGCTGGCG
AGGGTACAGTCCCAGTAGGGTAAGTAACAAACTCGCCAGCTGTCTGGAGGGTGTGCAAAG
TCCGAGCACAGAGGAGTCGTGTATGCGGCCGTAGTCTGGAAGTCATAGACACTTCACTCT
TNCATGACGCCGCCTGTGCTCATAAATGTAGTTGGCTCGTCTAAAGCTGATGCGATAGTG
CCGAGACTCGACGAGCATAACTTGCGATCTTCCCCCGTGTGGTGGTTCGCCTTCGCCGGG
GGACGGGCAAATGAGAAGAGACGCCACCCAGGGTGTTCTGGTCGCCACTAGCGTGGCTAT
CACCCGAGCGGTTAGATGTAGCATCAGAAGGATGGGTAGCTCATGCTAGCCTCGGTAGCA
GTAACTGCAAGCCCTCACACTCATTGACGCTGCTTGCGTGATCGGGGCGGCAGGCTTCGG
AGAGAACCCATTGTCGGTATGCCTGAAAACCCTTACCAGATGATTCGCTCATCGCTCCGG
AGGGTAGATTATTNNNNACCCCGATGGAGAGAATCATGGAGTCCGAAAAAGCGTAATGCT
GCTCTCCTGGACCGAACTTGATAGTCACGGTGGCAGACGGCCATTAGTAAGCTCCCAACG
CGGGCGCAGTGACCGGACTTTAGGAATCATAGAGTTGATTGCAAACGTGGCTGGCCCCGC
AGGCCCCAAAAGAGCCGAACTAAACTTCTGTGCGCTGATGAATAGTACTGCTGAGGAACA
CACGCGAGACCGACCTCTCACATACCGGATGAACAAGACACTCCGCCGCCCCAAACGCTN
NNNNNNNNNNNNNNNNNNNNNNNNN-----------------------------------
---------------------TGTTTCGGGCATCGGCTGACTTACCTCCTCTAACCCCCC
TCGCAGTGTAGGAACTCTGCTAACTACGCGCTTGACGTGGCCCCGCACATAACCACACCC
TAGCATTATCCGTGCATCCCATCTGTTTTCCATTACCTGGCTCAATCTAATCGCCCCACA
CTGCATTATAGTTCACCACATACGTCTTCTTCCTAATCACCCCGCGTCGAATTTCTGTCT
GCTAAAATGACATCGTATGTTCGCCATCGATCACTCATCTACTCTTGCACGTAGCGTTCC
CCTTTGCTTGGACTTCCCCCCCCCATTGCCGGGGTACCCGCGTGCGTCCGGCCTCTGCCG
TCGCTTCCCCCGCGCAGTCACATGTCGCCCTGCCCCCCACAGCTCTCACTCGGATCTGTT
ATCACATCGAATGTGCCGCTGCGGCCGCTTTTCGTTCGGGTAGCGTACCCGGATTCATTA
TAGTCACAGTTCTACCTGCCTTCTTAACACCCCGCAGCTGCACTCAGCGGGCTGGGCCGA
CGGTTCCCACTTATTGGAGACCAGAGCGAGCTACTACCTACACCAGCGGAGGACCAACAC
CGCACTCGCTCCAATATCCTTTAACCTGGTTCGCACAAAGGCCTATCACTTAGTTAATAT
ATACCAAACCATACTGGCAGTAGGAGCCTTCTGTCGGCATTCACTCCTCCGCTTAGAGAG
ATGGATTTAAGCGAACATCGTGCATGCATCACTCTCCTTACCCTCAGTGTCCTCCACCTT
GCCAAAACCCGCCGCAAGAGGTGCCACCTCTCGATTTCGTCCTTTCCCCATAATTTTCGT
AGGTTGACTCCTCTTCTATTTCACTATTGCCTCTCTGAATTCTTTATAAATGCATGCATT
TGATGAGATAGAATACGCTGCGAACTCTCCTTGCTATTTGGCTACGACTCCACGCTTACC
TCCATGTTCTGTGGAATTTGATGGTTTAAAACTCCTCTACTGATAATGCTTTCATCTGTT
TCCGTATCAGCAACCACAACCTCTGTCCGTTCCGTTATGAGAGACTTCTACAGAATTTTG
GGACTATACCGATACCCAGCGTCTTCCCAGTTTCGCTCCGGGTTTATCGGTCGTGACGTG
CCCCCCCTTATATCGATACCCCAGCGGATATTTGTAATTGCGTATTATCGGTACCACGAT
TTGGGCGGCCTGTCCTGTCGCTCGGCACAAGTATCTCGTAAGAAGAAGATCCTCGGTACC
CTAAATTTATACCCACCTATAACGCTCTGGGGATTGCATTTTGTGGCCGGTTTGTTGCGT
ATGGGTTTGCGGGTACCAAACAGGCACAAAGGCGTGCTTCCTGCAACACCCCGTAGTCTC
TGACACACGTGCCGAGTCCTGACGCATAGTTTAATGAGATGAGCATTGTAACAACTGTCT
AAGCGGTCGCTCGCCTCGTATGTGAACACGGACCCGAGTCGAGTGTAAGGGGAGTAAAGT
ACGCTAGATCTCTACTACTGACCAGACTCCGAGTACTAGCTAGACCAATTCACGGTACTG
TAGCGACTTGCCAGTCCAGCTGGCAATCCGCCGCAGCGTGTAGATGTACTCAGGTATGTT
AACGTATTTAATTATACGAACGCATCGTGGTTGGAGTAATCATTGACTTGAGTTCCTCTT
TTCACCTACGGACGGTTGCTTCTTCTGTTTCGGAATAAAATAGATCTGGGACTACCAAGC
GTCGGTGCCAGTGTCGTATGTTAATTCCCGTCCACTCAGCATTTAATTCTGTGCCCAAAC
CTGCGCGCGCCGCAATTAGGGATGCCCATGCCACCCCCAGGCCGGTACTTCGATGGACAC
AATGCGCCCGAGCATGTTTAAACCACCAACCCGTTAGTGCCTCCACGAGGATGACCAACT
CGACCCTCTGCCGATAACTGCTTCGGCCGCTGTTTTAGATGACGGACGAAGTGTATTACC
ATGCGCACCCATTCCGGTGCCGGCTGACACCCGTCCTGTTAATGAATTCTGAAATTATTG
TCAATACCCCGCCAACGTATATCGAGGTAGTTACGTGCGGCCAGAGCGTTCATCTATCTT
AAACGGTAAAGTAAGAGTTACAACTGATTACAATGAGCTAACAACATCCCCCACTCATTA
CTACAAGGCCACACACTGTTCCCTCTCATTCGTGTTATTACCAGTCCCCTTTCCATGCAT
TTGTTCAACTCCCGTTATTATCTCTCGTGATTGGCCCTATCCCATCGCAGAGTGCGTCTT
GCTAGACCCTCGTCTGATGCGACCAGTGTACGGCCCCAACACGAGCTCACCACATCAATG
CTCGTTGCACCTCGCCTAGTCAGTTATTTACATTGAGTTGCCCACAATTCCCACTCACCC
ATTTTCGTCTTTTACGGCGATGTCTATCATATGGCCTAAGCGACTTCCATTCTCGTTCCG
ACGGTGTCCTTACTTCCCTTGCCAAAACCTTGCTACTGTTCATCGCCGGACGCTAAGCAC
ACAGAGAAGGATCAAGCTGCACTAATGTAAGTGCGCTGAGCAATCTTAACAGGGTGCCCA
GTTTAGCTCGCGGAAACTGCCCAGAAAGTCTCGCTGAGGATAGGGTACCTTGCTAAGGTC
GGTGTACCCTAGTTCCCCGGGAGGTCTTTGGGGGGGTCCGAATACATGTGATGAGTATTT
TTGTCATGTGCTCTTACGCCCCGCCTTGTGGTGAAGGAGGATATGCCTGGTAGGAGCGAC
ACGAAGCCAGGCGTAACTAACGGGGGTGGCCGTGCCGGGTGAAGTCCCTACCTCCAGTCT
TGATCGTAAAAAAAATGCTTACCTGCTATGCCAACGATGCATTGTGCTCTACGGCGCGCT
GCGCAATCCATGATATACGACTCAATGCATACACGCGGTCATATCTCTGATGCCGCTTCG
AATGCAGTGCCCAGCCCGGCGGATATCCGTTTCCAAAGAGAAGTGACGATGCCTAAATTT
GCACCAATGTATGGACGCGATGCAAATGATGCGCACCCAAGCTTCAGCGCTACCCGTGGC
CTGGGTCCGNACGTCGAAACACGGTGTACTCGTGTGTGTGGTCGCGACGATTAATTCTGA
TATATCTGCTTGCATCCGGCCCGCGTCATCTGTGTGGCCTAAAAGATACTCACATACATG
GACGGCCACTCCGCTCGTACACCCCCTTTCGTGCCAAGATGGAGTNTCGACAGAACATTT
GACAAATAAACGCCCGGCCGTAGTTCTTTCCACTAGAAGCTAGGATTAGAGCACTTGAAG
TCTTCGCGACTGTGGGGCGAGTGCAGTTATACTTATTCGCATATCAAACGCCCTAACACG
TGACTATCCCCCTATTCTCTGGTATTCGTACGNNNNNNNNNNNNNCGCGTTCCGAGTCCC
TTCGTCCCCCTACCTTGTCCTACACTCTTTCTTCCTCTCCCGCTCCCCATTCTGGCCACT
CTTTCGCCCTATCCAAGCCCTCAACTACAAAGGCCTGTGATTGTTGCTACTGTCCAGTTA
ACCTATGTTCTAGTCATTCTGTCG--AATAAGATGCGCCACGACAGACTGCATAATTTAG
ATAATCCTGGTTGGCACTACGTAACAGCCAGAACGTCAGCCGTTGGCCGTGCTGCTGGGA
ATGCAGAAGACTTAGG-AACAACTCAAACATTCACCGCCCTCCGGTCACAGGACTGAAGT
CACCGATGAGGTCCCAGCGCGAAGATTCTCCATTACCACCCCACCCGTGGCTGAGATTGC
TAGCTTCAACAGGAATCAGCCAGGAGGGGTGACATAGGTTTCTGTTGACCGGGTTCCTGT
AGATGAACACGACCATTGACAGTCAGGCGTGGGCTTGACTTGGGAGCACCTAGGAGGGGT
CCTGCCACTGCGTAAAATCATTACTGGCTTCCCTTAGGGGAACCAAACCGGGTCAAAGTG
CGGAAATTGTACGTACTATTTAAAATAGTGAAAAAAGGGCCACTTCCGACGTGTTCCTGC
GTCAACGCTGCTTTATGCTTAAAGTGGTGGATTCGACATGTGATCTAACAATTACGATCT
CCCAGCACGTATCGGCGCGCTGTTGCCGGAGTCCTCTCAAGGAATGGAGAGTGGCGAACT
ATGTGACGCTTAGTCGCGCCTTGCTCCAGCTGTGACAGGGCACTTGTTTGTGCTCGACGA
AATGGTTCCAACCCCCAAGCGGCTTTCTGAGCTTGTAGTAATCCAGCGGTCCACAATTGT
CTCGGCTTGCATGTACAAATCTTAACATCCATCCTGTCGTCAGATTATTAATAGGATTGT
TAATGGCTGACTTACACAAGAAAACGCCTGCCTCAGCTGCCTGGTGTTAATATTCACAAC
AACCTTAAGCCCTTGTCTAACACCACACCACACGCTTCACGTGACATGCTTGCGCTATCA
CGAATCTCTTATCTTCTTCACAAGACTTGCCTGGACATCATAAATGCTTCACGGCGTGCT
CGACAAACACAGACTAAGTCCTAATCCCGACGCGGGTTACGCCACGATGGGGGGGGCCAG
AGTTAGGGCCACGTTTTCCTCGAGAGCCAAGCTTGCCCAACAGGACCGGGTGTTGGGTAA
CGGACGGGTAAGGACGAGGCGTAGCGGGATAAGATCTTGGGAATGCCACGGCGGATGGCA
CACCGGGGATCCGAGAGCTCAACATCCAATAGTTCCTCGTTGTGGCCGGCGTGTAGGTTG
ATCGAGGGTGCGGAGGTGACGGAGACTGGCCAGCAGCTCGGCCTTAGGTCCGTAGGGGTC
CGCGCGTCTACCGACACGTGCATACACGGAGCGTCTCACTAGTCGTCTTTGGCAGTAGTA
CTACATTTCCTGCGCACTAAAACAGCGAAATGTATATTAGAGAGATGACGTAGATATTAA
GATCGCGCGTATCGTAAATGTAACGTTCGGCTAATTAAGAGAGTACGCCATATCCGGCTC
CGCAAGGAACAACTCGAGTGAATTAGTGATGTGCTACTTTCCGGAGAAAGTCA-TCGAGA
TTGAGCGGGGTTGTGAGTTGTCAGGTATTGATTACCGGACGTAGAGCGTCGAAGATAGAC
GGTGGAGTGCTCTCTCACATAAGAAAACGGTATGGGGACTCTCTGTGTACCGTACAGGTG
GTGTCATTGCGTACCCTATCATGCCCTTGAACTCTCTCTGTGCGCGCCAGCGATGAATTA
GCCTGGCACCCACTGACTCGCCGGCGTCGACGAATTCCACTCAGGAACTGCAGGGGAGGA
GTTTACCTCTCCGCTCATCTGGACAGATATCAACTCGGCATTGACGTACTTTCCTCTTGG
TCCTGTCCCGCACTGCTCTGAGCCTTTTTTTACACGCGACGATGCCTGTATCTCATCTAT
AAACGTCGAGACTCCACATAGCGACAATCCAGGGTTACTACCTGTAGTTCTCACCACCCT
ATTGCGATGCCACGCCCCCCCCCCTACCCTCCAAACCTATAGCGTGCTTTTAGCGAGCGC
TTATCCTCGGTCTT------------------------------------NNNNNNNNNN
NNNNNNNNNNNNNTCTCGCGGACCCCTCAGGCACTGGTCGGGCCTTTCTGGAGTTGGTAA
CACAAAGCTCGTTTGCGTCTTGTATCTTCTTCCCTATCCCTACATGCTCCTCCTCAAACA
CCAAGTCTCCGATGCCTAATATGCACACTTACACCGAACATCTTCCCGCCGCTAATCCGG
ATGTGATCGACACCACGAGGTCCGATCCGGGGCCTGAAAGTTTCTGCGCAGATCGTGTTC
TCGGCTTAGTTAGGTTGAGGAAATCGGGAGTTAAAAGTGAGGCCATGGGGACCACGCGCG
CCGCCCATGGTTGGCGCCCAGACAACCTAGCGGCGAGACTCCCATGCATCAGGTTATTCT
CAATTACCGGATCCGAAGACAATCCATATAGACCTCCCCGACCCGT-NNNNNNNNNNNNN
NGGGCCTACACTGGCACTCTAACACAGCGCCCTGTTACGACCTGTATCGTCCCTCGTCGA
ATCGCCCGACCTAGGCCTTTGTAGTGCGCAAAACAAACCTTGTTTGTCAGTTTATTGTAG
CTGCGCGTTAATCAGATTATTATAAGGTCTTTAACAGCGAGATACCGAGGTATAAGATAT
TTCAAGTTCTAATGCTACCTTCACTGGACACCTGATTAACACGACGGGATTTCCGTTGGA
AGTACTAGCCGGAACGACTTCTGTGCTGACTCATGTCATCTGTAGTCGCCTGGTCTACTG
CCTCGGCTGTAAGAAAGACACACGGCGCTGCACCGGACCTGCCTACGGGATGTAAAGAAC
CTGGTGTCACAACGGAGTCGGTGGCAAAAACGGTTCCAGCTTATCCATAGGCATTGTAGT
AACCAAACCGGTTTACTTGGACTTGGGATCTCGTCCGTCCCGATCATGTCAAAGCCAGCA
GTCACTCAGAACGGCTATAATAGCTCTCTATCTGGCACTTTGTCAAATAGCCCGCAAAAT
TTTTCCCTGCATCTCTTCTCGTGCCCAGGGTCAAGTGCACGAAAGATAAGGGTCCATGCA
CTCCCACGATGCCGGGGTGCAGGTTCCTAACATAAGCGATTGCCCACTATTGCATCATTT
TACAGAGACGACAATCAATGCCGAACTTCCTCCTTCGACCGTAAGGCTACTTTATCGTCA
TGCCCGTTTTGGCTCACTCAATGCGTACAGCTTTACCCCGAGGCGGGTGCACGGGTGAGA
AACTTCGGCTATACCGTGTACTTCGACAGGGAAGTATGGGGACCAGACCCCGAGTCCATG
TAGCGGTGTTATTCACTGGCAAGAACGTGACAATTATTTTAATATACCTCTGACACACGT
AGGCTCGATAATTTGTGGTTATTANNNNNNNNNNACGTACTGCCTCGTATTTCCAGAACG
ATCGTCGCGCTGTGAAGTGCGTGTTGCCTCGAGTAATGCCGCTGGGCGGTCTTAGAGAGG
ATTACGCAACTGGCGTCTCCACATCCAAGGACAAGTCTGCTCCGGTGGCAAGCAGTCGGT
AAGTCTGCGGCCCATAACCCTGAAGTGATTAGCGCCTGGCTAGGTTTTAAGTGATCTGCT
GCGCTTCAGTTAACCGAAACCCGTGGCCGATCCGTCTAGATGCTGGCGCCGATGTGGAAT
TGGTGGTACACGTACGGGTATTATCAGCACTCGGGCTTTCCAGCTCAAGTTCAAAGCCNN
TACGAAGCTGGCTTGCCTGCTCTTGCCGTTACTAAATACGAAGGACATCGAAGAGATCCG
CGTGAGCAGCCGTAGACCGCGGCCCTCTAGGCCAAGCAGGCTGCGAAGGAGCGTTGTCAG
TAAACTTCTTTGTCATCGTCAACTACACACTACGACAACTGAGTCAACTTATCGTATGGA
TCGCCTGGAACAGTGGGGTCTACCTCCTCCACCTCCGCTCCCTTCGCCTGCTCAGGGTAA
CGCCCGTGCCAGGAGCATGCAGGGCCATCGGCACTTACCACGTGACTTTACCCGGTACTT
GGCGATGGGGGTGAGGGTCTCGCCCACTAGAGTGAGAGGGGATGCGAGACCGGGCTACCC
GGTGAAGTCAGGCATTAGACCAATACCAGAAACAGAGAAATGCGCAGTATGCCGAGAAGC
GTTCCTCCTGACTGGATATTCGGTAGATTTTCTACTCGCCGTAACAAACTAAAGTCCTCT
AATCTTCGTACACTCCCACTTCCCCGGTCCAACTATATGATACGAAGTATACAGTCNNNN
NNNNNNNNNNNNNNNNNNNNNNNNNNGGTGAGGGGTACGGGTACTCGCCGAAGGTCACGT
GAGGGCAAGCTATTACAAGAAAGCGGTCTAATCACCCGCTCCGTGTCGAGTGAAGTAGCG
CTGTAGTCACAGTGCGTAGGCCTAAAGAGTGCGTCCAAGTTCGGCAGCCCGCACCAGGAT
TTCTCAGCCCAGCTAGTTGTGGTAGTAATAGGATACACGCTATTGCTGGTTAGAATGGCG
ATGATGGCTAAGTCCACCCGAACCCGAGCACCTGCTCACTCTGTGCCATGCCAACTATTC
CTTCGTTTCGTACTACATTCGCCGACGACGCCCACTGCACTCAGGCACTGCTCTACCCTT
AGAATGCCCCCGGCCCTCCCGCACACAGATAACTTCCCAACCCTCGATGCCTGCCCCTCC
ATCCCTATTTCATGCGCTGGCGGCACGCGGAGAATAATTGAAGAAGCAAAGATGGGCTTG
TGCGCCATTTCGTGAACATTAACGACATAGGAGGGCAGACCTCCACTCACCGATTTGCTA
TAATCTACGCGCCATCCCAGACCCAATTGAGCCTGCAAGTGCGGCGGTCTGGTAGACGCC
GGTGGAAATAATAGTCTGGAGCAAGTCTCGGTTGTTTCCAATTGGCCTACACGAAGCCGT
CTTGTGTGCCATCCTAGGAAAAAAATAAAGAGCGTTTCCCTGTGTATTTATACGTCACAT
AAGCTTGATCCCGACCACGTCTGCTGTCCTACTAGTAGTCTTNNNNNGGAGCCCGTCGCC
GATCCCTTCTTCATATAATACAGTATCTCATCACGCAGCACCCAGCCTACGCGTCCGTCA
CAATTTACCTCAACGCTGGTACGACACGTCGGTTTCGCGCTCGGAACACGCAAATCATTT
CCGCGTAATGCCACGCCTCCACTCTCAGGGTGCGTGCGGGAACACCTCCCTTTGTCGCAC
CCGGCACCTCGATTGCTCCCAGGCCAGCTCTGCACGAGCCAAGCGCAATGACCCGTGTTA
GTTACCGTTGCTACGCCACCGCGCTTTTCGCGCGCCGCTGGCACGGCTACCTCACCCTTG
CCTTACCGGCCCGTGACGTCCTTTTGGACCGCCCCATGCCCTCACCGGTTAGACCGTTCG
ATCCTCTGCCCGTGGTTTGTACTTTCATGTCTTACCCCCCACCCGCTCGACTTGCGTTTC
TCGCACGCGGTCGCCGATGGATCGCGTTTCCACTCGCATTCCAACATCGATAAAGGAAAC
AATACCGGCCCAGCGCGTGCTCCGCTCCCCCTGAAGCGCCTGGACAGTTTGCGGAGTGGC
GTCACATGAGGGTCAGAAAGAAGGAAGTTAAAAGAATGATACGGTGAACGATTGTGACAA
CGGGTCAGGTTAAGAAGGAACACACGCAATCGAGCAGAGGTGCCGNNNNNNNNGGAAAAA
GTAGAGTACTTCTTAGAGGCGGGGTACCCTAGATGGCGCACGTTCCCGGGATACTAGTGG
GATGGAACTACCGATGTTGTTCACCCTGGGAGGGGCGNNNNNNNTTCGCCGCTCAGCCCT
GTANNNNNNNNNNNNNNNNNNNNNNNNNNNNNCCTATGCGCTACGCGTCGGACCTCCCAG
AAAGGTTCTAACGATTTCTCTCTGCATCCGCAATTACTGGTGATCACGGTAATTGATAAC
ATCATGCGGCAAGTTGGACCTTGAACTTCTCCGGGCTGACGTAGGTGGATAAATTAATTG
TCGTTACCAGCTCGCCGGCCGACATCTCCAGGGTGGCATTCGGACTGGAGTAGGATTTGG
TCCGCCAGAGCCAAAGCCGCACCTGGCTGCGAGTCTGGTTCGTAGGAGTATGCAAAGATC
CCATGCTACGGATACGGATTTACGGCATCTGTTCAGCGAAGTGCACTCGAACGTCGCGAC
CGTGAGCAGTTGCATCCCAGGAAGTCACGAAAGCTGTATAGTAGTTCCAGCGAGGACCCA
CTCGCAACACAACTTTGCATAGGTTGCGCTGAAGCCAGCCCGCTCCAATAAGCGTCGTCG
GTCACGTGGTGGTTAGACATTATGTTGTCTGGGTCTGGATTACGTACCTCCTTCTGGCGT
TCGAGTAGTTCCTGACAAACCGTCCTCTCCTCATAACCTGCCCCTAGGTCGGGGATTACC
CCAGTCCCCCTGCTTGAAAACCTTGTAGGGCCAGACGCGCTGTCGCATAAATCCCAGGCC
TTTCGGCGTGGGCAAGCCTCCATACCTGGTCCGATCATAAATCGCCCACAATTAGGCGTC
GCCATACTACATCACCCCGGCCAGGACCGCCTCTGTTCAACTCGATACCNTCTCCCATCA
ACCACGTATGGTACCACATCCTGTAGCACCCTCCGGGAGCCGCCACTCCAAGTCGTTAAA
CATTCTTTGGACGCCGATACCGGCGCATCAATGAGAACCACTGAAGACTGTGTAAACATT
ATGGACCCCGACCAGGCCACAGCACCCGTATTGCATGCTCTGTCTACTTAATCCTGTTCC
CACGAATCCGGCTGCACTTCCTTTGAGTCTCAGTTGTCATCTCCACACAGGGCACGTCAC
ACAAGAGTTACCTGTACCGACATCACGACTGAAAGCGGCTCGCACCGGGGCTCTGACAGA
AGAAAGTACTTACTCTTCCGACCACGAGCAGGCACCTACCGCAATTTCTGCCCCATCCAG
AGCTGAGTACTCGCAAGCCTCAGATACATGGAAAAACGATAGGATCGGACCCCGCTGAGC
ATATGTGGTAACACTGCGCCGATCGTAATGACCAGGGCACGCGCGTTAGCCAACTATCAC
ATCCTCACTCCGGTATCTACCCCCCACTCGTGCTCGGCGCAGTACCCAAAGTAGTTCCTG
CCTTTTTTAACGTTAACTTCAAGCGTGTCGTGTGGAGAACGATGCCCCGGTACCTCGTCA
GGCGTCTTGTCGGCCGCCCCGGAAGGTATCTCACCACGCCCCATTTCCGACCACGGCCCT
GCTCCTTGGGGGTACGGCCAACGTTTTCCCTGCGCTCTGTTTATCCGTACTCATTTAATG
GTTTCGTTGCAGCTCAGAATATCCGGATTGCCTTTCTTGCTCGCACACCGTCCTTGTTGA
TTCCACATTTTTTGTTCCTCACCTTAACCGCCCATTCACAAGCAACCTGAGATGCACCCC
GCCACTCGACCCTGTCACGACCTCTCCGCTCCATATCTAGCTGACACCGTAGTCACGGGA
GGCATCTGCGAGACATAAGAACAAAAAAGCTGTGCATAATGGCTATGGGGCCAGGGGCTC
CTACCACGGTTCCACAAGCACTCTGCGAAGACCCTGCGGCATTAAATATAAGTTATCCGC
TATTAGCACGGGTCTCACTATCCCCACCTAGATCATTATTCCCACCTCCCGCGCACCACT
NNNTTGCCTGCAGAGGCCCGCAACGGACGTGCAGGCCAGACGNTNNNNNNNNNNNNN-NN
NNNNNNNNNCGTGCTAATTACCCGAAGCGAAGTAAACTGATCACGGGAGACGTAATTTGA
CCATCCTTGAAATAATTCCGGAGGCTGATCAGTAGGCGTCAAAAGCAGTAGCACACACGC
TAAAAGGTCAGAGAAACGTCGTATGAACGGCGTAACCATTTGCGGACTCATTAGTTGTAT
TTCCATTATGTTCCCTCCCCCATGCCCTCATTTCAACATTTTGCATTACATTATCCGTCA
AGACAAGGGGTTCCGATCTCGAAATGCAGCCCCGCTAGCGCATATGCGGCGACGTTAATG
AACTACACAATCGTCGTGAGTATGGCACGTCTAATGTGAGAACTACCGCTTGCAAGCTGT
TAGGACCCCGGCACACCTAGACCGTTATAGATTACTCCCCGTGTCACCTCCCCCGGGCCC
GCTCCCTTCCCACGCCCCGCCATTTCCGAGACTCCAACCTCGCGAAAAGCGTCGC-TTAA
AATCATCCACCTCTTACACCCCTAAAGGCGACACGGGTCATGGGNNNN------------
------------------------------------------------------------
-----CAGCTGCGTCCCTCCACTACCTCCACCGCGCACAGACAACACAGTGAACCCGCGC
GTAAGTTACAGAGGCACCGTTGCGAATGTGGGATCTCCTAACAAGCCCTTTGGTTGCCGT
ATTAGAACTAAAGCTGTCCAGATGAATGCCGAAATCTTGTTTGTCAACCGGGCGGGCATC
AGAAAGACCACCTTGTGATGTTGCATTAAATATCCCAACGTGATGCACCCACCGTCACCT
GCGGCCCGAGTTCGAAAGTTGCTNNNCCCTTGAGCTAGCCGTCCGCGACTAGGGTTGCAT
TTCACCGTACTGCCCTTGCACTTACCGACCGATGGCGTCTGTCCTCTCGCTTTATCCTGC
CGCCGAAGTTCTTGTTACAATTAGATCGTCTGACACTTTCTCATCTAGTCTCACTAGGAT
CCTTGAGGTGCCTAGTTCAATCTTCCATTTTGTCACGTTGAGCCGCAAAATGAGGTTCTG
GAACATCACGCCTCGCGCCTAATGTTGGTCCGGCCTAAGTAGCCCGACAGAAGCTTTGTC
GCTGCCGCTTTTCTTCAGCCTTCGTCTCTTGATTCTTGCGACTGCTGATCTCACGGTCAG
CCGCGCGCCCACTTCCGGANNNATGAGAGACAGGGGCGGAGTGAGCCGCAGCCGGAACCG
AAAAAGCTGTAAAGCGGCCGGGTGATTAGGGGGTGAGTGCGTTAGTGGGGAAACCTTCGT
TGAGTGTGGGAAAAGACAATAGGGATTTCAAGAGTCGCTAGTACATTGGTATCATACACA
AACTGGAAGTGCGAACAGGTTACTACCTTTTAGGGTACCAATGGGAGCATACTGGTGACC
GCTTGCCAGATTCGAACGTTGAAATTGGTGCGCAATACAGTAAAGCTATGAAGAATGTGC
AAAGACATTCGTCACCGAGCATTCACAGCCGACGATGGAGGTATCAGGGGCCCCAGATAC
TCAGAGATGTATATTATGCAACTGCGTGGGAGTGACTCAAGAATTGTATAGACCGCTTGA
GGGAGACAAAGGGCGGATGAACATATAGGTTCAGACAATGCCTCCGCAAGAGCGGAAGAT
ATCAGTGTGGGTCGTTCCTTCCCTATTGAATTGTGAGCTAGATTGGAAACATTAGGTCCT
GTCGGTCCACCCATTGGGCACGGTCCCGGCTTCGTGAGCATGACACCTCCCCGCCTGATC
CTTCCGTAACGACACTTCCCTACTATGCCTCGCGAGGGCTGAGTAGCCTCCCACGTTCTG
CCCCAGCGTCTCAATCTTACGAATCCCCCGACCAAAAACAGTCAGACTGGGCATGTCGCT
CTTATGTCGCATGGCATCTCCCATATCTTGCTATTCCGACCTAACTATGTCTCCCAGTGA
CCCTTTTGTGTCCGGNATCACCCCCCCTTGCTCCTGCGGGACCCATGATTATTGTTGAGA
GCTTCATAGGCAACATAGACGCGACGGTGCCGCTCTTTGTTGGACCCGATCCTACCCAGT
CTCGCAGAAAGATTGCAGAACCTCGTTGGTATAAAGGTCGATTGTGACACCTGACCATCT
CTTTACAGTAACCGAGCGAACCGACTCGGTTTAGGTGGCCGTGTTGGTTTGTGCGCTTCG
TTGGTACTATCCTCCTGGCTCACGAATGAGTTCATACTACTTTCTTCTTCATATTACCCT
CGCATATGCAATTTCAGCGCGCCTTCATTTCTAATAATGTGTGTCGTCCTCTTCTGCGAA
GATGGACGTCCACCTACGGGGAGATTTTCATCATTGTCATTGTCTTCAGTCACTCGCGAC
TAACTATAACACTTGAATGTGAATACGATCCTGTGCCTGACTCCCTCCCCTACCCCTAGT
CTTCTGTGCTATATGACCGCCCGTGCCCTCGAGCCACCCGCTCTTGCCCCTTTTACTCAT
AAGACAAAATCATCCGGGCGAGATGGTTATTTTTACGGCCCAGTACCAGGTGATCCGGCA
CGATTCGCGTAGTTCTCATTGGTCTGTCAGTCCGAGGGCTGAACTGGCCGTGGGTGTCGC
ACCCTGACTTGATCACGACACTTACGTAATACTAGCGAATCAAATAGAGCAGTGTAACCT
ACAAGCTAGCCTGGCTAACCCGCTTCTGCCGTCGCGCCCGACCAGCCCAACATGACCGAC
TGGCACAGACACAACACCGGGGAGACATTCTCCGTAGCTCACTAGGCCATTGATCGGAGC
GCTGTCCTGCGCGCGCCGTGTAGTCTACGTCTCAGTTAGTGTTCTTCTGAGAAGCAACCA
ACTTGGGAAGAGTAGTCAGCAACCTATGATTCCTGGGTCCTTTACCGCATTCGTCTGCGC
GTTACTTCCGGGAGAGATCTACGNNNNNNNNNNNNNNNNNNNNNNNNNNNNNNN----NN
NNNNNNNNNGGAGTCTCCCGCGGCGCGTACTGGTAATAAGGCTTGGGCATGCAAATGGAG
AAGTAGAAGGTAAAACAAGGTTCTTGAGCTCGGCAAGTCCCCGCGGTAGTCAAGGAGTCC
ACGGTATCATACTAGGGTTTCTGGTGCGGACCACACACACTGTGCACGGGAGATTAGAAG
CTTTGTACAGGGCCACCAGAGTCCATTGCACCTTCATGGGCATCCGCTGCAGTATTGCAA
ATGGGTTAACCCGTCGTACCCCGTGTAATGGCCATTGATTTCACCTAAGTCTCCAAGAAC
TCTCGGTGGCCGCGCCGCTTCCTTGTCTTCTTACTGTGGGTGATCTCTACACGCCACCCT
CATAACTGTCGCACACGTACGCCCATTAATCTTATCGGTGGTGCATCCCCTGCCTTCCAC
ATTCGACGAGTGCACATACCCTCACAACTTCCTCCTGGCCGTGGTCCGTCGATGCCCCCG
TCAGAGGCCTCTAGTTACTACCGACGAAACTCTCATCTTCCCCCTCCAAGTCCCAGGGCA
TATCCCCGCTCAAGCATATACCCCACCGTACAACCNNCATGAGGAGAGGTACGCGGCAAC
GAACAGCTCACGTAGCGTCCAACTGTTCCGGTAGAGGTGTTGAGTAACTGCACGTGCTTC
GCTTAATCGACTAAATATCAGAGCGCCTCCTCGACCGTAGTCGGCCCTGATGTACTCGAA
ATCCTTATAATTAGGCCCCGTCGTATGCGTGATCTTAACTACCCCACGCCATATGCAGTG
GTTTGGATAAAACTCCGCATATTGTCGCCATATTCCACTCAGCCTAACTCCCTCCTACTT
TATTATAGGTTTGAAGCTACCTCCGCATGCCCGCTATTCAGTACTACATGCTCGGGCCTA
AGCGCCAGTCACACATATGTACCACTTCCTGCAGTCGGTTATGGTGTTCTTGTCATCTGT
ATGCTTCTCCCGCTCCATGTCTGCTCTCTGCCTCCCGACGTTCTCCCTCTGCGGCAAGAC
ATCACGCTATCCCCCCGTCACCGCTAATGCGACTGCATCCTGTCGCCCCGCAACCTCTTT
TTCGCTCGTAGTCTCATCACTACATGACATCACAATTTCTCGCAGCGGACAACTTCCACT
CACTCCNNNNNNNNNNNNNNNNNNNNNNNNNNNNNNNNNNNNNNNNNNGCGTTTTGTCCT
TCGTAAAAGGCTCAGCCTTGTATACACTTTCGCATAGTAACCTTTACTTTCAAAC-CTTC
CTTTCTCAACGTTTTTAATGCTGTCCCCTATTTCGCTGCATGATTTGCGTCACGGCAGAG
CGCCGTCCCCAGCGCCGGCTTGTAGGAGCGCACTTGGACAGCCACGGTCATGTGACGGGG
TATTGGAGAGGAGCCCGAGATCAACTTAACACCAGGCGCAGACCTTGCGAGCCTTTATTC
AATCCCCTCATCTAACGGACCGCGTCCCTGCCCAGTTACACTCTCGTTGCCGCCGCACAC
AATTTCACCATGTTCCACCACTAATGTGGAGTACTGGGTACACGTTATAAAATTATTGCT
ACAATGCACGGGCTTATCGCTGTGTCAAATGGGCACATCCACCCGACTGCTGACCTATCG
ACCACCGCTATGTTGCCGCCCCCGATCCTCAGGTATGTCAATGATCTCAAAGAATTTACT
GCTGAAAGTCCAGACACGTCACTTAACACCCCACACTTTCTTCCTTTTAATTTAACACGT
TTGGTCTGACCCGTGTCGCAATACTGTGTATTTACCCGATCCACACAAGCAGTCGGGGTC
AGTATCTAACCACCCGCACAAAGAACTCCTCATGCCCACGCTTCGTCCCGCCAATGCAAC
TGGCGCAATATACTCCATTCTGAGAACATGACACGGGTGGCGATCCTCCCCATGGGGTAT
GTTGGGGAGTCCTCTCGCGGGTACTGTTAATCACCGAGAGTTACGCAGGAGTACACACCG
CTTTTCGGCCATGCGAGACACAGCCTGCCGTACTCGCCATGACTCCCGAATCTTGTTGGA
TCGGCAATCAATGGTATCTCGAGTTCCGCGCCCGCTTTGTTCGGTTGTAGTATCCTTCGC
TATACTCATAGACGTGCGCAAGCACGTGACGCACGTCCCGACCGGCCCCTGACCGCTGCT
CGCCATATGCACGCACAGTGCTTTCGTCCCATATACGGCGTGCCTATTCAATTATATTTT
AGAAACCATAGTTAAGCGGGTAGACAATTGACGGCCAACCCAGAGTGCCGTGCTTTCCGC
CCGTGGTCCGTGCGGTCTTGCTCTCAGGTTGCATCCCTACTGATATGATGGAGGTAACCG
ATCGGCGGAGCAGAGCGTAGAACCTCCGCGTCGCTGCCACATGCCCCCCATGGTGGCTAG
TTCATGAAGTCGCAGCCCCTGGCCCTTGTGTAGCCCGCACGGAGAATAGGTCTTTCCTCG
GTTTATGGCACCAAGCTTGTCTACTTTGCCGTAAATCTGTGCACCCCGTACAATACCTTC
CCGCCGCGAGCCTCTCCGTGGACCTGGCCGTTCAAGGACCGGAACAGCATACACATCTTT
TAGTTACTATGTAGCTATTAGTACCTGCTTTCGCAACCCACCGTACACGTAAAACTCCAC
CGAAGCAACCGTGCACGANNNNNNNNNNNNNNNNNNNAACATCTGCGCCGCACTCGATTG
CGCGAGAGCGCGCACGATCACGGACGGAGTGCGGGCGCTCCAGCCATGGAGGATAGTGGG
GAACAATAAGGCACGCAACTCGCCCCTATTTCCCATGCTGTCGCTTCGGCCTCGCGTCTA
GTACCTGTCTGAGATGATGATTCGCGTTGTGATAGTGTATAGAGTGATCCTGCACATAAT
TCCCCTTTGAAATTCTGTTCTGCCTCTCGCAGCTTGAATCTGTCATACCGCTAATGTCTG
CTCTTGCGTGCGAATTCGGGACCTGCTCGATGATTGGCGACCTGTAGATCAACATAAAGT
ACCTGTTCGTTCGACGCGAACGGCCTGGCGACTTGTGCACGTATTCCTCGGCCTCACTCC
GTCCCACAAAGATAGTTTCGTGCGTTCCCCTCGCTCTCCCCTGCGCACCATCGGATGCGC
CTCTTCTAGTTGCAACTGCGGCCCCCTCTGGGCCCGCTATGCACCGCTCCTCCTCCTTTC
CCGTGAAACCACACAAAATAGCCACAATTTGACTAGGCAATAGCTGCCTGCCGTAGCTAT
TCTCAAACATTCCAGTATTCGGGGGCTTCTACTGCAAACCTAGACACGTATTCAGGGGCG
CCGTTAGGAGATCAACCCTCTCGCGGCCTACGAGCGCGAACTTGCCAGCGACGATTACAG
CGCAGTATACATTTATTAACGGGCTGTCACTTAATAAATAGATCTATGCGAACTCTCCGC
ACCTGATTGTCTCTCGGGTCTTCACCCGACTAAAGACTTGTTGATGCCCAACGCCCGCAG
CCCATTCTCGACTCGCGAATCCCTTCTCGCTATGCTTCGTTCCTCGCAATTCCCTCCGGC
GAGTCGACTGGGTAATACACTATCACCTCGCCGACGCGCCTCCACTATATCGCTGACGTT
TATTTCATTCTATCCAGGGCTTCTCTCACATAATGCACGTCACGTTAAGCGAGTGGTATA
CCGAATTGCTTAACACAACGTCCGTAACGCGCGAACTCAAGGTGTTGGTGGCGAAGACCT
CGTTAAACCCGAAGATAAGTGCCCCATAGGCATTGAGATGGTACTGCCCTGGGCTACCGT
GAGGCANNNNNNNNNN-------NNNNNNNGGTGCAGCTCTCGGGCGCGCGTTGACTGAG
ACACGCAAGGGCGCACGATCTACCGCGTTCGGTTCCGCGACGGGCCCCAAATTTCGGGGT
CGCTGACATTACATAAGCATTAAGTAACGAACGATGCCAACCGAGCAACCACGCAAGCAG
TACGGAAACGCTTGGGTATTAAGCTGGGGTGGTGTCAGCCCAAAGGGCCATACACCGTTA
ACACCTTAGGTGTATGTGGCAGCCCGCTATCCTATACAGTACTTCAGGACGCGGGATAGG
TAATTCCTTCCCTGACCCGACTCTTGGTGTCCACGTCTGAAAAGGTTAATGTCACGGTCA
AATATATTTAGGCCATGTTAACGTGAGCAGCCTAGGATAGCTGAGATCGAGCGGGCTGCT
CGTACACACTGCCCGCCGACTACAGTCTACTTGTGACACACCGCGATAGCGCTGGGGCAC
TCGGTCACGACTGGATGACGATGTGGTCCTAAGTATCTTCTACCCGGGTCAACGTCATAC
ACCTTTACCTTGGGACCGGTTTGCGCGCCGAACAGCCTGTTTTTGTCTTGCATGTTTCGT
GACTTGGTAGTCACTATTGGCTTACCCTACTATCAGCGCACCGCATAACACGCCATCAAC
CCCTCAGTTCGATCCTGAAACCTGGACACCTGGATTGACCTGGACCTGGCTAAGTGTATA
ATCGGCATGCTTCGGGTCTCCGAGCCGATACCCTTCTTACGTCCCTCGTCCCAGATCAAC
ACACGAAGCGCCCTCGTATGAAACTCGCGCTAGTTGTCGTTATTTCGACGCATAAGTAAT
AACAAGGCACAAGCACGGGACATTGACAAGTTAAGGAAGGCGACCCAACCAGATATTGGC
AGCAAGTGTTTTTAATTTGCCCTGCTCGCACCGATGGCCGGGAGAGTTGATACCATCCTC
GACACTACCCTGTGAGCTGATGCATTGGGCGATTAAGATACACCTTTGGACACAACTGTC
CGTAGCTTTCGTCCTACAAATCTCACACGGCCAATCCTAGTGACTGAATACCCTCACTAC
TAACGACTCCGAATACCCAAACCTCCCTACATTGGTCAATGGTCAGAACGGTACCGTTAT
CATCTCTATGTTCTAGGGTTCAGACTCCCGGGACGGCACCGCCGGCGAGCCATTGGTGTC
GCGTAACACGCCGCACTATCCCGAGCGCGCTCTCCCCTGCAGCTCTAAGGCGTTAAGCTG
GCGTGTTCGTTCGCCGTAATCGTGCACCCAGGGCACCACGTCTGCAGCTGCTGCCTGCCT
CCCGGGCCGAGCTCGCTACCTGGTATTAAACTNNNNNNNNN-----------------NN
NNNNNNNNNACCCTACCGCTACCCTTCTATTCTTAAATCGCCNNNNNNNNNNNN------
------------NNNNATGTGGCAGATCTCTATGGTACTTGACCTTTGATTCTTATTTGG
TCTTAACTGCCTTCCCCACACGAGTTCACCTGTTGCGTCCTATAGGGTTTCTTTTCATTT
GTACGTACTACCCGTTGCTATAGCTAATAATACCAGCGTGTCACCTCCTAACTGTGGCAT
TAGCATTAAATAAGTAAACCTTCTGGCATGTCCTTCTAAGGTCTTCTTTCATACTAAACG
GCGTGTCAACACCCTCCCGCTTAGTCCTGCAACTTCCTGTCGGTCTCCGTGTCCCTCCGA
CTCTCGAATGAATCCCACCGACAACTTCTTCCGCTACATTAGGCCCTTTCTACAACCGCC
TATCGTCATAAAACGTTATTTCTTTCCTAAATTACTCTGGACCCTCTTTCCCTTCTGTCC
CAGTCACTCTTGTACAGTCTGACTAAATCCATTAGGTCATCACGACCCTCCCTCATTACT
CATCCTCCGTACCCTACCCACTCTGCAATTATCCCCATCCATTTAAAACAGCCTCTGGTG
TTCCGTAGATTTCGAGAGCAGGTTGCCCGACTTTAATCCTGTGCCCACATACATAACGCC
CAGAGGCGTAACCTTTAGTACGACTATGTAGGAGTGGCAACTCTACCCTTTAGCTCAACG
ATATCTCGCTTGGAATATTTCACTGTACCTTTTTCTTGGCTCTTGGTCTATCCACATGGC
ACGCCAAGACATCCCCTCGAGCAGGCGGACCAGCGCCGACGTACGAATACCCCAAGCCCG
CATTCACGACGCCGCGCCCGGCTCTGGGTCACGGTACTATGCTTGAGACTCACACCCTGG
AAATTGCCTAAGGTACAATTAGAAGAACGACACGCTCTTAATGCCATGGAGATGCGGGGA
TGGGACAGGCATAATATATGGTATACGGACGGGTAGGAGAGAGGAATATACCCTATCGAT
CACATCACGGTAGGGGCAACGGTCTGCGGAGGTGGCTCGTCGAAAACAAGAGGACGTATC
AGCACACATCATCAATATGAAAACAGGCCACTGGTATTTGGCATCGTGAAATTCTACCGT
GTATAAAGTTCAATCATCCGTGGGTCCTCTGAGTTTTAATCCGCGATAAGGCTACGCACC
CTGGGTGTAGGGGATCTAATTGGGGGCTGACAGGGGCTTTCCCGCAGTGAACATATGATC
GGGGGTTGGGGATGAGCATAGATAGGTGCCTCTACGTTTGCGTGCCTGTATTCTCAGGAA
GAGACCTCACGTCCCACTGGCCGTGGGATTTTTGCGGCGCTTTAGGTTACAGCGATGTGG
GTTAGGATATGAAGCAGGTTGACGAAGTTTAGTACACACACGCGCGGAGGTGCTGCAGAA
AGGATGATATCATACTTACAATAGCCGAAGAATCTATGCTTTGCTTCAGTATTTTATTCT
CAGGTAAATAAGCTTGG-AAGGGGCTTATCGCTGAGTTGTTGTTAGCGCAGCCCGTTCCA
CATTTAACACTCCATACAAACGCTAAGCAACGCTAGGCGGCAAGGACAAATATTTGATGT
ATACGCACCGCTTTGACAAACTCCGCCGGCGACCTGGGCCCAACAGTTCCTGAGGAGGAA
CCCGATCCATGATGATGTGTGCATATTGACCTTGCAGTTCTCAAGCCGCAAGCCTCACGG
GCAGATCGTTTGAATCCATTATGATTCTTATGTATGATTCTTTATATCGCGTGATGACAT
CATTGACGTGGATGATTGGTCTTTGTTGTAGCCCTTAACTTCTGATGCTTTGCGATCGAT
TATGGCTGCTTCTACTACTTCCCACCTAACCTGCCGAGGGATCTCTGAGAATGCCACAAG
TTACTGGTGCTGTAGACGTCATGATGGCGGCCACGGAAGCAGTGTGTCGCTTGGTTTATT
ATTGAACCCCATCTAACTCTTAATCGTAAAGAAACGCGTAAGGACAACTTTTATTCATTG
AGCTTCACCCAGCCCGCTTATCCGACAGGACCATTGGAAAATACCTAGGGATTTTGCAAA
GAAATCTGACGGCTCAAGAAATAAAAACAAGTGATACATTCGGTAGGCATATTTAGCTGG
CCTAGCAGTGCACCAGCCCCATGACATGAAGGTAAACTCCGGATGACAGACAACGAGAAC
GCAAACGAACAATCTGTCCCAGCAGTACCCTCTAATGACTGCGCGAAGTTCACCGTGTTC
ATACCCTACTCCAAAGAGGGTGTTACGAGTAGCTAGACAACCACTGGATCCAGAAGTGAG
TAAGTGGACATATATCACAGGGTGAACCTCGGTTAGAACACGAGATCTCGCGACAAACCG
ATGAGAGTGAGCTTAAGCGGATGACCATTATTGAACGTGTGTGGATCTTGGATCAGTAAA
TGGCTAGTTGCGCAACTGAGATGGTCACTTACTTTGCATCCGAATTGATTCCACGACGCG
GTCCGACCTGGTTTATAGCGATCTCTAGCAAGGAAGGTGTATCGATGTAATGGGCGTTAT
CCTGATATCAATGGTCATTTTATGTGGGAACAGAAATTAACGAACGACAGGAAAAAGTGC
ACACGGAATACGCAACAGCAGAGTTGGCTGGGTATTTTAAATATATTATTAGCGGGTGCT
TTCACACGGGTCATGTCATATTGGCGCCAATTGAAAGGTGCTTGTATCGCTATGTTCATA
GCATAAATTGGTCAAGAANNNNNCGTGCCTCTGATGTCGATATACTCTGGCACATATACA
AACACACGGAAAGTTAAATAATAGCTGATGCTTCTATTCCATCGGGTCTCAATAGTTTCA
GTAATACAAGTGGTAACGATACTATCGAGCGCCACCTGAAAGTTACTACTTTCCGCTTGT
CATAAAGTCTCTGTCAAGCAGCCTACAATGAGGCCCCGAGGACGGATTGGTCCAGTTGCG
TTAGGCTTGGACCGTATCAGTTTACGTAGGCGTACGCCTTGTTTCATATTTAACAATCTA
GGAACGACACGTTCCAATAAGATCTGTTCCGCTGCAAGACCCCTAGAACGCCCAGACATA
AGAGAGCAGTTTTAGCCTAAGATTCCGTCCTGCTCCATCATATGGCTCAGTCCCCATAGT
C--ACCGGAGTGGTCATCGTGCCATTATGCGCCACTTACACAGGGCCGCGCCGAGCCTAC
TCAATGGTTCCAGTATAGGTCCAACTACCCGTAATCCGCGACTACGGAAGGGTTGGCGCC
GCCTCCTTACGGTACCTTAAGCATGAGTGCGCCACCAACCTTTCTCAAATCGGTGAAGTT
TTTGTTCAAAGGCACACACCATCAACATCAAGGCATTCGACTCTTTTTCCCCGTTGCGCG
CAATGCCGGTACTGACATCCAGTGTCGCTCACCCTAGATTGCGTTCAACATTGCCTTTTA
TGTCGTCTGGGTNCTGAACCGTTTTCTTACCGAATTCCTCTGAACGGGGTAACGGTCCGT
AGGTAGGCCGAGGAGGAAGGTCACGTAAAGTTGGCGCTCGAGGTGACACAGGTGAGTCGT
GTAAATGGATGCAATCAGATTTAGTCGAGCAGGATGGAGCACATCATTTCGGAGCGGTGT
GCTAGTCAACAGTGACATGATTGCCCAAACTTCTGATGAACGGTAGTACTAGGTGTAGGT
GGCCAACTAGCGTTACCACTAAGTACTAACGCATCCACCTATGGAGTGTCAGATCGAGAG
GCGCGGCTTGTCCGGCGACACTGTGCGTGCATATTACTCCAATGGCTGTCTGCTCCGAGT
GCATCCTCTTGAATTGGGTGGAGACGAGCATGTGCGCCACTGGACTGGCTTGTTTGCTGG
TCATTAGTGGTGTGTGTACCGTGCCCTAATAAATGTGTTCTATTCATCGCAAATACTCGT
CCGTGGCCATCCCCAAGCCGCAACTTTATGTGGCTAATCCCGCTACTACCGTGTAATCCT
GCCCAAAACGGGAACGTGTAGTACGCGTGTCACCTATGCATACACCTCAACACGTCAACA
TATACGTCCATTCGCACCTATAACGCTAAACTATCTTCGTACCAATCTCCGAAACTGTGG
TCAGANNCAAGGTGTGCACTGGTTCATCCCGCGTTATCAGAGATCTTCCCAATATAGCCC
GTCCGTATCTGCCCGGCAGACCCGGTCATTGGGACTCTGAAAGGCGCTTTGGTAGTCCTG
TCACTCGTCCCGTGGGCTTATCGCTTGCATGCGACCTTTCTCCTCGACTGGCCCTAATCG
GTACTCAGACACCCTTCTGCCCTCGTCCGCTCTCCGTACCAGTTGTAGCGATTCCATCTC
ATTACCTTTTGCGTCAGCAGATTCCCCCGCTGAGGGTTTGCTTATGAACTCGCGACCTTA
CA--CCCAAAGGGTCACCACTTACTAATTTTGGGGGCCTGAAACTCCAACTATCTATACA
ACTGCACCCACAGGAGGGTCACGGCTGAATGGCCCGGGAGACGAAGGCAAGGGTAAGACG
ATGAAACATGAGCGGCTCTCCATCTTAACTGAATAGCGATCACTATGCGGTGTGCACACA
CGCACCGTAACGAAGGCATTATAGCATGGTTATTTCCCACATGATTGCTGTGCCACCTTT
CCGATATCTTTCTTCTCGGGGAAATTACGCTCTTTTACTTTCTTATGCGATTCACATGAA
ATCTAGCTACGTGCGACCTGTAGTTCAATTTGCACACACCGCAAGGACGTGCTGAAACGG
AACTTGGCGCCACATATTTTTCCCTCTCACCCATTCTCATTTGTCCTACTGTTTCCGCTC
GCATGTGTAGTTCTTACAACTAATGCGGTAAGTCTTCTTTCTAATTGTGCGCTCCTCTCC
ACTTCTTCCCTTATGTCTCTGGTGTTTTGGCTCACAGTCGCTTATCCCTGAGCCCACGTA
CCCTTCACGATCTGGTTCTAGCAGACCGCGCACCGCCATCTCTTGGAGTAGCGGTGGGCG
TGGGTGTGCGTTGATGGAGAGCACATTAGACATGAGTTAAATCGCCATGGCACAGTGTGG
ATGGAAAGAAGATCTCGGAAATATCCAGGGTAACATATAGGTACGGTCTTGGTTGTCTGT
AGTATACGCGTACGTCGAAGATGGTAGGAAAACTTTGAAGAATCAAGAGTGTGAGACATC
ATAGGTCGTAAATGCATATAGTATTAATAACGAGCGACCGCTTAAATAGGATGAAAGTGG
CAGATATGGCTATTATGACACAAGAAGGGGAAGAGTGAGAACTTCAACATGTATGAGCTA
ACCAGGGTGTTACGAACCTGGGTGCAGGTCCAATGCTCACAGGAAAGACACGGTTGAGAG
AGCGTGACCCATATGCGCCTCACGGGGGTTCTCCGTGTACGAGTTCGCTCGTAAGAACGT
TACCACTCCTATAATCAGGAAGCTCCCGAAATCACGGGGCTTTGTGAGCATTTGGGATCC
TCCCTAGATGATCAGAGGTGTAAAGTCAACTTACCGCNNNNNNNNNNNNNNNNNNNNNNN
NNNNNNNN-------------------NNNNNNNNNNNNCGTAAATAATTGCAGTTCGCT
CGTCTACCCCGTGATGCATTCGCGAACCCCCTCGCAGAGATCACTATACTTACCTCCCCA
CCATCTTTAGGAGAACAGCCCATGAGAATCGTCCTTTCGTTCTCAATCCTGCTAACGCGC
CTACTCTGCTCCGCTGCTGTTCCCACCCTCGCCTCCCTCGTAACTTCCTCCCGGGCAGAC
AACCGACCACCTTTTCTGCCCTTATCTGCGGGCTGTACACTTGCGTCCCCATGTATCAGC
AAAACTCACTTACAACGATCGGCTNNNNNNNNNNNNNNNNNNNNNNNNNNN---------
---------NNNNNNNNNNNNNNNNNNNNNNNNNNNNNNNNNNNNCCCGCGCCCCACCAG
GTATACCTTCTGCTGATTCTCTCGTAAGTTTGTATCCACTAGCCTCTTGCCCACTCGACC
TATCTTGCACCCGCTGAGGTATCCGAGTCGACAGGACTACGGTATACGCGGGCTGACACT
ACGATGTCAGCTTATTGCCGTGCGCGCCGCGGCGCATATCCGCGAGCTCGACCTGACGTT
TCTTCGCAACAAAACCTTCACATTCCGGCCTCTGTCACCCGGGGCTCTCATCCCACCCGA
CCTGCTCACAGTCGGCCCCTTTTATGCCCATCTGCAACTTTTACAATACCCCCGTTCGTT
TTCTATACTCTTCCGATACTTCCAATCCGTCTCTTCCCGCACATCTACTCTCGACCATCG
TCCAGTGAACGCCTTCCTTGTCTGTCCTCCGTTAAGAAAGCCCGGATAGGGGGAAATAGC
GCACCGTCTTGGTTCCATGGACCCGACCCCTCAGCAGCCACGGGACACGCCACAGGCACA
ACCTAGTTTGCTGCAAGGATTCAAAACTTCATATATAACCGCCAACCTAGAATCTGCNGC
GGGTGCCCTCGCCACGTTCCCGTTTCGACACCCCAATCATACTCACGNNNNNNTACGCCG
CTTCTGCTATCGATCACCCGTACCCTTTTGTGGGCTCTACTTTGACTCTGTCCGTATGGT
CCTTACTCTCCTGTACCCTGATCCTACATGCGCCACTTGTTGAGACCGCAGGGCGCCCAA
ATTGCCTCTCCCCGTCACCTTTTCTGCATCTCTCTACATATATGGCTAACTGACGAATTT
GTTGGCATTCAAGTCTATCCGGCTCAGTCTGGCCTCACACCTCGACTAACTATGATTTAG
GAGCAACCGTCCCCCCAACCCCTTTTTGCTCGAGACCACGTTTCACGACTTTCGCTGGCC
TGCCCACGTAAATTCTCTCTTCCAGGCAAGGGAATTCAAAGTTAAGCACCTAGAGTACCT
TCACTACTCCCTCTGGACCAGTGGTTAAAGGTATCTGTNNNNNNCGATGCACGGTAGGGT
TTTGTGGTCCCAGTTCTGAACAACGATGTCGCGACCAACAGTGTGGGCATCATATCCCGT
CGTAGCCGCCCCGCAGATCAAGTACCACCAGGAGACGACCCATGTGAAAACCTGTGTGAC
GGCGTGAGTTGGGATTAGAAGTTGCCCCCGCGCTCGAGCTGATCGCGTATCGAGTGCATA
TCTCCTTTCACGCGACCGATTGGCTCATGATCAGTACTTAGCGCTGCAAAGACACGCGGA
AGTTATTTGTTTCCTCGGCAATTCAACTGGGCAATCTGGCGCCAAGTGAGGATGGAGTGA
CTGCCCCCGCGAGCGCCTCTATGCTGAGCGAACGAATAAGGCGTAGCGGCTGTTGACCTG
ACGTTGACGAATGGGGGCAGGGTAGATAGGGGGTATTTCGACCGAGCACGCCTCGGCGGA
AGCGATAAGTCTCGAGCGTGGCGGTAGTGCGAGTGGAACTAAGAGGATATGAGTCAAAGT
ATTGAAGCATAGGAGCCCTTTGAAAGCGAGATGATTCATTGTTTGATAAAAAGGGCTGAG
TTGAAAGTGCTCATTTAGACCAAAGGGCCGGCGAGACACGCGCATGTGAAGCTGAGAGAC
AGGGAAAACACGTTGCATAGTCCTTAAAGTTAAGAACCCCGGGAGTGGAAGAAGCCTCAA
AGATGTATTTAGCGGTCGATGGAGTCTTGGCAGATTTCCGGTTGGCGTCCTTGGCATGGT
AATGACTACGAAAGAAAGAGCCAGTGAAACTCACATAAAAGGGGATGCATACTCAGTCTT
TCAGAAGGGTGTTTGCGCAGGAATGGACGGGAAGGGCAAACCAAGAGTCCGGATGATACG
TACTCATGGGGTGAGCACTGGGAATAGAGGCTTGCTACATTCACAACGACAATATTAGAC
CGTCCAAGCTGCCGAATTTTATCCCACGGACGCTATGGGACGACCATAAACACTAGCCTC
AATCCTTAACGGCAAATATTGGGTTCATCCTGTAGTGGGTCCCACGGGATTAGTTACGAA
GGCGACCTGATACTACTAAGTACGTGGTACTCCGCGTTATATAATGTCAGCACATGCGGT
CGCTGGTATTTGAGATATCGAACAACGTCTTATGGGCCATATCAAGGATTAAGAGTCGTC
GTTAGCATTTATTTATGATCAGCTTCCGGAAGGTGGTGAAGCAAGTTTGCCTTCTGCTAA
TGAACAATTAAATCGCCAGCTGACTAGCATCGGGAAATCATAAGTGAAATGCGTGTCACA
AGCTTCGGCTATTAACAAACCACAAAAGCCTCCGTTCAGTCCACTACTGGCAGTGAATGC
GGTACCTCTCGGTTGTGGGGCAAGCCCGCTTGTTTAGTCTTGCCTACGGACACCCCGAGG
GGGTGAACGTTTTGCCGATGCTAGGTGGCAAGCGAATCAAAGTTATAAGACTACCCTGGA
GTCTAGTCTTATCTCGGCAGACCGCGTAGTCCGCAGGCTTTCAATTCCCGGGTCGGTAGA
CGCATAATTTCATCTCCGGATCACACCATCAGCACCTCGGAACGCATCCATATCGTTTCT
CCATGTAGCTAACATCCATACTTATCTCTAACCTCTCCTTGTTTACCTTTCTTTAACACG
ATTGAAGCTCAACTCGCTGCATTATGCTACTATTATTNNN-------NNNNNNNNNNNNN
NNNAGTGCGGACGGGAACATAGGTGGCACGCCAAGGGTTAAGGGAGCTGCTCAATGCCTA
ATTCCAGTTCCTAAGCGGTTACACTGCAACAGTCGTCGGCGAACGGGACGGCGGTTTGAA
GGAGTTCTGGATGGGGCCATAGGAGGACAAGGAAGACAGCAATGATGAGCGCAAAATAGG
AAGTGAGGCGTAGGTGTGATATAGACGGCATTAGGGTCAAGATTACTTTGAGTAATGCTT
TGTACTGAGGACACTCGGCGGGTGGGTCAGCATGTATGTTAGGCGATGCTTTGAGGGCAG
GCCGGGGTGCTGCGGATCAGCATAGGGAGGCTCAAACCTCCGAGAGGTATAAAGCGGGGC
TTTCATAATGGCGTTGAGTACAGCCGAGCTTCAGGGGCGTGGGGAAGTGATTGGCTTGCA
CGGAGGTATGGAGCACTTAGTGTCGTGCCGTTTTCTCGTGCAATCGACGGCCGTATATCT
CGAGGAGCGCAGCCGGTTAGTCCCATTTAGTCTACCAATTGACTGAGGTACCACCTGACC
TNNNNNNNGGAGTCGAGGGAAGACCCCTAGCAGGGTAACGAGGCAAAACGCCTGCCGCCC
ACTCAGCTTTGGCCATGCTAGCATATCGGACCCAAAGGAGTCCACGCGTACCGGTGAGGA
AGATTCTAGTTTTATTCTCCCCTAGCAAGGTGTTCAGACTCTCCGCTGGGCAGCAGTGCC
CCGGGTGGAGCGCCACGCCTTCAAGCTCCCGGCCCTCTTCAGTGCCCTTCAAGACGATGT
TCGCATCTCCGGTCCCATGTCTTCTGGAGCACTCGGTTAGCCCCCCTTATCTACTTTCCC
TGCCCTGGGACGTGGTTGACTACTGGTGAGCCCTAAAGGTCATCGAACGATCACCGACCT
GTTATCCCCGCCACCCGCTTGAGCTCAGCAACTTAGGAGAGGTCTACCGAACGAACGGTA
GGTGCATCCGTCTCTGCATCATCACTATGCAACTGTTGCCCACATTATGTAATCCTAATG
TCGTCATCCACCGACAGGGACAAGCACCTGACAAGACTGAGTTAATCCAGAAAAACCGAT
TCACCGTATTTAAGTGTCTGACGACTCTCTGATCGGAGTGATGGCGCAATCGACATTCGT
CCGAATCGCAACCACCAACCCTGTACGCTTGCACCCGTGAGCGCCTCAATTTCCCCCCGC
CCGTTCATGTTGCTCTCAATATGTTTCGTCGCACTGACTAAATTTCCCNNNACAGGTGGA
CGTGTTCCATTGTGCGGGGCAATTGAGAAAAGGGGGGTCGGTCACCGCCAGTCATACCCC
TGGGGGGTCAACCAGCACTAGTGTCTGTGGAGAGAGCAACCAATATGCGAGGTAGGACAA
AAGAGACAATGTGGGGGCTTCGATAGATAATGTGACCGGGACAGGCTGCAAGGCTACTCG
TGGTGGGTGCTTGTAGGATAAGATGTACATTAGCCGGTGGAAGGCGATCTACCCTAGTGG
TTGTTCACCTATCGTTTACCATTGATTTGCCGACGATACTAACTTGCGCGAATGGGTGAT
ATCGCTCTCAGTTAACACAGGTGTTGATAGCTTGAGTCTTCACGAGGGGGCACAGCATAT
GGACATGTGTAGCACATTTAGAATATAGGGACCACGACGTCGACTGACTAACCCACCAGG
CGGGAGTTTGGGCAAGTAGGGTTGCGTCCAATGCTCGCNNNNNNNNNNNNNN--NNTATA
GATAAGTGGTTTCATTGATTTTACGAAGCCATTCCGGTTGATTCGCAAAAAAACCAGTGC
TCTCTTTCCTAATGCTCTTAGTCCTACTAATCATGCCAAATATTTCTCATCGGTGCGACA
AAGGACAGTCACAGCTTACACAGAGAGCGTGCACCTAGCCCCATAGGCAATCGTTTTCAC
TGGTTATTGGTCGATCCAACCACTAATGCTCTGATACTACCGTGCCTTAACGCGTTGTGC
AACTCACGTCCAAGCCAACGCGGCTTACTCCTTGGCTAAAGTTAGATAACGGTTCCTAAA
CTACTGTGCACATACGCATAGGGCGTCGGGATTCTCACCAGTTAATGTCTATGATAAATT
TTGTTGTCCGTGCGCTCTAGCTCAAGATCGGGCTGCATGCTCCTAATCCGTTGCGTCTTA
ACCTCCATTATATGAACACCTGGGAATAGTGTCGAGATTTTACGTCGACCGGTTAGTTAT
TCGTTACGAGTTGACCCGACTTCTCCATTCTTGGGGGCCATGTCTATCTCATTTAACTAT
ACGGTGCAGGCTGAGCGAAGTTTACCTATTGCAAAAGCCCTGGGTTAACACGGAGGGATC
TCTCCAGTGCCATTGATGCTTCCATTTCATCCCACCAACTCGTTCGTTCTGGTTTGTAGA
TTATACACCTCTAATGTGGATGAAAGTTGAACCTGCGTATATGGCCTGCGGCTCTAGTCT
CACGGCTGGCGGTTGCAGGTGCGCAAGGACAGATGATCTGCCTGTACTCCATCAGGGGTG
AGTAGAGAAGCTCATGAAGAGCTTAGTCCGTTTCTAGCCTATGACCGTGAGGATTCTCGC
CTTGATAGCGCATGTGATCTGGAAACGAACTCATCTCGTTTGATAGGATGAGGGGTATAC
AAGCTCTAACAACGTATGTATATCAAACATGTGGTCAACTCCATCCTGGGACGATCCCGC
GTATTCCCCGAACAACCCCCGCTCGGCGCACCAGCAAGTCGGCATTTCTTGGTAGCTTCA
ACTGGAACGGGGATCCGATAGTAATACGTAGGGTATTTGATCGTGCCAACCTTGTTTAGA
TTCATCATAGTCTCGCAAACAACGCAGTTATATTCCACATGGTGGATGCAAATGGCACTA
ATACAATAAGTCTCCAGGCGTTGACTAGTACATGTGCGTAACGGGTTGAGTAGGGAACCC
GCCTAAAGGATTGCCTTATCCCTTCTCGTTAGTAGCGCTTCGTCTCTGGAGAGGTTCAGG
GTCTAGGTAATTCGCCGACTACGCTGAAAGTCTGGCGTAGTCGGGCGAATCGCATATGTG
GCGAAATAAGATGGATCGCATGCGCTCAGTAAGGAAGCAAAGAACTCGAAATCGTGAGAC
ATTTGATAGATAGTAAATGGTGGACAGTAGCCGGGGCATTCAGAATGTTGCTACCGTGCC
TGTAACAGACATTCCGGAGGTATGGGATACATGTCAGCAAGGGAATATCTCTAATTAGAC
TGGGCACTTACCCTGACGGTACACGACTCTGGATCGCCAACACCAGAGGAGTGCCCATAT
GGTGTTTAGGAATCCACGAAGTCAGGTCTTTGGCGCAAAGTTCTCTCCCCAGATTGGATA
CACCAAACTAAAAACAACCCCGCAGGGTGTTGGGACGGCGGTCTCGCCTCCTTCACGAGA
TAGCTGTTATTTCTAATCAAAGCCGCCAAGCATAGTATAGACACTCGATTCTCAAAGGTA
CAGTTATA--CGTTCCTAGGTTCCATCGTCTGATAAGCCAGGTTTCATGGCGAACACCTT
TTCCTACCGGCTCTAACTACGCTTTCAAACCTGAGAGTATCGTGCCATCTGCTCAACTAT
GGCCACAATCTTGAGAAGGAGCGTTTTGACCCGACAAAAGCTCTTGAAAGCCCTTCTCTT
GCCCCGGTGGATACTTGAGCTCTCCCCCTTTTGATGTCCCCTAGTCCCAGCACCAGATGG
AGGAGATATGATTGACTGAGTTGTTACCCGTCTGTCTTACGATCTGCCTATACTTTAGTG
CATGCTTTCATAGCGAGCCCCTGTTCAGATTTCTAACCAACTCGCGTCTTCGGTACTTAT
TAGCCGCTCGCACCCCTCCGCTTTCTATCACCTATAAGTGAAATACATACTGATACGTCT
CGTTCACTTATCGTTTTTGGTCTTACTCCACTAAGGCTACAAATTGACACGAGTACCTAT
TTCGATGCAAGGTTCCACTTATCAGAGTCCGCTGCTGGATAAGGCAGGAACTACACACTC
TTGTTTTTCATCCAGATACTCCCACGTTGAGAGTTGCGGCATTACGGTGACCAGCTAGCA
TTTCGACCCCCGACTCATTAAAGGCCTCGCTCCTAGACTCGGGCCCACCAGCACATCGTT
TATCATTGCGTGAAATGGCCCTGGCGTGTACGGCAGACCGCTTTATCTTGGATTCCAGAA
CGCCTGCTTCTTTTGAGCTTGACTGAGACTAAATAGCGCCCCCGCTGCAGAACTAGCCTA
GGGACGCCCAAACAGATTGGTAGAAACGTTCAGGTCATAGACTAGCACTTACCGTCGAGA
GGGCAAGCTGAACTGTCTAACTTGTCATTCCCTGCGATCTTTGCAACGTGGTAGATGAGT
CATATACACATGCCGTTCACTAATGAGCTGCCCCCCCAGTTGCTTCAGAGTGTCGTCGCT
GCTTGCTTGTTTCTATCACCGACCCAGCCTGAGTTGACTCGGGCGTCCATCTGCTCAAAC
GGGAAAGACGACAAACAAAATACTAAGACACTCAGCATGGAGGTGACTCTTGACTCGCCA
TCTTCTGGTCCCGCAGTACAGATCCCTTATTCCATCGTTGCGTGCGCCAGCAGGAGTAAA
AAATGGCATCCACGCTTGGTTTCCATACTCACCCCGACCAAGTCACTCGGGCGTCATTCG
TATTGTCCGCTATCTTCCGAACCGTGGTAACCGGTCGCATTCTCCTCCCACCAGAAATGT
CTATGTGTTCAATCCTTTTGAGCACACCCAGAGTCGCTATCCATCCAACCCAATGGAAGC
CCCCCCGCAGGGCGCGCTATCTCCGCGCTCCTTTCGAACTAGCTAGCTAGCAGTGGGCCG
CACCGCTTTTAGCGGTCTCGTCTGCCCGCCCGACCCCTGACGATGGCCGCTACTGGCCAT
CAGACGTTCACGCCTTTTCACACACGCAGCATGCGGCCTCATCTCAGCCACGCGTAGCGT
GCGAACTCTGTGCAGACTTCGCCCTACAGCCCTGGCTTTGTGGCATCACTTGCTCGATGT
CTTCGTCGAGGTCGTCACCGCTCTGCGTCAAAACGTTTGTTAAAAAAACCACTATCGTTG
TCGTCATACATCGTTGACTCGACGACAGAGCTATCGCTGTTTCTCTATCCCGGCCTTACA
CTATGCGTGCCGCGGAGGGGGCATCCCCGGCCTGCTGCGCNNNNNNNNNNNNNNNNNNNG
GCTCGTTTTGAACAAGTGAGNNNNNNNN--NNNNNNCAGTACCCGATGGGTGTACTCAGT
GCAGCCCTTTTTAATGAGCTGCGCAAACTTATCTTTTAGTACATACGTGACCCCAAACTT
TGGGCGCCTCTACATTAGCCGAGATAATAAAACGCCGCAACGTTGCGATAACACTCGATC
GAAGACAGTTAATTTTCTATTCAAGCTCTCCCGTGTGACTCGCATCAGTAGCTGGCCCCT
CGAGCTATCCCATAAGTTAGTTTTATACTACAACTGCAGTGAAGGAAGCTATGAGAAGTC
CGCAGCTGAGTCTAATTGTAATTTAAGTCAGGCGGCGCGGGCTGAGGGAACCGTGTGGGG
GCCGCTCAGAGATCCAGTGGCTTATAGCGCCACTATAGTTTCTCTTTTTGGACTATCCAT
GTGTCATGAATCGTACTATTAACAACTCCTCTTTCTACACACCCCTCTGGTTAAAGACCG
AAAGAGGGTCTGCTTTTCCACGTTCGTGCCTCTCCTCGCTCATATCTGGCTTTGATTAGT
TACCGTCGTATCCGAACGCGTTGGACAGTTCAAACTGTGTTCAGCCATGTATAGACTATC
ATTACCTTTCAATCGTCTGCGCTACGTCTGCTCGCCCCGATCTATTCTCTCAATTACAGA
AACAGTCATCACTAATTGATGGCAGCTTGCTACACATACTGCTTCAGGTAGGCACAACTT
ACGAGTCAAGTGGTTTGCCCTGCCCACGGTTTCCGCAAAATTTCCGGCGAAAATGGAGAA
AAGTTCTCTCCCACTTTGCCATGTCGGCCCCCCCTGTCGTACCCGAGTTAATCTGAGCCG
CGACACCACTAGCTGCCCATCAAGAAATTCGTGCACCCTAACTAGTTAACGCGAATACGA
TATGAACTCTTGGTGCGAGTAGTCCTGTCGGCTCAGCGACTATCCCGCGCCATACACTCT
ACAAATGGCGGGGGATCCCACGATTATGGCTAAAGTCAGAGATGGAGTGAGGCCGTGGCG
TTCAGTAGCCCTTGCACGCGCCTCTGTACCGGGGACCGNNNNNNNNNNNNNNNNGGAGCA
TGAGGGATACGAGGGCAAGGCGGGCTAGCTGTGTATTAGTTTTTTTCATTTTCGTGTGAG
AAGCTTCTACGGGACGGGCCCTTCGAATGTTAAGTGCCCACCGCTCGCGGGACTCCATGC
GATACACACGCGGCTAGTTACCCCTCTTTACTGTACCGGAGTCGAACGTTCTCTCTTATA
GTTGAGCGCACTCATTTGATGTTCTGTTTTGTAGAACGTACCAAAACATGGTAAGAGCTA
CCTACAAAATGCTGGGAAAGTTANCCCTTTCAACAGCTGTCGCCCAGATAAATCTTATAG
AACCGCTCTGGGTAAATCACGAAGGCAATCCGCCGTGGGGACAGGTCGTGTTGACCCTTC
TTATACAAGGACTGGCGTTACCAGACTCGTCAAACCTTGTATTGAGAAATCCGGAGGTGT
CACTGGGATGCTATACAGTTGCCGATAAAGAGGGTNNNNNNNNCATGTGGCACTGATTTG
GGGGATTTGGCAGGTGCGTCTAACCTGCAAATTGAGGGGAAATATAGAGTCAGTCTTGAA
ACTTGAGCGCAATTGTTGACGTTTGTGCCAGAGAGCCGGCGTTTGACGTGGCGGTGGGCT
ATATATTTTCGGTGGAGTGGGGACGGGATGTAACAGATGGGCGGCACCGTGCGGGTGGTG
GCGTCAAACTGGGTCGAGACATGTGGATGGGCATTAGAATAACGAAATGAGGCGTTTCAC
CCGGGGAAAGTATGGTTGCGGGCATAAAAGTGATACAGTAGGCGTTGGCAAGGAGAGTTT
CTCGCTGTAAGCTTGAACTTGTGGCACCGATAACACGCCCAGACTCCTTGAGAAATTATA
CATCCAAAACTGNNNNNNNNNNNNNNTAGGCAACTCGATGATAAGATTAGCGCTGTGCCG
CGGGGCGCGTACTGGAACTAATTGGGTGATCCGACGTCGCTAACATTGTGCAACTTAATT
CGCGATTCCGTGGAGGTCCCGGGCTGCACAGGGAACCGAATCCGTTATAAGTAGCGTATT
CGCTCATTATCCCTCGAATAACTGCGTCTGGCTTTCCAGTCGAATANNNNNNNNNNNNNN
AGACGCTACCGCGCGACAAGGACGCCCATGCTAGGGTGATCAGCGGACCCTACCCTCTAG
CAGAAATCACAGCGGTTGTACGGTGTGTATAAACTCAGCAGCAAGCCGCAA-----NNNN
NNNNNNNNNNNNNNNNNNNNNNNNNNCTCATATGAAGCCTGTGGTGGATGTGTTCGCTCG
ACTCTAGTCCGGCATCCCGACCAGTTGGCTCGGCCCTTGCTCTTCGTTCGGTGTGCAGAT
TTTTGGGTTGATATTGACAACAGCATGGCAACAGATAAGTACTACTTGCTGGGCCTCGAT
TTTAAGTGAGAGGCGCTGCCGATCTTTCTCTTCACACACAGCCAACACGGATCCAGCAAC
TCCTTGGGGCAGAGTACTTCCATGCAACAGCGCAGGTGACCAAAGAAAGAGGTCAGGCTA
AAAATGTCAGTTTAAACCCAACACGGCATAGCTACCGTTAGGAGGACAGTCTCGATCCAC
ATGGTATTCCATTCTAAATGGTGACGCCTACTGACCCGTATCGCGCCTGTAATTTTCTAG
AAGCGCTTAGTCGAAATTTAGGTAGCTACATCTCAGACTTATGTCGTTCCAACTTTTCAG
ACGTCACTGCTGACGCTTCTTCCCTAGGACTTGCAGTTGGCCACGATTACTCTCTAGACA
TTTTTTAATTTCAGCCCAGTAAAATATCTCTAAGACCCGAATCCGTGTCGTTGTATTCCT
CTACGATCAACAAGTATTCGGTCCGGGATAAGGTTTTCTTTTCCCTCGTCCCCATCTCAC
AATGGCGGTTTTGAACTCGATCGGAAGAGTAATCAATGTACGGATTAGCCCTTATTCACC
GTTATGCGGAAGTCTGCATCACAGCTTAATTCCGTTTAACGCAGCAGCAGTTAAACGGCC
TATTGAGCTGAATTGCTGGAAGTAATCACTTCTAATCCACCTAGATACTCTCCCCCGCCT
TTCGCTCATTTGCTCTCAGTGAAANNNNTGCAGGGTCTGGTGATATCCCGCGGTAGTTCA
AAACTCTCGTA-TATTGGTATATGGATCTGATGAAAGACGTGGCATAGTCTGACTCTACT
CTCCTACCTTCGTACCTTATCCGAACGGAGTGCCCGCGTACACCCAACCGGCCGCACCAG
TATCATCTACTTTGATACGCTACTATCGTTGGGAGTAAACCTTGCCCTGAATCTCGATTG
TGTGTCCTGCACCAGGGAGCACTGAGCCGCTGCGCCAACAACGATGCCGTATCCATAACG
GCGAGAAACCAGAGCGCTGCCCTCAACGAGCGTACCCGGAGACGAGATTCCGACGCTGAC
CTCCCGCTCATGAGTATTATAAGGCAGTGCACACCCACACTCGCTAGCTCACGGAACAGA
CCTGACCACTGGATCAAGCGATACGATCGTGCCAATGTTTTTGGCTGTCTGAGAACCAAC
GATCTCCTCGGGTTCTCAGCCTATTTGCGAAATCCGGACGATATTTTCTGCGGAAGCGGG
AATACGCCCCAGTTTACGCGACTCCACCGCACGAACTACGCATCGCATTGTGCAATCGGT
CATCCCTAACCGTAACACAACCTGCATACACGCAACCCACCCCCGGGCTGTGCACCGAGC
ACATTTTTTGTTGCCACGTACCTGGGCTGAGACCACGTAGCGGGGCAGATGTTGGCTTTC
CACACTCACGGTACACACCTGGACTCTGCAGTATCCAGGGAAGGAAGGGAACTCACCTGA
TCGGATTTTATCTCGTTTGTCGATCCAATTGGTAAACTCTTAGCCTCGGCCCTTTTGTGA
TCGCCTTTACAGTAATTTATCGTACCGCTCTACCCAGGCGGAAGAGGTTCTACTGGCCTA
TCTCCCTTTGATATGAAGTCGCAATACAGGATGATTCTGGGCCCCCATTATGCTCCGAAA
GTACGTCCCCCTCATCTCGCGTAGCATTTTAATTCCTCGCTGCCGTTTCAATAACGCCCT
CGCAGAGCCTCGGAGAGCTGGAGTTTCCGTGTCAGTGAACCTGAGGCCACCGAACCTAAA
GAACAGCTCTTAAGATATGAACCCCGGGAATCGGGTGTTAAACGACATAAAGATAAACCG
GAAGGGGGTTAGTCAGCGTTGCCGCAGCTACTTTGGGCATATTCGCTGTGCAGCGAGAGG
AAGGTGGGGTCAGCGGAAAAACAAGTGAAGGAGTGACTTAAAGAAAGTCATGGCAATGGC
TCCTATGCCAAGCATATTTTTAACGTATCTATTGGGTCTGTGTAAGAAACTATCGTAAGG
CAATAATCCACTCCTGCTAGGCCACGCCTCTAAGGTTTATTACCTTGTTTTTTCCACACT
ACCAAATTAGAGTGTACCTTATGTTTTAAGCAATTTTGGCCACGCACTCTGTGCGTAGTA
GACTGTCGCAGACCGCCCCCGTTCTTAACTTAAGCCGCATTTTTATCTGCTTACCGCTAA
AAGCTTCAGGCCCTGAGACGTGTATCGTCTCCTTCGAGTTGTGGACGCTTGAAGATATGT
GTTCATAACTCAGAATCGCGCGGACAATCGTCAATGTTTCGTGGCGCTGAAGTCTGATAT
CTCTGTGGTAATCTGTCCTGTTAGTGTGCTGGCGCGGCCTCCGTGTGAGGTCCGTGACAC
CGAGCGAATTCGTGTTCTGGGCACCTATCAAAGACGAAGGTAGTACTAGGACGCGGAAGC
ATCATAGAGCTTCGTCTACGAAGCGACAGATAAGGTCGGTTATAAAGACAGAGGCCTACA
TCGTCTTGGCCGCGGACCACGCCGAAATGGCCGACCTAAAGCTTATTTACCCGCTTGATA
GACACGGAAAGCGTTGTCGGTGTCTAAGAGAGCCAAGCTCCTCGCTGGACTGAATGGAGG
GGAGTGATAACAAACACCAATTAATATAATTATTAACTAATTAATAGGTCGGTACACTAT
TGTCGGTGGTGGGATGGTTGTGGGCCAGCGGTGCATCTAACCACAAACTTCCATTGGCGG
TTACTCCTTTACAGTCGGAACGTACTATGAGACGGGTCCTTAATCCGTCCTTCTAGGCAC
TCCGTCTGACTCCTCCGAGTCCTATCTCCAAGGTCCCCTTAAGAAGTCTTTTTTGATCCC
CTGAACTCTCTGGCATAAGGCAACCTCGCGTGGGAGAATACCTATGTCGGCTGTTGACGT
CGTCTATATATGCTATCAAAAATTCCTCTTATATACAATCTATTGATTGGACGTCGTAAA
GGTGTATCTTTCTTAGATTTGTCCTTCCTGAAAAATTTATTTGTGAAATCGTCCGATGTC
GGGACGACCCCCCGTGTGACGCACGGGCGATATAGATGTGTGTAGAATGCACCACAAATG
CCTTGTGAGGTCCCTCGATGTTCACAGAGTGTCCTCTCACGTGTAGCGGCCCCGCCGTTG
AAGAGCACGTAATTCATAGTATCTGATGCCTTATGTAGATTAGTATTCTCGATGCTTAAC
GTGCGCGTGAAGTGTCCAGAAAGTGACGAACTGGAAACGAGCTTCGAGTTTCCAGAATTG
TCACGCCGACATGACCTGTCGCAGAAGGGAGTAATCGGACTCGGCTATTGATCGCCTTGT
GTCGCGCCCCGTCACTTGGTTTGCATTGATTTTCCCCCCTGTTCGGTGATGAGACGCTCG
CGTTTGAGCTACGTCGTAACAGGGCGTTCACTGAATAGCGGAATTATTCCTCCCCGGCGT
TCTACTCAGTCGAATTAATTTGCCTGCCCCTCCATCGGCAACAACTGAATATTTTTAATC
CTTCTCTTGGCGGTTCCGCGCTTTACCGCGATACTGAGTCGGGAGCGATGCGGTTGGAGA
CTCACTCAGTAACGGTGACGTTATGGCGTAATCACAAGGAACGTGATTCAGTATCGGACA
AGTTCACCATATCAAATACNNNGGGCTTACACCCACTGTTTAGCCCGGCGCAATACCGGC
TCTCATTCGCTCTCTCCCGGCATACAGCACCGCGTGGTGCACCCAGGGCCAGCTCGCCAG
AACATCATCAGAGCTCCCGGCACAAGCGGATGTGTATAAATGTAAGCCAACAACAGGTGC
TGTTCAACGCCAACGTCAACGCGAGATGGGCAACCGCCCTCTCTTGAGTAACTACTCTCT
TATCGACAATGTCCTCCCACTCGAGAACTGTATTATTTCATGGAAAACAGAACAGGAGAA
GAGGATACGACCCGCGTTCGCTAGTTCCCAGAACCGTCACTATGTTAAAAAGGGTTGGAC
ATGTGCATAGCTGGTGTTACCAGCCTATAGTCGGAAATTCGCAACGTCAACACGGGCGCT
TTCATCCGTCAACTGCTAGCTCGCACGTCACGCACGGCAAGATACGTATGTGTGATGCTC
CTCGACACTCCACACCCAACGCACATTAACACTGCCACGGCTAGTACAATTCGTACCTCC
TCAACTCGTGATTGAGTCCACCCGTATGCTTGGGCGGACGGATCATTTGTCTGTTCGTAC
TACCCAGGCAAACGTATTGCCTGCCCCTTTAACTATGCTAAAACCAGTCTGAAATTTTTA
TATCATCTTTTGATCGTGACAAGGTAAACATTAGCCGCTCCCAAACTCCCTGCGGAGCGG
ATCTCATCGTGACGTCCACTCATGACTCGCCGTATTCTAGAGTTAGGCACCCACTCAGCC
GGCGAGTTCGATACAATAACACATATCTAGGGTTAGAGTAATTGTTAATCGGATCTACCT
CTACTTACGTTATTAGTCACCTCTACCCAAGGGCTTTCTATCAACTGTTCACTACGTTTT
AACCCTACTAAATAGAGATGTGCCGCCCCCATCCCTGTGGGAGTATATTCCTCGACTAAT
GACATGGCAACACGCCAATGTAAACTTCTGAAGCGCACGTACGTGGCACTGGTTCAGCCA
TCCCCTCGTCGGTATTGGCTGCTTTGGATGAAAACTGATTGGCTCGGCATTGGTGACGTT
GATTGGTCATGTGCTCAGTCTCAAGCGCCTCCGCACAAATTTAAGTGTACTTTACATTAT
TTACCGGACCTAAAGATCGCCAATGGCCTATACTATTATTACCACAACGTGACNNNNNCG
CATGTTATAAAGCTGCGGCGTTGCCATTTAACTTCACTAGGGACAAGGACTGTCACCCAT
TTTCCTCCTTCCTCTGTTACATCAACTGGAAAGCCGTAAAGGATACGCACGTGCCATAAA
TCTGTTTCATATACTCGGACTGATATTTATACTAAATGCTTACATGTGATTCTATCTCGA
TCAGCAATTCAATAAATTTCTTACACCAGGCTGATGCATACAAAGTGTACGATCGAAATA
AGCTTTGGATCAGTTCGTCGTTCCGGCACACCATCCTGTTAATTATAACGTAACATCTGT
GCTGGATTGTAGACTACCTTGACGAGTCNNNNNNNNNTTCCAACTAGCCCATGACGGCTC
AATGTGGAGCGGCTGGCGGCTCGCCCCTCAAATATATAGTCCTTTCTGGTATGCGTCACC
TTGATATCATGAGACGACCGCCTCCCACAGTGTGATTTGTCCCTGGCCGTGTCATACTTA
TCTTAGTTTGAAATCTCGCAGGTCTAATTCTTTGTGCCATCGGTACCTACCTCCAGAGGA
ATCTCAAGTATCAAGCATCTATAGACAAACCTTACTACCTTCCCGAGGGTAGGCCTCTTA
TTTCGACGGAGCCTATAAACTCTACGTTTCAGTATTTTCTACGTCAGCATTATTGCTGTG
CCCTGATTAAATTCATATACTTTGCGTAAGTTCGTGCCGATTGAGTGGTCGAGTCCAAGT
CAGAAGAATGTAGAGAATGCCCGCCATATCATCTATGCAATGGCAAGGCTAGATCCACAG
CTTTTACGTGCTCCTCTAATTACCATCAGTAGATAGTGTGAGTCTGCCCGCGTCGCTGTA
TTTGGGATGTAGTATTTAGCTTGCTCGCGCCCCACAGTTTCGTCCCGTTAGTCTCATATC
GTTGAATCCCTTCACGCTTCAGTAATTGCCGGTATGACCACGACGTCTGATGTTAACTTG
CAACATCACCTCTTACTGGGGCTGGTTTCCAATCCATATAGGCCCAGCCAGCAACCTTCA
GACAGACAGAAGGTAGATTCGAAAGCAAATACTATCATCGTGTAACTCTGTCACACCGGA
TATAGGCAACGGGCAAGAATAGGCAAGCAGACGGTCTTCTATTTACAACCGCATCGACCC
TGGCTGGCTTAAATTATGGCCATTCTGTAATCCACGCACATAACTAAGGAACCTGAACGC
TCTATAATTTCTGGCATCGCCTCACAAGTCGAAGATCACAGGCAGCAGGCCCCGCTCATC
TAAGATTGTCTTTCGCATTCTGTTTCCCCCGTCCCTCTAGCATAACCTGCGCCTCAAAAA
AGTTCGACAGCATTGTGAGTGAGAATACCACGCAACAGTTATGTCTCCTCACCCAGGATT
TCTTGCCCATGTTTAATGACAGGCAGCGAATGGCTTTATATCCCAGCCGGCATGCGATAG
ACATATCGACTGCCTCGGAAAACCTTTGGGCGTGGATAGATTTGTATTCCCTCCTGCTGA
GGCTGTGTATAGAGCATAAGTCAACCACTAGCGTGCCTGTGAGGAAGAAAACGGGTTGCG
TGATTTCGTTCCCAACGCCGTAGTTCTACAAGTTGATAGGAGGAGAGGTTAAAATAAGCC
TGTGAGAGTCTAGTCTACTCCGGCGTCGGCTTGCAGTCTATCCGAGAGTCCAGGCGCTCT
GATGAGCATGTGCGCCATTACGAAGTAGGGTATAGATACGATTCGGTTGCAGCAACAAGT
GGAGATTAGTTACACTGGATCGCGTGCTTCATGTTCGATTACCGTTAGAAGGGGCATGCA
CGGCTCTTGACATTTACCAANNNGAGCTACCATAGTAGATAAAGAGGGGAAAATACGGCC
GCAGAAGGGGATACAAGAGGCCTAAATGCCACATATGAGGACAGTCAGTGACGGGCTATG
ATTACAAAGAGGAACTCATTTGGCTTCTCGGGCGAAGGCGATTACAGGAGGACTAAACAT
GCTGATTAGCGGGGGATGTAGTGGTTCATATTCCCATCGGGTCCGATTTAGTGGTGGGGT
CCTAGGGCGTGGACAGGGTAGGCCGTCTAGGTCGTTCGCAATACGGGTCCATCCCCTCGT
ACCCATCCTCACCACATTCATAGTTTGACGCTGCGCTCAGCCCGGGCCTCTGGTTTCCTA
TATCCGCATATTCCTTCGACTGCCCCGAGTGCTGGAACTCATCTCTTCCCCTATACTCGC
TTCCCTCTGCCATCCCGTCATGAGGGACACCCCGTCGAATCTTCCCGCCGTGCACCATTC
ACCCTGTCGTCTTCCGACGCTCCCGGCAGCGCGTTGGCGTCGTGATGCTCCTGTGCACCT
TTAGATGCCTCCGCCCCGCCCGTCTGGTGTTTTGTTGTTGTCAGCCTGTACGACGTTTCA
TTCACCTTAGGCCATTTGCCTGTCGCCCGCCTCAACCAGGTTAATGGTCTATTAGATTGC
GCAGCCATCCCCCACCCCGACCGCAGTATCGGGTGCCGGGTAGTCGTGGACCCTACGAGC
ACCAACACGAGCCTACAACACCGCCCCCTCGCGGGGAAGGGCTCCAGTATACCTAATAGT
TAGTCCGTCGCGCTACGCGCAATCACAACCCCGCCCAGCCTGGAAAACGAAGGGACCGTA
TATGCCTTCCGTTGAGCGGCGTAAACGCATTAGAGCCGAACTCGACGCCATAATTTTCAA
GATTGCGTCAAGGCACAGCCCGACAACAGTCGTAAACAGGTCATTCTCNNNNNNNNNNNN
NNNNNNNNNNNNNNN--------------------GTGCATCCCGCTAGTGAGCGCCGGG
GAAGCCTGCCGAGAACCCAGGAACCGGCAATCGGCCGCGAAGACGCATCAAACTGTGCTC
ATACACATAGTACGCGCGCTGAAACGCGCGCAGTGTATGTTAACATGAGCAAATCGCCTA
TAAGAACGATTGTGGAGACCTTGCTTGCGCAATCCATTGTACTGCTGTGTGGCCCCCATA
TCCCCGACAAAATATGTAGAGAGAGTCACTGCTCGAATGAAGTGTCTCAAGTTTCGACCG
CGCGTAGGATGTGGGCAAAGTTGCCATGCTATCGAAATTTGATCGCTCTCACGTATCGAC
GATTCAGGGTTACGCATGGGGATATAGTACACACCCAGTTATCGGCCGCATCCACGAATG
AGAAAAATGAAAGGGCGCTTCACTGAAACATATGGAGATGACACGGAATACGTGGGAACA
AATACACGGCTATTGTGGAACTTGCATTGACAAGGGCGGTGATCTCTGTAGGTACCAGGC
ACGATACATGAAGCAGGCACGGTAGGGCATCGAAGAAGTGAGCGAGTTGTCCCACCCGCG
TGAACAATGGTGCCGAATGTGGATGGCGGAGGCCTGGATTGCAGAGTCTCTGGTTAGATA
CTCTTTAGAAATGTTCGTGACCACAATAGACTACGAGAAACTGAGGCCCGCCGCACCCGA
AGGAGCGAAGGCCAGGGAGCAAGATTCTGAGATGGTGGGGACCACTTTGTTGTCTAGGTC
CTTGCCATGGTTGGAGGAGCGTCGGTAGTGATTGGCCTGGGATGAATAGTGACACTGCAT
ACCTTGTTGCATTGCGGCACACTAAAATGGAGGGAAGCTGCAAAAACGGTGAGTCTCGTG
GGTGGAAATTAACTTAGCGCCGGCAAAGGAGTTTCGTGAGGTAACTCATACTATCAAGAA
GCAATTGGGGGACCGTTCTTGAAAAGATGTCTAGACAGGCGCCGGAGCAACCACTTCGCC
AATGGTCTATACGGACACGCGTAGGATCACGCGCAATCATGGAGCCACCGCGGCGACCAG
GACCCGGGTTGGATCGGAGCCTGACACTCCTGTCCCAGGAGTGCGATAATAAGACGTTCG
TTCATGCAGAGGAATAGTACATCGCGCTCCCATTCCTGAGGACTGACAGCACCAAGACCG
GAGCACTTAAAGTAATATGGTACTAGTGTTAGTTTTACGCATGAAAACCCGAGTTGTGAG
GGCGACCTCGGATTGCTTGCACGCCCTCCCCTAGTAGGTGTGAAGTCAATGGTCGTACAT
TCACCCGCGCCGACAATATAGGTGATAGTAGCCGCGATTGGTCAATAAATGGGGGAACCC
TCTGAGGACACCCTGGCGCCTCCGGCGACCTGTGTTTGTAAGGAGGTGGAATAATGGATG
TCCATTCAAAGAAAATCACTGACTATCGTTCCAACGTCGTCCTTAGTTAAATGGTCCGCA
GCTGTCTGTGCTCTGGTCCACACCCGTCGCCGGCTGGGAGTCCCCCCCCTTCTGTGAAGA
AGCTAGAGTACCACCATATAAGATTCGCTTCTCTTATCCTCAATTGACATTTGGTTGTCG
GACGCCGCGGATAAATCCAAAACACACTATTATGTCAAACAGCCTCGCTCCTCTACGCGG
GGTGACCCGCATGGAAATGAGAAGGGAATACGTTCTGCGGATATAATTACGTTTTCTAGA
ATGTACTAAATGTCTTTCTTGCTAGAATCTGTCAAATCTTGAAATCCCTACGTTCAATTT
CCATGTGGTTTCAACCATGCACACAGCTATGATCTGATCAAAGTGATTTCTTCGCTATTG
ATAAGTCTGCATTAACGCGACTTTGGTTCGAGCTCGAGGTATATAGTTCTGCCCGTGGGA
GTAACCTGAGTGTAGAAATGAACTAAACTATGTGAGAATCGGCCTATTGCGAGTTCCCCT
GAAACCCCGCGTCGTACGCACACAACTACAACACATTCCAATTATTTTCCAATCTACTGA
ATGCCGGAGTAACCTGTGGGCCATATTTATTGAAAGGGTATCGCATCCTCCCGACCCAAT
AGTCACGAAGCATAAGGAAGCTCGCAAACTTCCAGTACCAGTCTCCACTAAGGGTCGCCG
CTCNNNNNNNNNNNNNN---------NNNNNNNNNNNNNNNNNNNNNNNNNNNNNNNNNN
NTTGAGAAGGTACCTAGCAGTGTTCCGCGGAGTCCCCCCTAGAGCCATCACGCACTAGTT
GCAGATCCCTTATTTCTCAGTCCCGTTAATCGTTCCGGTCACACAAAGGCCCTCTCCGCT
CTTCCCCCCCCCCCTAACGTCGGACCCTTTCAGGGGCCCGATGCTCCGAGGGTGGCTTCT
AACTCTCGAATCTTCACGCAGCTACAAATTGCGACGCAGAATCCATTCACCTTTCTGCCA
CCCTCACGGCCAAGCCCCAGTGCTTTCACCCGTGTCGTTACGGTGGTACGGCATTGTGAT
CACATATAGGCGGTTTAAAACAACGGCTCCCTCAGCGAGTTGGTACCGGAGAAGAGCGGT
GTCTCCCCGTAGCCCCGCTCTAGGAGCTACTTACCCCTGCCTGGAGGACACTCAGGTATC
GGTCGGTCGGCCGCTTCGGGTTATCCCGCATCATGGATACGCTCATCCTT--TTATGAAA
TGAAGTTCGGAGCCTCGTCGTGTTTGAACGTGCTGGAATTCACCCCTTGCTCCATGTGAG
NNNNNNNNNNNNNNNNNNNNTCCAACACACCCAGCCTGGACTGACCCAACCTCGTGCCCC
GATAGATAGGTCTCTTGGGGGGGCTAAATAGGAGATGCCTCAAGAGTAGAATGGAGAGGA
GTAAAATAGAACTCCTCAATGAGCTGAAGGTAAAAGCTCGGAAGTCGATAAAAGAAGGCA
CTCGAAAAAATATATCGGAGCATGCCACTCAGCAACTTAAACGGCCGCAAGATACACTAC
TTTCAGGAATAGCTGAGCGTACTTCTATGTTGGTTTCCAAACTACGATCGTAGTTCTGCG
TAATTGGAAGGGACTTTTCCTCATAGTCACACNNNNNNNNNNNNNNNNNNNNNNNNNNNN
NNNNNNNNNNNNN-------NNNNNNNNNNNNNNNNNNNNNNNNNNAACCATCAGCATCA
AGTACGATGTCCCACGTGGCTACGTCCCAAATCTCCAAATGTACCTACTATTCTAGGTGC
AGTCACAGGACCAGGCTGGACTTGCTTGTCCAGTTTCCTTTCAAACGGGTCCATTGTATG
CTTACTTTCCGTAAACCGGGGTGGACTGCACAAAAAGATCAGCTATCCTCGTGATAAATT
GACATCTAACTAGCGCCTATAATAGAGATGTTCANNGTCGCCCTCGTGGCAGTGACTGAG
AATCAAACAC-CATGTAGGGGGCATACTTTACCCATCTTATGCTCTCTATGGGACAAGCA
GGGAGGCCGCCCATCATCACCAAGAGAACGGGTATGTAAGTTTTGACATGTGAGGGTCAT
ATGGGGGCGCGGTAA-GG-AACTCAATCGTTATGCTAGTCTGTCATTTCATGCTTCCTTA
CAGCCGCCTGGTCCTCTATTCTTCGATCATACCCTGGTCCGCGCTACAGACAGGTTTCAG
TCTCTCGATACGGGGACCCGCTCGACCCGCCTTTGCTCCAGACCGGCCCTGCACGATCAA
CTACACCTTACCCTCATTCGTATCGAATCCATCATCGCGTCATCTCTTTAGTCTGCGGGC
GTTGGCCCTCCGTACGAACTAACTCCCAAGTTCCTCCTAGTAAGGCCGAACCTCCCC---
------------------------------------------------------------
-------------------GGACACGGATCAACGGAGGGATCATCACCGAAAGAGATTGT
TAATGAAATATTAGAGCAAGATCTCCGAATCACGGCCGCCTTGCACTCAGAGAATTTATT
CTACCCCAAATTACCGTCGATCCTAGACATGAAGGCTTAGCTCTAGCAGGTTTCGTGCAT
AGCTAGGGCTCATCACTCTTATCTCCGGCATATTGCATTTTTCTATGCTCTCATCACGTA
ACACTTGCGTCCTAGTAGGAATCCTAACGCGACCGTCCTTCTACCCTTTTCTCGCACGTT
TCCCACCCTTCAAATCTTCAGCACCTACATTTTCAGAACATACTGGCCGGATATGTCTCT
ATGCCGTACGTTTTNNNNNGACATCCATGCGTCCCTATACTCCGCGGGAGCTACCCTATT
CACAAGCGACTGCATTTTCGTCCGCCTTGAATACTACTGGAACGGGAAGTTGGCGGAGTT
CACTTAACCTCAAGCAGCAGTCTACTACCCGGAGTCGTCTCGCACCACCTCACCCCCGTT
GCATGGTNNNNNNNGACGTGTCCCTAGNNGGCGTCTGCAGGCGGTAGTTATAGCGTCAGC
AACACTTCCTTGGAATGAGCTATCCGCGAGTCGGACTGAAACGGGGCAGTCTGTACAAGC
TGGCCGCGTCCTCGAACCCTTTCTGGCCCTCGCGCTCGAGCACCGCGCCTGGCATACATG
CGTGCGGATACGCAGGCTATCGAGACGTCACCGACTGTGCCCAACTCACGTAAGTCCTGG
ATCCCCCCTACCAGATACGCGGCCGGGGTGCTATCGCCTTCTAGTAGGCATATTCGAAAG
TCGTCATGCCGAGCTTTGTGCTCCCGAACCACTCCCCCGCGACACCGCCCAGGAAGAGGG
GTGACACGGCAGGTCGATTAACCCGAGCTTCCAAGTCCACTTAGGCATGGAATTCTATTT
TCAGGGGGGCAACTGCCCTTCCCTTGTTATGCTCCCGCGTCACCCGTCCTGCGCTTACTC
CGCTCCCCCGTGTTTACATTACATTCTACAGTGACCTTTAATCGTGTCCCTGTGAGACAG
GTCTATCCGCCCTACATTGAATGATATTGCCACACTATCATCTTGTTGGTCCACTCCCCG
CAGTCTTCTCACCGGTCCATAATAACCCGACTGATCGATCCCTTCATTCTCAGATGCATT
TGACCAGAGTCCCGCGCTGCGACTGCGGACGAGCCACACAGCGTGGCTGACCCCCACGCC
CGAGCTGAGCACCCCACGTATACCATCGGAACGCGCTGCCCTAGGTCATTTAATTATATA
TCCCGACACTGGGGAGGCGAGCCATCGGGGAAATGGGTCATGGCGCTAAGAAGCACACGG
TGAGTGCAGCTCAGCGAGGCCACGGCAACAATTGAATGTATAAACACTTAGGAAGCCGAC
CAGGGAATGGGATGACGTGCAGTACCGCTCGTGGCCCGCTAGCCAACTAGGCGCCGAAAC
GGGAGGGGAGGGGGCGCCCAAGCCTCTTCAGACCGCCCGCATGCCAACTGCAAGGTCAGA
TGTAAAGCCACGCACGAAATTTTACAATACTGCCACCTCGAGTCTACACTGCCTCCCAGT
CCGCGTTTTCGCACATACCACAACAAAAGCTTTCTTATAGCTCTGAATTTCATCCCTTTG
GGGCCTACGCCGCGTGCAGTGATAAGGTGACGCACGTGAAGCTCAAGCGCCCCTTGTCAG
TGACGCGGACGGGTCGCTGATTCAACTGCCTGCACGCGTCAAGAGAAGGCGTTGCGCCGC
AGGGGTAGTGATGATAAGGTTACAGCCCAAATTAAGACGGTTTGCCCACGGTCACTGTCG
ATCTTAGGCATTGTTTTCGATTTAATTACCGTATGGTCTGTGATCATCTTCTTCTAACTG
TAGCGTTGCAGCAGTGGTTCAGAGTGTTGGGGTGCACCGGCCAGAGAACCAAATCTTGAT
CGTTGTCCTCGCAGCCATGTCAGTGTTAGTGAGCAACGAGAATAGCAAAAGACAGCACCG
CGCCAGGCGGCGTTGACACCTGCGACGAGATTGTTTTCTACGCTGGCAAGAAAACGGGTA
TTCATCACGGGTTTTTTCCGACGAGGAGAACCCAGTCAGAGTTGCAAGTAGCGAATCTAT
CTTGGCCGGTTAGCTGATTGTGAGGTGATAGCGCTATTATTATATTATGCACGCTACGCG
AGTGGCTCGAGACTTCGCGGCTATATGCGCCAACCTCAGGCCCTAATATAATTCGCATGA
TGTAAGCCTTATGTCTAGTTATAGAGAGGAACCCCTGCACGCCGGCATCATACTTTGGCG
CACATACAGTTGGCTGCTACGTATTTGTTTTTTCACCCCTACGAGTCGCTCTAAGTGTAC
CATTTAGATCATTGCGTTCCAGGTTTGAAGTTTGACTTTTGACTGCTGTATTTCCTTGTA
CAACCCTGATCATTCCTTATGCGAGTCCCTCATCCCACCTGCTATNTGTAGCTGCCCACG
TCCCTGCGGAGCTCGTGTTCCTCTACGTCCATTCCTACTATTACCAGGCCTCTAGGAACG
TTGTGTATATGATGTTCCCGTATTAGTCAGGACGACCTGCACAGCGTGCCACGGTCGGCC
GATTATGTACTAACACACTGCCGAGTCGCCCACGTTAGCTCTCTGCTACATTACATGCTC
ACCTCTCTCCACCGCAGATCAGCGAAAAATGNTACGGATTGTTCTAGCATGAGCTTTTAC
TCCTTGCATACTTGCTCGCGGTTCCGCATCCTTGTTTCCGATTGCTAGCTTTGGCTAGTG
CTTTGTGTTATACCTCTTGCGACTCTTGCAACGCAGCGAGTCACTTATATCCGTGCGGCG
ATCCTGGGATCATTTGGGACGCCAAGCATAGGGCATATAGTAAATGGCGGACAGCAGCCT
CGGCCCAGCGCACTCACCTGGAAAAAGAGAGTCCCGGAATGAGAAGTCTCCTCACTTCGT
ATCGTGTCAACGTCACAGAGAGGATGCACTCTGTTATGCTGTGTAGGAGGCTGGTAGGGC
GCTGGATAAGCACGTACGCGCGCCGTCCTCTCTTTATCCGAATACGATTTCCTCGCCCAC
GTGAACGGCATCGATAGATCTTTATTCGGCCCCCCAGAACACTGCCGCATGATTTACTCA
TCGGATGCCTGCCACATGCCGTCTCTGCGGGCGTGCGGGCGCACTGAGCGCAGCGACACG
ACGCCCGGGTCCTAGCGTTGCGACACGTGAGCACATCTATTTTAAGGACGGATCGCAGCT
AGACAGGAAAATCCAGCATAATATGCAAGGGTTGGTGTGGGCCTGCGAGGGGTTCGTTTC
AGCATAGATCCATCTAACGTGACTGAAGCTTGTTTCTTTTGTTGTTTTAATGAAGTGATC
TACGAAGAAGGNNN----CAACAGTTGGCAAGTGACTAAGGAGAACTCAACATTCTCTCG
ATTTTGCAAAGTTATCAGGGCAATACGACAGTTAGGTAAACAGTCCTCGCCTTTTCTGGG
AGCAGGGCAGTATTTCATGCCTGTCTTAGTGCATGTACTAGCGGTGTGCAACCTACGGGG
CCTGGCTCTAGCGGGGGTACTCACCCATGTCCCATGTACTGAGGCCACTCAGGCGCCAAT
CGCAACTAGAGGTACCTGGTGGGGTGTAATGAACTTACACACGCCGCTCCCCGTCCCGGC
TATAAAGTACACGGATTGGGACGGATGTAAAGGATAAAGTACGGGGCGTGAAGCGATAAT
ACTGGAAAACAGATGGATTTCTNNNNAGAGGTGATCGTGGAACTAGTTATTTTGACCACT
TGTATTCCCCGCTACATGACACTTGAGGTAAACTTCGAACGTCCACGGCCCACCTGGTGT
GGCTGTGTGGGATTTTGGTTGCGCGCAGGGGCTGCGACCTCTCCGTGGGGCATAATTCAC
TCAGCATTCGCTCCAGTTGAAGCAGTGCTATGTGCGCAGTCGAGATAAAAAGGCTAATCA
TATTTGCACTCCCTTCCTAGTAATAAAAAGTGGAGTGGATGCCTATCAGGTACTGCAGAA
TTGTTTTGACTGCGATATGAGGGGGGGACAGGACCGGTACAGAGGAAAGCCACAGGAGAC
GGAGGGGAGTAAACATATACCTCGTTGATAGTGGCAGGCTCAACATTAGATCTAGGCACC
AGATGGAAGGCCATGCACTTACAAACAANNNNNNNNNCTAAACTGCTGGCATGTTCTACA
GTCATAAGAATAACTCCACACCCACGTCTCTGGGTAGTCGCGAGTAGGTCGCGCATGTTG
CCGGTTGGTATGATTGTCGCGACCCACGTGATCCGAAATGTAGTTCGCACCCTGCCCTTC
AGGCGTAATAGCCCCTACACTTACCTACGCGAAACTTCGAGGACGGAGAGTGGTAAAAAA
GTGACCGGTTGATAGAACGGATGCGTCGGTTTGGCAGTGATCATGCTCGATTTTAGAGTA
CAGGAGGTGACGGCTAAGAGATTCTATGAAGAGTTAATTGGGGGCAGCCGTAATCGCACT
GTCGCAGGTGCTGTATGGTGATAAGGTCTAGGAGGAGTATAACCCGGTTCAACAACATAA
GCCAGTTGACACGTTAAATTCCTTGTTCTTATTTCTGGTGAAGAAAGTTAGAGTTTCCCG
TGTCTGTAAGATCTGAACTATTTTAGATATATTTTTGGTACGNNNGATAACAGGTCAGAG
TCACTATATCACAACCCACCGCGATGCTAGACCGCTTAACAACAGTCCCGTTGGTTTCAA
AGAAGTGTTTCAACGATCCACCAAGCGCTTACAAAGTATGAAGCAGCGTCCAAACTCTGN
NNNNNNNNNNNNNNNNNNNCTGTACCTATGCCCTTATGCTCTCAGATTATACAGAACATG
ACTCCCTCTCCCAATGAATGTTTCCTTGGGCATAATCGTATCGTAACCAAATAGACTTAT
GCACGTGGGTAGGAGAGACAGTTCTGCATCTGCAGAGGCTCCGCAGATTCTCACGTATAT
AACACATAAGGGAGCTGGATTGACTGTGAGGTGCACTCGTCGCTGTAGAGTAACTAGTGA
ATTTGACGCGTTCTCTGAGAAAAAAATATGGTTTATATCAGCATTATTATTTTTGAGAAT
GCTTTGTGCAATCAAAAGATGGCCCAGTGCTAACAGCTTTTTTGGTAAATATTTTTTTGG
AATTGAATAGCGAGTCCGATACCAAGGGCCTCGCAGCCGCGCCCCACCGGTGGCTCTTGT
TCGGTCAGGGTGTCAGGGGGCCGATGTTATGAAGATGTCGGGGAGACCCCTCGGGGCCAT
TAGACCGACAAATATCCCATCATCAGCGGAATGGTCCGTGGAATCCTTCCGGGTAGCGGC
AAAGAGAACGCCCACACGATAGATAAGTTGGCGGAAGCTTTGCACAGAGAGACAGAACAG
TGAGAGGAGCTGGCCGTTCTCTGGTTGATGTTTTGGGCAACCCGGAAAACTAAACCTAGG
GACTCGCGGGGCTGTAATGGGTGCTTTACGCCAGACGTGAGTCTATGGCAGACAGGTAGT
AGATATCGGAAGCTACTTATGGACTGGATTAACGAGGCTAGGCCACCTAGCGCGCTTACG
TCTGTCTTCTTATTAGGAGCAGCTGCATTAGCTGACACCGTGTACTGCGANNNNNNNNNN
NNNNNNNNNNNNNNNNNNNNNNNNNNNNNNNNNNNNNNNNNCACCAGCGATCCGCACTAT
AGTTCAGAGGCTTTAAGAGGACAGCCGGTCTGGGGTTTGAGTTCAGACACTTTCCGAGAA
TGAGGACTCAACCTAGAGCCCTTGGACCTCCTTTCACATTGCAAAGTCGGACAGGAAGAA
GATACGTGGAGAGACGAGAGTGCCAGGTTGAGGTTTAGGCCGCGCTTCTATAGTGCGTGC
AAATCCAGGTAATCTTGATGCAGAAAATTATCGCCGCATTCTGACATCGAGGGGCAGTCC
GTTGGGTGCCTATGACTATGGCGCATCCTGTTTGGCAACTCGCGGCCGTCGAGTCACCTT
ATACCGTGGGTGCTGGTCTGTGCCATAGTCAACAATCGGTACCATGGCTTTCAAGATGGT
GGTATTAGCCAAACTCTATGGCATCTCCGAGAGTTACTCTTATTTGAGCTCAGTGCAAAC
CGTGGTCTATTCCACAAAGGTGACACAAGGCGAAGGGGATAGTTGGCATTATCTCGCAAT
TGACCCGAAGGGTGGATATATGTTCAGATTAGGGGGGCTAAAACTTAACACGAACGTAAG
ACTTGGGCACAAGAAAGTCGGAACTCAAACAATGGTGACTGGCTATAACCGAGTTTGTTA
TAATTTGCAGAAAACGTGGTTGCACGATGTTTACATAGGACGTCCCAATTATCTGAGGGT
TTAATGATTCTGTTAGCATATTCTATGCGAGTATATGCAAAAGCTAAAGCTAAGTGTATT
CAATGGATGGACGCCCGTTGGACTTACCGTGGAATTCTACTGTTAGCTATAAAAACGATT
CTCGTGCAAGTTGGTGGTTGAGTGGGCATGATCAGAACACTGAATGGGCGGCAGCCCGTT
CGAGCAGCCTTCCCGCAGACTGGCATACTCTTCTGACGTATCGCTGAGCGTTGTAGCATC
TCATCAAAAATCCACTGAGTTTGTTCCAGAAGAATAACGGACTTTCCGCCGATGAAACCG
CACCGAGCGCAGAGCGAGTCGGCACTAAAGTATAATCTACTTGTTCACTTCGGGTTAAGT
TATTTGGTCAGGACGCCTGACGAGCAGTGTCTTGATCGACCAGTTAAGTGCGACTAATGT
TGACGACAAGTTATCATGGAGAGAGACGCAATATGATGCCGGATCCGGCGCAGCCGGCAT
ATGCGCACCTGAGGTAGCAGCGAAATGCTTCAGGTCATCTTCTCTTAGGAATCACAAACG
CGTAATATAGAACTTGCTATCACATTTGCGCGGAGTGGAGGGAGTTGGCACCAAACAGCT
TGGAATACAGAAGAATCTCGTGTTTGGCTTCTAACCAAAAGCAAAAGGTTTGATCAGTGT
TGGTCATCGTAATATGCTAGGGGACAAGTCTACGGGGACCAACGATCGAACCACGGCGAC
GTCGCTAAGGCTCCATCCTAAGCTTCTCGAAAAAA-TG-GGTAATGAGCTTGGGCTGAAA
AGAGAGAGCACCGGATTATACAAGGTAGATAGATAGCTATTCCGAAATTTGTGGAGCAGT
AGGAGTGTTAGTGCATAATATAATTTACTTTGAATTAGATGGCCCGATGAGATTGAGGCA
GAAAAAGCTGAGTCATTGTGGAGCCGCGTACTTTGACACGCAATTTAGCTGATCACCTTC
TTCCGGAAACAAATGCGGGGATGAGTAAGCTCTAGCATAGAGTCCTTCCAGTCTCGTGCA
AAAAACCCGATGGATCCATATATGCATCGATAGAGAAATAACGCCCTGAAAATATCGCGC
CCATGTATCAGCCACCGATTCCCTGCCAGCGCGGGCGTGACGTAGCGCAGCGCACCACAG
CGGAATCTAACAGCAACTCCCAATTTTCTTATGTCATGTGGTGCAATGGCTTGCACCTGT
TGCTGCTTAATGCAGACGGCGAGCCTTTGTAGATTTTCCCCCTGGCTCGGGAGATGAGTC
CCTCGCGGAACCTGGACTTTCGCAAGATATGCGGGGCCACAGCGCTGGTTTCGGGTGCTA
GTACAGATTAATTCAGCTGTGGGAGGGGAAAACGCTTAGGAGTAGATGGTTCGTATTGTG
ACAGCTCAGGCGGTCACTGTTGAAACGCCCGGAGCGGCCCTACAACGGTCAAATTCATTG
CTCCGCTAAGAAGTCTGTGTCCCGGAGGCCGTTATGGAGCAGGAGTTTATCGCTAGCGTT
GGTGGGCGAGACGGCCCTGGATCGGGGCGACGCTACGGTCGAGGTGTTGGTACTGGAGTA
GTGCTGGCGTTGTGGGTCGCGCTAACTGAAGAAGAGATGCAACGAATATAGAAGGGCATA
AGACTGGTTGCGTGCTCGTCGTGGGGAACAGAGTAAACAGGTTAGGTTACGCGACAGGGT
ATCAAGGGGAACCGTTGACTGGCAGCGGTTCTGTTGTACTCAGTCGGATCATAACATTTC
ACAGTCACTATGCCCTACTTTGTGATGGCGAGGTCTACTATAGTTGGTCTGTAGCCGGGG
GGGCTTACTCACGGCCATCTGAGACCCTTGGGAACGGTTGGGAATGATTTCAAATAATTC
CGAAACTCGGTGGGAGGAAGCGTTAATCAAAGGCCCAAGCTTGGCGTGATAATCTGTTCC
ATTGCTATTTAGCGTATTTAATGCGGGGCATTAGTGGGTTGAAGGAGTATCTCATGGCAT
TTTTAGGTATATCATGCTGACTGGTACAAGCTTAGGCGGCGGGTGGTGGTGGCACGTGAT
CAGTCACCTGTCAGCTAGTGCAGTATCGTTCGATCGGCACAGCGACTTGCAATGCCGGGT
AAGAAGGCTGGAGAGAACGTTGATTGAGTTGAAAGCGCGGAGAGGGTGACCTAAGAGGAG
AGCCGGGCACGGCCGAGTAATTGATGGCGTAGGTTGCGCAGTCAGGGCTGATTGAAATTC
GAGGAATTGTGCGAGTATCATAAGTGAGAATCGGTAAATCACTTAATACTGAACATGGGG
GACATACCGCATGGATAAGTTGGGACACGATGGAGACGCCATAGGAGGTCCTTTTTGGGA
GGCCGAGCATTGACAGACACGTGACTCCTGTTGGCTATCAAGCACCCGTGTATGAAGAAC
AAACCCATGAAGTTATTTTTGAACCCCCCTGGCTTGTTCCAAGTTGTGCCGATCAGGGTC
GGTGTTCCGTCCGCCAAAGACCCCATATGCCATTGATTAATAGATTACCCGCCATAGCTC
CAGTCCCCACGTATGCAGATCGGAACGTTGCCCTTTATGGAGAGACATGAAGCTATCCCG
CTCGTATCAAACACTGAGTTGACTACTAAGTCCTGGTCATGGGAGAAGGGGGAAGAATCA
GCTGGATACGTGACGTAAAGTACTTTCTCTAAGCGAACACTAATTACCGTGCATGGCACA
TCAATCAGCGGAAGTCCTTGTAGGACTGCGATGAGCAATCAATGCTGTTTACGAAGCCGA
CGATCCCATCAGGGGAAAAAACATGGCAAACCCTGGCACTGATCCTTCGAAGAGAAAGCC
TTCTTCCAGCCCGTCCCATGCTTGCGAGCATAATTAGAGAAGGTTCCTCCGTACACAGGA
TCGACAAACCAGCGTTGGCAGCGGACAACCCGGTACGACGGCAACGGTGATTCGACTCCT
GTACAAAATCCTACTTTCTAACCTGAGAGCCGCTGAGCGTAGTGTTTTTTGGGCATGGTC
TGTCTGCTCGACCGTGTAATATTAGCAGGGTGGATACAAGATCATTCGACCTAATTAGCG
GGTGGCAAGGCTTGGCATGCCCGCCCACCTGATATCCCCAGGAGAGGCAGTGGAACGGGC
CAGATGGTAACGCGAATTCTTGGAAATGTATTCCTTGATAGAATGGAGAGGCGTGGGCCT
TATAAACATAGTTTTAGTCATCGCGACCGACAGAGGTGGAGGAATCATGCCTCCACTCGA
TATCTAAAAAAGTGATGCGTGCATGAGGCGTTACCAAGTTAGAAACTACTAAATCGTCGC
TGTGGAATTAGATGGGCACTAAAACAATTTGAGGCAGCCTTCAGACACGCAGCGGTTCGA
TAAACAGGGAGCATCAAAGACGCGACTGCTCCTACCAAGAGATGAATGCGATTCTAAGAA
GTCGAAACGAAGTTGTAGCGGGAGTAATGTCCAAATATACTAAAAAGTGGAGACTTTATC
TCCACGCGGAATCAATATAGCTCCTCCATTATTTCAGGTGTCACCCTAATGTGAAGGGTT
GGGATAATAGGCGGCATCTCGGTCTGTTCCCATCAGAACTCACATCCTGTTTCGTCCGTG
TGGGACCAAGGGCTCTTTGGTAGTACCATGTTCCCTGAAGGTCGGACATTGTCGCCTAAA
CTGTAGTACAATGCCCACAATAAGTGCGTCATCAGAAGGCTCGCGTACGCTGGGCGTTGC
ATCAGCGATCAGCACCACTAAACGGACCGGCCCTAATCCAGATTACGGCCTAGAGGCGCT
CCTTGAATTCTTTAGAGTGCGGCTAATTTCAGGACCAAGCACCGCCCAGATCAAAGATAT
CGCGATCCACCAAGTAAACGCCCAAGAGCTAACAGCACACAATTCAGTCATTCGTGTAGG
AATTGCCAGCTTGTGACTGTGAATCGTGAGTGAAGCCTCCTGGGGTCCCGCCATTAGTGC
GCGAACGGTTTCTAGGTCAGTTTAACAGATAACCGCCAAACTCGCTAAGGGAATGTGTGA
TGGGGGAAGGAGCACCAGGATTGACGCGTCGAGCAATCATATTTTGAGCACAAGGCACAT
CGCCGTTGGGCATCACACTACAAGTGCGGCTGCATCAGTTAGCAGAAAGCGAATAGTGAG
GGAATATAACTGAGACTGTAATTATTCTAGGGTTAAGAGAATTAACATCTTGCAACACAG
TTGCGATATTGTGAAAGATAGCTTAAACTTCCACTAGAAGACACGACAACCACGTGACCT
GCTCCCAGGGACCGGTCGTCAGAATCCTCAATTTAAACATAGGTGCCTTAAGACTAAAGC
TCGTTTCACGAGAGCGCCGCGTAACTCTAAGGTAAAAAGGGCGCGCGTTGTTCCTGGATC
ATGGCACTGGGGGTGAACATACAGCGAAGCTACATATATAAGGTATTGACCACGATAAGT
GTTGAGGCTGGCGGACTAAAGCGAGAAGCGTCAATTTTGACTATGTGTGGATCTTCTTGC
TCAGCAGCCATTACAGGGCGCCGACAGGATCCCGCAATACGGGGAAAGGAATTGCACGGC
AACAATGTGTATTTTCAACAAGGAAATACACTATTGGCCCGTGCTTGCTCCTGCATACAC
AAGAAGATTTGGCTCAGGAACACCCACTCAGAACCGAATATGAGCATTCAGGGTAGCGCA
TTGCACTTACAAGTATTGGGCACACCAAGTGCAGCCTTCACCAATACGGACTTATATGGC
TTTCAAACACAAAAGGAAAGCTGCCCACATTGATACCATTTTATCGTTGATAGAATCCTG
ACGCGAGGAAAAGAAGTGCTGTCCAATGACACCCAACGTAGCCAGCTTGAGCTATCAAAG
GGTAGTCTAGGTGCCCGTCGTGCTTTCGGGGCCAAATATACATCACACGTGGGAGCGTGG
GGAGAAGAGTTGGCTTGAGCCTACACTCTTGTATCCAGCTTCAAGGGAGGTTTTCGAGGT
TGTAGGTTGTTCTTCAAGGCACTAGTTGGGAGGCGAGATTGGGGAGAATGAATCAGAGGA
AGTCGTTACTGTAACCAAGAAAAANNNNNNTGGAACAATGCATTAAGTTTCGCCTCACAT
CAGAATATCTGGTATGTGAGGCAACGAAGTAATGCATAAAGTAGCGGATCGTGTGCCGCG
AACAGCTTGTAATTGACCTCAGTCACTCTGTAGCATCCGCTCAAGTCGGTTAGTTTGTGA
AACTCGAGAAACGGAGTTCATAATCGGCCCATGGTGTCCGCGAAACTCATCGGGACATTA
CTATGCGACGAAACCATCCCGGAAAGTCTCGCGCCCAAATGCAGGAATGGACAGGCTGGT
CGTTCACACTCAGACACTTGTAACATTTAAACTCAAGACGTAGAAGTGTGTGCAGGTTAC
GACAAACGACTTATTCGCTTGAGGTAGAGAGCGAGATCGATAGGCCTAGCGTCAGCATGC
CCAGGTCACGCCTCAACCGCAGGGCCCTTAACAATTACCTCGACTGCCGATAGGGAATCA
AGCGCCTGACCCAGATGTAACGATTAGGGGAATGAATGGCCCGTTTTCTACAATCGAAGT
CTCATCAGGTACGGAGTTCGGATTCAGTCGTGACAGGGCTTTCAGGGGTAAAGTGACCGA
ATGACTCCATCAGTGCAATTTGCCCGTCCGGTGCCCGCTGTCGCCGCAGATGCGCGCCAT
TATTGGTCGGTGTATAGAGAACTGGATCCCCAGGCGTCGCGTTCATGTGAGGGTCCAATG
GCTTAGCTGATGGCGGGGTCGTGAACATTTTCCCAACCCATATTACTGATCAATGGTCTT
GCAGCTAAAAGAGAATTGAAGTGTTCGTGTGGACGACTATCTTACCCGGGTCGAGTCTCG
AGGGTCTATACAATCCAGGGGTAAATGGCCATTTATTGAAGGGAAGGAGAGGGCTAATAT
AGCTAATTCGGGCTTATCAGGAATAGATGCTGTTTCNCAAAGGTGTCTCGGTAATTGCTG
AAAAAACTCAAAGTATTAACGACGTAAATTGGTATATTCACCATGCAAAAGTTCGGCGAC
TGCGCGGGAGTTGCCGAGGTCTTACCAGTAAACGGGAGCAGGTTTGGGAAAAGAAGAAGG
TCATCGAGTATCCTCCCAGGAGCGTTCCGATAGCGGCGAGCTAGTCTGGCCCGGCCCGGG
GAGTCTTATTTTACGTACCTTGTGAACATTAGGGGTGACGCGTTGTTGTTGAACGAATGG
CAGGTACGGTACAGCGATTGAGCGCAGGCGATCTGTTAGTTCTTATTCAGTGGAANNNNN
NNNNNNNATCGTTTTGGCCCTGCGCGGACACGGGCCATGGGGGTTCATCAAGAACGGGCC
AAGGAGCCCAGGCAGCTGGGGCGGACTCTGAGACCTCTATGAGACGTGCTGCCCAGTGCA
GCCTCTCAGCTTTGGGGAGCGGAAGCAGCACGTGGGATGCAGGTGGCCCAAGGAGCCGCT
TCGCTGATTGACATTGATGAATTGAGGAGACTTCTTTCAATGATCCGTTTCAGGGCGATT
AGGGGGTGCGGAGGACTGTTTGGATATTCGAAGTAGAACAGTGAGCATGAAGGCTTCGAC
GCGAGCGGAGCCGGCTGGAGGGGGTGGGATGGGTCAGCACCGATCGAAACGCAAGGGCAA
ACGGAGCCGACGATATCGCCAGAAGGATGCGATTTCACTGTTTTTTAGGGGCCTCGCTTA
TTTAAGTGCTGTATCGAGGCGAACATTCTGGCACAGAGGTCACAGTCGGGGACCTGGAAC
GAGGAGGTGAGTAGTGCCGGAACTGGAGCTGAAAAGTTGGTTAATCGGACTTTTCATGGA
TAGAAAGAGGTAGACCAGGATAGCTGGAAAAGGACGAACTGACAGTGCACGTGTAATTCC
ATATCATATGCCGTGTATGCCCAGGGCAGTAAGTTAATCTTACGCTCCAGAGAGCGGGTA
ACGGCAAGCGCCGGGAAAGGGAGTTGAGAGGCCAGGCAAAAGGCGCTTGTAGTGAGGGGT
AGTGGGCCACTTTACGGGTTCATTCGAGGCGGGGGGATAACCTTGGGCAGAGGAGACGAA
GATGAGGGACGCTTGGACGTGAGCAGGGAGAACAACGACAGCGGACAGATAGTGAGGCCA
AATACTCTCGCATTACTGCGGTGAAAAATGATACTGTGCCACTTTATAGTTGGGGTTGGT
CGCTTTATGTATACGACTTCTAGGNNNNNNNNNNATGTGGGAAGTATACGTGGACTGTCT
CAATCATTAGAAACATGAACCCTATCTAGCGCACTATGCTTAGACGGCCTGTGTTACGTT
ACGTTCTGAGTAATACGCCGTACTTTAGTTGGGGACACCCTGGCGGTCTGGCGCTGCGAG
TCGCGCGGCAAGAAGACGAATTGGATGATTTGTCGTACTCCGCGAGCGTAGCATGGATGG
GGCCATTCCAGATCGGGGCGTGGCGTGGTACAAGGATCTAAAATAGGAGGGGCGATAGTT
ATGGCCGATAAGGAAGGAAGTAACGTGCTGCCCAATCTTCTCTCGAATTCCCAGCCCAGC
TCCGTGACACGGAGGAAGGGGTGGGTCGTTGATGACTGGAGCCGCTCGCGTCCTTGAGCT
ATAACGGTTTCACCCGTAGTTTGCACGGCGCCGAGCGGTAGGAATGGGTTTAGGATCCCA
GCGATAACCGGGTTCTACACTGCCTGAGCGGTGACGGGTGTCTAGTGGACAACGTAAGCA
AGTAGACCTGCATACGCGTGAAACAGGTATATAGCTTGCGCAGCGTAGCCGAACGGCGCG
TGGCTCCGCGTAATGACGCTCGATTGCCCACTGATCCAGTCAGTTCTTACTCCTAGCGAA
CGATATAGGGCGACGGCTCTGAAATGGCAACTTTAGCCAAGAGGTGCGGGCAGTCGTCGA
CGACAGCGCGAACGCCCACACCGAACGACGACAACTACCCAGGGACAACCGGAGTTGTGA
CTCTCGGAGTCGGCTCGCCATGGTGCCTCGCACGAACAGCCAGTATGTGGTTGCCGCAAT
AGAAGCATGAGCGCAGACGTTCATCCATACTTTGTGATTGAGCCCTAGAAGCAAGGTTGG
GCTATGCCAGTACACCGCAGACCCCAACCGTACGGCACGGGGCGCCTGCGACGGCGTCGC
CAGACGTTAGGGATGCTCTACGGTTTATAGTATGAACGTCCGGCCCTCCCCTGTTGCTTC
TCGGCGTGAGTAGTTTCGTGGGCTGTAGGACATGTGACCTCCACAGGCGAACTGGTGAGC
CGAGCTTTCTGAGTAGGTGACGCAGCCGAGAGAGTAAAGCTAATCCTAATGAGTATCTGC
CCTTAGCTTCTACGTTTGTTACGGTGATGACGATTGCTGCGCAGTCACGAACAGACCCTA
GCCTTCGCGTGACTGGCCTTGAAGGCGCTGGATGTTACAGCGAATAAAGTACGAACGGAC
AAGCCGGGCAGCCAGCATACACCCCAGTTGCGATGTGTTCTGTGTGTGTGCGAAGCATCC
AGGGGTGGCGTGGCCTCCACGGTCTGAATATGCCGCATTCTAGCGCAGGGCTGATGTCCT
CCCTCCGGCGCGTGAAAGCGAATCATCAGTGAGCCACCACGCAAATCACGGGAAAGTTGT
GGACGAGGGGTCTGTATCACGGGATAATGGCAACACTAGACGGTGCGGCTCGCCCGTTGC
CTTATGGGCTATGGGGGCGTAGCAAGTTTGCAAGGAAGCTCATAATACAATTAGTACGTG
ACATCAAGGAATATTAAAGTCATGATATCTTAAGCCATTACTACATCAAGCGTGGTAAAG
GGGAACAAAGCTGCGGAAAAGGCGAATCAAGGGCTATCGCC-TTCATAATCGTTTGCTAG
GAAGATGTGGTGGTCAAACAAGACTACCGGTGACACATTCGCAGTAGCCATGAGACACGG
CCGGCAGCCAGAAAACTCACCGCACGGCCGCCAAAGGAAGATCCCCCACCACCCGCAAAC
AAAGAACAAGGAGTTAGGAACGATCGTGTCGGGCGTGCGTGTTGCTGCTGATCGAGAGTA
AGTGGACGCCCGGTAAAGGGTCACTCGCGTGTGAACTGACGCGCCGCAACGTTCTGGCAA
CTGGTTCGACACCAAGCCGGCATGTGGGATAACACCACTGTCGCTTAACGCGAGAAGGGT
GAATGCCCGAACACGATGGGCTGTGGTAATTAGTTAGAATNNNNATGAAATCCACCGACC
CTTCTGACTCGGCAGTCCCTCGGAGCCAAGGGTCCGCTATTTGAAGTCACTATCTTCGAG
GTTTCTCCGGACATTATCATGGGCCGCCCACGGAAGTCCTTCAGCATGGGCGGTCTTGTT
ATACTCATGATGTGCTCGGTGGCAGAGCGACCGAACATGGTTCCGAAACAATAAGACGCG
ACAATTTGTCCTGCCCTCATACTGTTTATACAACTACNNGATGACGCACGTGTATACAGT
CCTGACTGTTACCCTGATTTCGCACTCATTGACTTACCTCGTACGACCATAGGATGACGC
GACTTGCGGAGAGGTCTACGTATCCGCGAAGTGGCGCACTGTTTTGCATTTGTAGGAAAC
ACCACTATATTCGTGANNNNNNNNNNNNNNNNNNNNNNNNNNNNNNTGGCCTGCCAGACT
CTCTGTCAACTACTCACGGGAGACGAGAAGAGGCCAGGCTGACATTTACGAACGCTTGGG
CATCCACCGATTTGAAGCGACCCAGATCACGGTGGATCGTGTCACCCTCACCTAGCCGGC
TCGCCTGAGTTTGGGCCTTGCGGGTTGTCTCCAGGCGGGTTATTAGCTTTAGGACGACTT
CAGTCATGGTAGGTAAACAGATGGGGAGTAAGGAAAGGTTATTCAAACAGATATTGCGGA
AGAGGCAGGGTTATTTTGTAACCAGACGAGGTCGTGGGGGGGGGACCGCAAGGGACGCGC
TGTCCAAATAACTGGCGGTGCAATGTGCGGAGGACATATAAACCGGGTTAGAAGAATGCG
GTTAGTTGGAGATCAGGTGCCCTGAACCTTGGACGTGTGTACGGCGACGCGTCCAAGTCA
CAGCTAGCGGGAAAAATGACGATTCGCTCGGATGATCGGACGAAGTTTTTAACAGTGGGT
GACGGGGAGTCGGAATCCACAGTGACGTCAGCAAGAAAAGTAACCACCAGGAACGTCAGG
CGGACCTAGAGCAGAGTCAACGAGGCGGTCCNAGCGATTCAAAAGGTCGGTCCCAAAGAT
ATTAGAAGGAGGACGGGGGAGGGAAGTAGACGATGAGGTGATAATTTGAGAAGCTTGGGC
GGGAATGGGTAACATAAATAGCGAATATTATCTAATTATAATACTGAGTTCTGCGAGCCC
GTTAGCACAAAACTAGTACAGATGGACCAAGCAACGAGAGGTGGTACCGAGTCTGCGTTG
GCAACAGGGGTAGCGCTGGCCTTGACTTAGCACCAAGAGCCTTAACAGTCGTCTTCCTCG
GGTTAACTTATATTGCATGATTTCCAAACTCGAGGCTCGCGCCTGAACTCATAAATCGTT
GTGCCCTATAATGTGCATTCTTCATTGCGTGTTGTTGAGCGCATCCTCAAACCCACTATG
TACATATGTGTTGTTCTCTTTCCATCCGAGATTTGCGTCCGTTGCTGTGGTCTCACTCTC
CGTGCATTGTGATGCTAATGNNNNNNNNNNNNNNNNNNNNTATTATTAGGTGATGAAATT
TGCTGCACACATNNNNNNNNNNNNNAATATAGCGCCGCTGTAATAGTTGGAGTCCCCAAC
TTCATAATCGATGGAACTGTCAACGCCATCTAGCCTGTGCCTGGCTAGCGTTTAAGGAAC
CGAATGAGCAGGCGGTGAACTACGGTCGACACCACGCTTGAGAGGCATTAAGGAACTAGC
TAAGTCATGTGGGTGTTTGGATTATCATGCATCGTACCGCATCTTATTTTCACCTTTAAA
TGTCCGGAGGAGGGCGCACGGCAAGTACGGAGCGAGTCAGAGGAGACAGTCCATGGAGAG
TGAGACCTGAGTAGCGAAGCTGGGACTTCTTTGCTCGTTTACGAGAAAGGATATAAGATA
AGCATCATAATGAAAGCCAGGCAGGCAAAAGGATCAGGAATAGAGAGCGCACGGACGAAG
TTCCAGGTCAAACCTCAAAGCTCGCAGATGGCCGAGATACAACATTGCCGGGGACACGGA
GCTAGCGCGAAAGGGGTGGATAAGGAGAAAGAGAAACGGAGTTTTAGCTATCGAGGGGAA
GGGACAGAAGGTTTCTAAGATAGGTACTTATGAATAACGGTTCGGGGGGGAGGGTTTTTA
CTATAGTTTAGAGACAAGGTGCCCGGATTCAAGGATTAATAGGTACATGGTGATGAAGCT
CTTGAGTAGCAAGTGGTTGAAGTGCCCGAGAATCAGAATAAGTGAGCTTAACAGGGGAAG
AGTATCTGGTTCCTTGCCCTTAGGTAAAGAACTAGTTTAAGCCGGAGTCACGAGTGTAAA
GGTGTGTGAAACGGTGTGGGACGAGCGTTTGTTTGATAAGTGATCTCCCATCCACTGGTA
TGCTGGGTAGGAGCATTATCCAGCACTTTTGCGGTATCATAAGTCGATCCCGGGACCGGG
TTTGCGATAGTGATATCCGCCCGGGCGCGGCGGTTCTAGTTGGAAATTACTGCGGCACGG
CGACACGGAGAAGCCCTAGCCGTATTAGGTGACGCACTAGAGCCCAGAGCCCGCGGTAAT
TATGCATCCTACCCCAGGTGGTCACTCAGCAATTGTCGACGCGATATGTGCCAGCGATTC
TCGGTCAGGTCCGGTTGCTGTTACGACCCCCGCGAGGCACTCACCGTGCGCATGGAGGAT
GCCAGAAACTAGGCACGAGTATTAATAGGATAGGGTGGATCAGAAAGCGCAGCGGTACGA
CGAACGGTCCTGCGGGGTTGGAAATCCTGGTAGCTTATATAACAGATGAGTTTGACTTGG
CGGGAGAAGCAAAGGAAACATAAGTACGAACCCTATCTTCATAGTAATAGTAAGGGGGAA
ACAAGAGGCACAATACTCGTTCGGAAAAGCATCCAAGATTTGTCAGGGCCTGGAAGGCAC
AATCAACGAAAGAGAGATTATTTAGACAGGAAGAGTAACCAAGAGTGGGAGACTAGTCGC
TGATAAGTTTGGGCATCCCAGTGGGGCCTGGCGCCGTTTTCCACGCCTAATATTACCTTA
AGCCTGCGTCAGTGGAGCTCCCTGGAGGGTTAAGTGGCACATGCACTAGGGCTCTTGAAG
GATTTCTGGGTGCGCGCACTCAAGTGATCTTCTACCATCCAGCTGACGGTCCAGCCTGTT
ATCCATGCGAATTTGCTGCGGTAGACCGCAAAACCGCCCAGGGGGTGTAAGGACACCGGT
TCTCCCCCAACGACCGACCTATACCGGAGGCCGCTGATGTGGCAGTCTGGCGGCGGCGGT
AGCCTGTGCTCCCCACTTCGGGGTGTGGATGGGACCTTCTGATTAAGTCGTAAAAAACGA
GAAGGTGTTCGGGGACACACCCCCCTCGGGTTGCCGGCGACCCCGGATAAACGATTGATC
CAACATGAATACAACAAAAACGGTCCCGTGCGTAGTATATGTGTAACCAGGCAGGTGAGC
GTTCAGCAGTATGCAACGTTAGTGCGTAGGGATCACCACACCCGGATGGGAACTATAACG
TTGGTGCGAATGGCGGTGGCAGCTTCTCGCCCGCCGCGCCTGTATTGCTTGGGCCCAAAG
ACAGCAAGTAACAAGTAGGTCTGGGTATAGGGTCAACAGACGTAGTTGTACATCTCCGGC
GCGGCTGTCTAGGGCTTACGTCCCAGTCGAAGCAAGGGGTCTGCATTTTCAACGTGATGC
GGTGGTCGCATCCTTTCAGCGCGGAACTCGCTGCCTTTGAGNNNNNNNNNNNNNNNNNNN
NNNNNNNNNNNNNNNNNNNNNNNNNNNNNNNNNNNNNNNNNNNNNNNNNNNNNNNNNNNN
NNNNNNNNNNNNNNNNNNNNNNNNNNNNNNNNNNNNNNNTGCTGGAGCACTTAGCCAGTG
TCTGGACGCTGCGCGTGAAACAGTGTTGTGCGGGGTTATAGACTAAGTTCCGGTAAATTT
CAATTAGATGCTGAGATGTACACGACGCCGACAAGGCCTGTTGAGGCAGGAAATTATTGC
TCCTTTGTCGTGTGATGTACTGCGTCCGCGGGGGTGCTGTGAGACAGAAACCTTTATTTC
GCGGCGGTTCCTCTTCCTTCCTGCGTGGCGAACTCACACAATGCTAATGAGCGGCGAAGT
CTCTCAGTCATTTAGTGGCAGTCAACAGCCCTACCGCTCCGCCGGGATTAACACTACTAG
TGGAAGATAGTAATGGGATGTCTCGGAAGCGGGCAAAAGGAAAGATAAATGTGCTGAACG
ATGAATAGCAGCCCCCCAGGGATCTCGACCATCCGCGCAGTCGTTAACAGGGTCCGTAAA
GAGCCATCTTGGGCGCGGANNNNNNNNNNNNNNNNNNNNNNNNNNNNNNNNNNNNNNNTC
AACAATTAGCGAACGAAGAACCTTCTGTACACACATAGTCCATTCAGTTTGTGCGTTAGA
GGTCTGGTATAGTGATAATTTTATTTCTATATCATTACCGGTATCACCCCACCTAACCGT
GCCTCCAACGGCATCGAACGCAAACAATTACCCACCGCGCTCCGGTGGTCCTTAATGTCT
GTCCAAGTGGTGTCAGCGCAGAGGTCAGATTATTAAGTCTTACACCAGTGGTGGAATCGC
GAACCGACATGAGAGACTCACCTGTCAACGACAAGGAACCAAAATCTTCCTGTATGAGAG
TTCCCACCAGACAAATGGCCATGAGGGGGGGAAGAGGCGATAAGCAACAGAGATGAGAAA
CATAGTCATTCGCACCGCGAAACTAATCTTCAGGAGGGAAGAAGAAGGTCACCCAAATGG
GTTAGAGGAAGGACAGCATGATATGTCGCGTAAAGGGCGCCAACAGCTCAGAATATTAAT
CGTCCCGATCTGCCGTTCCGAGGATGTGGTTTTCTCTCCTTACCGTACCGACTACAGTTC
ATCGCTTTATTGCGACGTGGGCACGTCATAAACACGGCTCGTTCAGGCTCGACCCTAGGT
GTGATCCCAGGATTTCTCCCCACTTAAAATTTCCTGTATTAATTCCTCTGCGCTCACGTC
CTAATAATGCCCCGTGGTACCCGCGTCGTAATCTACAAGTTTTACTAGCGCTCAAACTTC
ACAACTACACCCGCGGGCCTCTTTTCATCCTTGCATATAGCCATTTTCCTATCTGCGCAA
ACCTTTCTTTCCCGCACGTGTGCTGTACTCTTGTCGCCCTATCACAGACCAATTGTAGCG
TGTGTATTGCTCAAAGGCTTGCCAAATAATTAACAAATAAGCAGGAACGTATAGGTGCGG
CG--AGGGGAAAAAAGCCGAGCGACCAGGGCCGGCCTCCCTTGTGATGCTAACGAGTGCA
AGGGTGAGTCTATCTGGGAAGAGGACAGTTCCGGCGTGCACATTCAGCATGAGGTCCGTT
TACCGGGTTCCCTATGATGCCAGACCGTTCCGCGCGGATCATGAACGTACGGCGTTTAAC
TCCATTATCGGCGTTCTGGCAACGTGACGGCAAGCGGCCACGTGGCAACTAAGAGCCGTC
CCCTTTGCGGAGCTTGAAGAAGGATCACCGGCTCGCGGTGTAATGTTCGCAGGTAGGGGG
CGCGGCACACTATCATCTTTTCCCACAAAAAGGTGCCTGCATAATACTGGTAGCGTGTAT
TACTTCGAATGTAAGAACCGACAGGCTTCTTGACGGCCTTGAGATAGGCGTCGACCAACT
CGCGTTTTTCCTTTCAAATCTAAATGACACAGCCGGCCGTAGTTATCAACCGGGCGTTGT
CCACGTGAATTGTCTTATGACGCTTTGAATTTCAAGCTAATCGGATAGTCACGTGAATGC
GCTAAGCACCGGGGTGCCTGTCAGGTGGTCGCTCGTACTGCCAGGGCGAGCCTTTCTTGC
TTTTAAGGCCGTACCTTAACAGGGGGGGCCGCACTTCGCCTAGTAAGTGGGGGTCGGTCG
AAATGTCCAGTGCGCGCTGCGGTCCCGCGGGTGGAGGGGCAGCCCGAACGAGATGTCGGC
TAGAAGAAAGCATTGGTTCTGGTCCCGTGAAGGCTCACCCCTCTTCTAACTTTTGTCTGA
TATAAAATAGCACCTAGGAGGGTATGACTCTGGCATAACCCTAAAGCGCCTGTCCTTAGT
GGCATGTTCATGGCGCGCTGCCGTTGTGCCCCGTCACAAGAGTCCAACGGGGCAAATGTA
CCTGGCTACAGTCCAGCGAGATCCCCGTGCACGTTTAGATCGATAGTGATTCGCACACGG
GGTGCGACACACTACGCGGAGTCGTACTGCTTGTGTGCCTTTGAGGTGACGGCAACAGAG
TCGAGAAGACGGGGAGCCGCTTACGGGGGGTATAGAAATTNNACTCGGCATTGTAGTGAC
AAGAGATCTGAGAGTCAGGGGTCACCGATAAGGCCGCATTAATGTAATGCTTATTTAGAA
GCTTACGAGGGAATCGATGCACGGTCCGGGCAGTCAGATACGGAGCAAGTAACTAATGGT
TCGCACTAGAGTGCTCAGGCCGGGGTTAGAATNNNNNNNAATTCTGGTCTGAGCCGCACC
TGCTCTGCAGCCCAACGTGCCCGTCGCACATGGTCGGGTTGGACGTCGAACACAACTAGT
GGGGGAACTACCCTCCTCCATGATCACTTGCGATTGGGCAGTCGGAGCGGAAAAGCGAAC
ACGACCCTCGCGCCTTAACGCCCGCTACAACCCCGGCCCGCCTGGCCGGGGTTGGATCGT
CTGCCGTTGACAAACGGCGCGCCCTCTACTACCGGTAAACGGGGTTCCTACTAGGCTTTG
AAAGTCTAGATCTTACTTCACAATTATGTGTCAGGTCGGATTTGTTATCGGTCGCAACCC
AGTAAGCCGCAGTATCATCCTTAGACGTTGCGGCAGCGCTTCTCCCGACGCCGAGATGGC
GTTGGCAGGCTAAGGGGAACGGCTACATTTCGCTTCAACTTTGCCATCATGCGATTTGCC
ATGTTATACCCTTTTTGACTTCCGTTCTCGCATACGCATGCCGTGAGCAGCGCACGGTGA
CAGCCGCTGCCAGCTATGTTTAGCTAGTGACAATGCAGGCCGCTGCTTTAATCCCAACCG
ACCGACATCTATAGGCCGGGAATTATTCTGGGGTCGAGTCAGGGGTAAAGACAACAGTGG
TTTATTTGGAGTTAAGTGCGATAGGGTTTCTATGACTCGGTTAAGACACGGCAGATAGAA
ATTACAGGTCAAGTCAGAGCTTTTCCAGGCGCAGGTGACTCCGACCCACTGCCACCGCTT
AGCGCAAGGGATCCGAAGCTCTGACCGCAAGCACACGACGTAGCGGCTGCGGGAGGCTAG
TAGGTCTTGGGCAGTCACAGGCCGCTCCCTGGGCCTCAAGACAAGCGCACTTCGTTCCAG
ATGCACAGCGCGGGAAGGGACAGCGGTGGACCTCAACATGACCAGCTCCCAGTAAACGTA
AGNNNNNNNNNNNNTCATGNNNNNNNNCGAGTACGCAGCTCAGACAAAAGTAGNNNNNNN
NTCGTAAGTGAAGTATACAGCCCGGCGGCCCGGAAAAGGCGCGTGCTAGGTTGCCCGTTG
CGGGCGTTCCCCTGGCGGGCGCCTGAATGTGTCAACGACGGGCCCGCGAGGGCCCGCGTG
GGATGCCCAATAAGGAGATGCCTCGGGAAGCGCTTAAAAGAAGCAACGGCTACGGTGTTT
TTGGCAGTTCGCGCCCCAAGTGCTGGCAGCGAATCGCAATATACTGATGGGATCAGCAGG
TGTATTCGTAGGTCACCAGCTAACAACGTGTCCAGCAACGACTATTTGGAAGGAGGGCTG
GGGGAGCCGGGGGAGAAAAATTGCGATGACGCTCGGCAGAGATCCCAGGTCGCGTGCGGT
CTCCCCTCCAGCCCACCATCCTCGGGGACTCAGGAGAGCGTAGCCGCACCGCATGGCTCG
ACCCGTCTCCGGCCTCCCCCCCTGCGCCCTCTTAATGTAACCGAACGAGACGCATTGGAC
ACCGCGTGCTCCGTTTCACTACGCTAAATAGTTTGACTACGCCTCTGGTTAGCCGACAGA
TTTGATTGATCTCACTTCGCTGGATGGTGCCCGCTTGCCCTCCACGGACTGCAGCGTAGG
CAGAAATCGAGCTCACGCTGAGCCAGCATAAACGATGTGACTGGAGGATGGGTTTGGGCG
ACGATAGGTGACTGGGGTGAGACCACTAGTTGATATACCGACCATAGTGGGACGCTGTAA
GGATGTGCATGCTCTCTGGAAGCGGCTTACTGAAGCCGAGTTGAGACCGTTTACGCCACA
AATCACACAACTCTTGAAAGCAGATGTAAACGACGTCACTGAAACCAGCCATAGTATCGT
TTCTGTCGACTCTAGTAACCTCCGTCGTCGTGGAGGGCCGCTTCGCCCTACGAGCACCGC
TGCATCACGGGAAGCCCCTGGACCTGCTCGCCGACCCATGAAGTCAAGCCGCTTACTATT
CGACCCCCGGGGAGTATTGGCAACGCCAGTTAGATACAGAAAGATCGAGCGCGATTAATG
CGGTTTTAGTCGGTTCACTATCTCCTTTAGTTTTGTCCAGCCCACGCTGAACTCGTTNNN
NNNNNACNNNNNNNNNNNNNNNNNNNNNNNNNNNNNNNNNNNNNNNNNNNNNNNNNNNNN
NNNNNNNNNNNNNNN---------NNNNNNNNNNNNNNNNNNNNNNNNNNNNNNNNNNNN
NNNNNNNNNNNNNTGCGAGGTTAACCTGGACTTTGCACTCCTCCTGGATTCGGGATCCCT
TTGGGTTGCGCATTCAGGAACGGTCTTTTGTACTTACTATTCCTTATGCGCGGTTAGGCG
CTGAAACAGTCATATTGGAGCTTTAGTGATGCCCTCGGCAGAGAATCCCGCCTCCCGTAT
ATTCCGGAATGGGGGAGGCCATAGCAACCGAAGCTTTTATCCACCGGCCGTCGAATCCGA
CAAAGACCCGGTTCGGTGCAAGTCCTTCGTCACAGCCACCTGGGCCCAGGGCTCTCCGTC
GACAGTCTGAGGCCGGTCGTGCCCGGCATACTCCACTAGGTCGGCTCATCTTGTATGAGT
CCAGAGTAGGCAAGCTCCTCCTGGGCTGCAGCTCTTCACGGATGAGACAGCATGCAGCTG
CTCCCCGTCTTGACTCATGCAAATCCCGCACGGCT---------TGGCTAAGGTTCATCT
GGCCTCTGGNNNNNNN-NNNN-NNNNNNNNNNNN--------------------------
---------------------------------------------------AGGTAGGGG
GACTACTCGGCCGCAGTACTGGAGAAACTCCAATCATGTGTGTCTAGAGCTTTCGGCGTC
TCCCGTCCGTAGACAATTGTATGCCGGTCTTATACGGTGCTCTCCGCGAGGGCCCCGCTT
AGGGTGGTTGCCTGATGAAAAGTTGTGTGCGAGTTAGGAGCCGATGGGTGCGCTACCGGT
GATACCGAGCTTCATGACCCGTTGGCCCCCCGTTCTAGCCGGCATGCTCTACTATTGGGT
TGATACGCCTGCGGTAATCATGGGGGAGATATCCCATGCATCTCCGGCGANNGCGCGACG
ATGCGGCGATGCTGTAAGGAGGTGTATCGNNNNNNNNNNNNNNNNTATGATCCAGACTAC
TGGCAATGTGTGTGAGTGGCACTCTACGATAAGATTAGTACTATTGGTGCGGGGATTGGG
CACAGCGTCCGAGAGTGTTTCGAGTGTCGAAGGGATGAGGGCACGGCTGAGTGGTAGGTG
GGTAAATTGTCTTGGGCCAAACCCGCTTGAATCAAGTTGGCACCTACCTCATGGTACACG
CAGCATAACAGATGTGCGTTGCGATACGAAGGGGCTTGCGGACAACATGGTCTGGATAGG
CCGTTCCGGACAGCGTCACGACCCTTACCCTCAGGGTGGGACGCCCACCAGTCTATAGCT
GCGGCAACGGGTGGCGAAACTGTGTTGAATTGAATGCGGAGAAAATATGATCGGAAATTG
TTGGCGGCCCGCTCAGTGACGAGCAAGTCAGATCCGTGGGAACACACATTTCTAAGCACT
AGCTTGAGATTGGGGGCTACACAGCATTTCTTGAAGAAGGAATTATAGAGGAGTCCTACA
ACTGAATGAAGCTTTAAATTTAAACAGTCTTGGACGTTTCAGATTGTCCAGTCTCGGTGA
CCACTAGCCGTTACGTGGGGTTGTTACAGAACCGGGCGAGAACGGAGAGCAAACTTGAGA
CCGATACAAGAGCGGCTGACCTGTTACAACAGCCAGGCAGCGATAAGAGGAGGAAAGCAA
ACCTATTTCCGTCTTCGATAACAAAGCACCCTTGCACTCTGACCAGCCACACGTCGATGG
CGGCCAAGAACACTGGCTTCTAGGAGATGTCGCAATTAGATATGCCCATAGTGAATACTA
TAATTTCTGCCAGCTGGCTCAGCAGTACGGCATTCACGCATACGGCGCGGTGTCCTCACC
GGTGTCCGGAGGAAAGCGCGCACAGAATCGAATCGGAACCAATCGCGTGACGTCTACGGG
AGCGAGGCGCCCGAGCCGATAGTGAATAGCAGACTGAAGTCAATTCTACTTTCAACTTCC
CTCGGAAGCTAACGACCCACACACTGTACCTGGCGAAATAAACTAAGTGCACCACCTGGA
AAAAACCAGGGGCCCCTTTCCTCGTGAAACGGCCCATTTTCGATAATTGCTCACCCGTAC
CTAAGATACATTGGCTCGACCCGTCGACGCTGGAAATAGATTGTAGGCAGACTTATGCAC
CCCGGCGGGTGGAAAAAGCATGACCGGTACTTCGTATGAGGCTCTTGATGACAGCGCCTC
ACGAGTAAGAGACCACATAGCAGTCTGACGGATCGGGATTAGAATATGGGGCACTGCGTC
CACAAACTACCTGGCCGAATAGAACCCTATTGAACTGACCCGAAGAAT------------
----------------GACTACAAGGTCGGGTCACACTGAGATCGCAAGGGACAGGCGGG
ATTGGGGAAACTAGTATTTGGAGCTTACAAGTCAGGGGTTAGGGACCACTAAAAGGAAGT
GTCAGCAGTTGATACGAAGGTGAGCTGCTTTCAAGGAGCTGTAGGGGCGGCTATAAGAAG
CAGTTTGGATTGCTAGGCCACAAACACGCTTGCTAGATTGTAGCCATAAGAGTGGTTGGA
TGGGTCTCGGGTCGTTGAGGATGAGGACGTTCTGCAAACAGTTTAAAGTGTCATTGTTCG
TGACGACTTCCCGAGAGTAGTCATGTGTACGGTTTTAGTCCTTCAACAGTAAAATAGCGC
ACAGTGAGTGGGTTAGTGTAATCATGCGCGCAGGGCATCGCACGTTCCGCACTACCTGAC
GAGATTATCACGGCGGGAACCATGAGTGGGAGACAGTGCCAAACTCACACGCTTAACTAT
CGAGCCGCGTCCCTTACCTATNNNACATCTACCGGAGCAGCAGGCCAGTGCCATGTGGGA
CAACGAGAGAGCGCTTGCTCCACAACTTANNNNNNNNNNNNNNNNNNNNNNNNNNNNNNN
NNNNNNN---CACACTAGAGAAGATTATTACAATATCAACGCGGGCGGGTGTTGGTGGTG
CGCTGTTGTTGGACACTTGCTCTACGACCGTTAATGAGCAGTAACTAGCGCGCGGGCGTG
TCCCAATTGGTGACAACGATCCAATCCAATCATAATGAGCTCGGTTGCCCGTGCCAACAT
GAACCATGGCCGCAGGGAGCCGGTCTCGTGCGTCCCTCTGGACTGGCAGTATCCTCTATC
GGGGCTGGGTGGTCCCGTGACAAAGTGCTGGCCTTATGATTAACAAGCTGATCGCACTGG
TAGCGGCCGGGGTCACGGTGCGGGGGGGAGTGCGGTCAACTCCCTTTAGGCGTGTGATAT
TCGGCCTAGTATCTTGAAGGGAACTACGGAACCCATGTCTTCACCGGTGGGATGTGATGG
TTAACACAGAATACAAGCTGAAGGGCTGAGTGACTCGCCCGGGACTCGGGCGATGTTCTG
TATCGCAAGGGGGTGGGAGTGGCGGCGATCGGTAGGTGGAGTCAAACCCCGCAAGAAGAA
GTTTTCTGCGAAGTCGCGAGTCATGTACCACTGGCATTAGGTAGCATATATCGATTCGCA
GTTTGGTGCCGGATTGCGCATGTCTAGAAGATACCGAGGTATCAAACTTGACTTAAGAAT
CCATTCTGTGCCAGCGGACAAATTAGGTAAGAAGCCGTTTGTTTATATAGTACAATGGAA
TTAATTATCGTTGCAACAGATTGGGTCAGATCAGAGCGAAGAGTTGTATTTGATTAACGG
CCCTACCTTTGTCATATATCCGTAGTTCTGTACTCGGTGCGCGGGATGTACACGTTGCTG
GCGTTTTAAGGTGTGTTGTACCGATGGTCCGGTGATATCTCTCCGGAGGCGTCCTGAGCG
TTGCCAAAAGGAGCGCATGTGCGCTGGGTCGCCTGAGGGGTGGAAACTAAGGCCGTCACC
ATCGTTGACCGTGTTAGTACCGGATTCCGACGGCCATCTGAAGGAAAGGATAGCATCGTA
AGCTCGTACCAGGTTTCCGGAGACTGGTGAAGGGGGCATTGTGTTCACACCTTCATAAGA
GGTAACCTGCCCGTATGCCGATCTGTCATAGGATTACTATTTCACTACAGCCCCGGCACC
TATTCCGCCTGTGAGGGATGGCCAACCACATAGCAACATTGACTCCCGCGCCTAGCTTAT
CCGTCCGGACCGGCCTAAACGTCTGTATTCACGGCGGCTAAGCATCAATACGGAGAGCTC
GCTTAGTTTGCCAATACCGCATCATACCGACAGCGGCTGCTTGACTACGGATGCGGCCCC
GCTGTGGCACCTTAGCGTTGTGGAGGATGGCGTGGTCATGCTGCGGGAGGGTACGCGACT
CGGCGCGTTGGCCATCCCCGTCTGCGTCCTCTCTAGCGTAAGAAGCTGGGCCTTCGGCCC
AGGTGGGGGCGTTAGCGGGATGAGCGGCGAGGCGTCCACAGGTGAATACCTCCGGGCGCT
CGTTAGGGGTACCTGTATATAACATACGCTAACCCGCCTGGGGATGTGAGTTGCGGACAT
CCCTAATATCAGAGGTGTTGCGGATTTAGCACGTCCCTGATGACCCCCAGTGTCCAGCAC
GCACGAATCACAGGAGCAGCCGGGGTGATCGGGAAAGTGGTTCAGACCAGCGCAAGCTGT
GAACGGGTTTGGCATGTCAGTGGTGGTTGCATGGGGTTGAAGTGGGCTACGCTATGACAA
GACTCTCTCTTGCCAGGCCACGTGGTCGGGCGGGGANNAGCTGACTGCGTGAAATCGCCC
AGAACTTCTACCGTAGGGGAATCTATGGCCTGGGATTAAGCAGCCGGGTGGAGTTGCGCT
TTACTCTGCATTGATGGTGGGCGCACACGGCGACTGTAAGACCATGGAGGAAGAGTCGCT
CACGGCGACACACGGCATGGGCTGATAGCAATTAGCACCCGCTCGTTTAAACGCCCCGCG
GCACACAAGCGAGAGATGGCCGGTCCTAGGTGAGTGAGGTCCTAAGTGGCGTGTGAGGCA
TCGTTCCCTAGCAAATAGGGAGATATGGATTGCGCGGGGTTGCGCGGACTTGGACTCAAG
TGGGTCGTTGTATACCGAACGAGTGAGGTCGTAGCGGCGGTGGAGACTCAGGAAGCGAAT
GGCTCGTCTACGGAAGGTCATAGGCCTATCACGTCAACACCAGCATGCGGGCGGAGTCCT
GAGGGTGATTAGGTATTATACTTGTTATTTCGGCGGAGGTGAGGTTCGTTAGGGGACCGA
CTGCGTCTTCGGGCACGGTACGCCGTCGATTCGATTGTATTGTCCCATAACTCGGCGACT
TCAACTTGATTATTTATTTGTCCTGAGACTCGGAGAAGCGGATGTGGCATCGCAACCCGA
GCTCGCTACCCCTAGTGCATGGGGTTTTGTGGTACCAATTAGTTGCAGCAGGTAGCTGAG
AGAGCTGGTGTGTAGTTTCGCCGCCACTGGGCTTGTCGACACGTCTGCAGGGGCGGCCAA
GAACACGCTTGAACTAAGCGGACTTAAGGGGTAGGTGGGGCGCGGTTCCAAGCCATGAGC
CGTCACATGGTTATAGGTTTCGATCCTATGAACAACTATAGAAGACACTTACTGGTTCAA
CGAACGGGTGTCACTGGCACACTGGGAAGGCTATGGCTGGTATCGTTAATATATAGATAT
ATTTACTAGTCACANNGTATACTAGGTCACTACGCCTCGTTGTAGGAAGTGATCTGTATG
GAATGTCGATCGGCTGCTCCAACGCTGTTTGCAAAGTAAAGAGAAATGAAGGTCTATATG
GATACATTTTCAGTAGAGATCAATCAGTATCCGAGAAGGCCTAGTTCAAAGCAACATGAT
CGCGCGGAATTCAGAGCTCAAGAAAGTTAGGTCGTAAAATGTGTCATTCGTATTATCGGC
TCTGGGTTTAAGAGGAACAAACAATCTCTAATTTCTTATATCGCATGTCTTTGGCGATTC
CATGGCTCTGTAAGACCGGATTTTTTGGCGGTCTCCTAAGTACAGTGACTCTGAAACTGG
CTCCCGGCTACTGTAGTCACGCATGCTTCTAATAGCTGAACCTTATCGACGCGCGCTAAT
GGTACCCATTTTGTCAAACGCGACTTCGTGCGCCCATCCGTAGCAGGGCTTACTCTACGC
TCTCCTTCATACATCTTCCACNNNNNNNNNTCCCAACTGCCCGTCGAAATGAGAGGTGGT
ATAACTGATACGTGTCCAAAGTCGAGCGGGAGGCGAGGTGTTCTCCGCCCCCGCCTCTTT
AACCGTGCGACTGATGGCGAACGCCAGCCATCTGTGAGGGCAGGCGTGCATAATATGAGC
AAATGTGCCAGAGGCACAGAGAGTGATCCACACGTAACTACGGCCCACCGGACCGAACCC
CACTGGGCGTCGTGTATCTCTGCGCAGGTGGNNNNNNN---------TCCGGTCCTGGGA
GTAAACACTAAACATTGGGGGGGATAAAATGAGTGTATAAGTGATTAGGAGATCTGGGGC
GTCACGGACAGGAATGATTAGAAACAGGTAAACTTGTAATAGTATAAAGTCGGCCTGAAT
TGTAGTATACGGACAAGTAGCGTCCACATTGAGTAAGATCTTATAAACATGCCAGAAACA
TCAACAGACGGCTTTTTTTAAAAGGGTTAAACAAGGAGCTAGGTGAAGTCCAGAAGTCAT
TAAACGGATACTTAAAGCCGCTAATTCGGAAGTCACTTATTAAGCCCACCATGCCAGGTC
CTCTGGTGTCGCTTTTCCACGTACTACTTTGATGCGGTCACACTAGTCTTTCCTAACATC
GCTTAGGGATGCTGGCGAAGAAGTCTTCGGCGGGCGCCTAGTCATTCCCTTTACCCCCTT
GCTATCCCGATAGTCCTGGCTAAGCCGAGTCTATGGCTACGAGAGGAAAGGTGGGTATGA
ACGTGGTTCCCTTACCTAATCCCAAGACTCCTACATTTTCATAGGTTCTCATGTATCATA
CCGTAACATACACGGTGCCGAAGCGCCTCCCCGGTCCAAGGAGCCCTCGTGCCACAAAAC
CCGAGATACGTATACGACTTTCCACTGGCTCGTCTTAAGACAACTTCTGCACCGCAAATC
GTGATGAGCTGAACTCCGCAACACGACAACTGACCGCCGGTGTTCCCGCTCTACCATAGT
NNNN--------------------------------------------------------
-------------------------------NNNNNNNNNNNNNNNCGTAGCCTCAGACG
AACAGGGCCACGATAAAGCGTTGACTCCCGGTCGACTCCATGACGGTCTGGTACATTACC
AGTAGGCCGTAAAAGCACCTAAACACTGGCGTACTCGCAATAATACGTTCTAACCAGAGT
ACTGCAAGCAAGGAAGGGAGAGGGTAGTACGTCGACACATCACTGTGCGTGACTCTAAAA
GCTTACTCGATAGATTTAGATGTCCGGATTGGTTTATGTGCGTTAGGTCGCTCGGCAACG
CGACTACGGGGATCGTGTGTTGCCAAGCACACACAGTACATTCTGAGACAGCTGGGTAAT
GTATCCCCCAGGCACCTCTGTATACAAGTCTAGAAACCGAATTTGTTTCCCTTTATCCGT
CAACTTTCTACCTTTGTACCNNNNNNN----NNNNNNNNNNNNNNNNNTCTATGAGCGGG
CGTGATTGGTGCGCCATCGGTGTGATCGCTACCCTTGGGGTTAAGGTCCGGATCCCATAG
TTGATGTGGAGTGCGCCGCGGGTTCTCGGGTGTCCGATTCTACGTAGCTGCGATTCTCTG
TGTGGGAGGCCGAAGCAGTTTCAATGAGCCACGCAAGGACGATCTGTTCGTGGTTCTCCC
TAGGTGAAGTCATTTCCAGCTCAGTTGATGAGAGAGAGGGCCGGTGCGTACACGTCCAAC
ACGCTCCGCCGCTCGAATTGGCCACGCCGGCGTAACAGTCTTGGCACTTCCCCTTCATTC
ACGCGTAATCGACAACGTCCGCCGATACCCTCGGACAAGGTCGCCTGTCCAGCTCCGGAG
GTACAGGGGCGTAAAAAGGGTGGGTGATGGACCGTCTGCTAATGCGCATGAAAACCACAA
GTCTTGGAGGACGACACCAGACATGTGCGGCGANNNNNNNGGTACATAAGTAGAGGCAGG
CAAGGTGATTATTGAAGCCGGGGCATAATTGTCAGTCCATAAAGCCGGGAGTGAGCGAGG
GGCTATAAGCCGGCAGGGGGCCGCAGTTGGGAAAAAAGCGCCGCTCCGAACCTAGAGTCC
TGCGGCCCGGGAATGGCGCCGTAAGGTTTGCCGGCTTGGCTGCAGAGCTAGNTTACTGCT
ACGAGAAAAAGGCTCGGACCTGGATTAAGGAGGCTGAGGGCCGGTGTTTAAGAAATACCC
ATAGATGGATGGGGCTTCATACCGGATGTGTCCAAGATACCATCCAAAGGCTGGAAAACA
GAATTTGGGAGGGTTAGGAATCATTAATGCGCTGTAGGCACTGTCAGCAGGCGGCAAAGG
AAACCTGATAGCCCACCCCTGAATTCGGCATGAAGAGTGTCCCAGCTGGGAATTTAAAGT
GAGGTCATCGACTTTTAACGTGGCGGCCTAAACTAGTTGCTAGAGTACGTGTTTCGCGGG
CAATTTACGTTTACAGTCATGCGCCCGTCTATAGTCGTGAGCACAGAGCGCTATGCACGG
GGTCGCAACGGTGGGAGGTAGGGCGACGGGTGGAAGTGTTCGCCGCGGCTCTGGGAACTA
GGATCTTGGCGGCAAAGGACGGAACCGGGTAGGAGTGTGAGGTATTGAAGCAAATCGGTG
TAGACAGAAGAAAAAATTAATGGGATGGTTTCAGATTCAACCGTTATGTCATCGTATACA
GCCTAGGACA--CTAACCAATCTACGGAGTTTCTTAATAGTAGCCTTGGCNNNNNNNNNN
NTGTCAAGGTTGGCGCTCTTTGGGTCGCGAAGGCGTAGGAGTACAATCAAGGGGGCAACG
AAGACTAGTATTTTTCACAATTCGATGGAGTGGAGCTCCGGGTGTGAGTCAGCGTGGGGC
TGGGAGGCCGCTCCTGAGTCCTAGAGTGGTACTTACGCTCACATCGGCACCGTATATCTT
TTGGACCTTCAGTGCAACCGCTACTTGTACCCGGTGTGACCACATGATTCTACTGTCAAT
TCCACTGGAGAGCAGGCTGCTTGCCGGTCNCCAAGGAGCTGTCCACTCGGTAACGGTTCC
CCCGCTGTCCCGCCCATCCCCCACCAGTCCGCGTTCTCCGGAGACTAGGCCCGTGCTCCC
CTTACTGGCACCCTTAGGTTTCGACCTAACCCCCAACGTAACTCCTGACCCCGACTTACG
GTCCCCCACAGCCCCTGCGCGCTCGGCGACACATTAGTGTCTCCAAACCACACGTATTCG
CCCTCCCTAGAGCCAACTCAGAGTATTCCCGAACAGGAAACCAATACGCTCCACCCGTTG
CCACAGGAACGGCCTCAAGTTTCTACGGGAGTGTACCCGTATCCCATGGTCGCCCGCATG
AAATCCTAAAGACCGACGCGTCCGTCCCGTATAGCTGAATGTGTCCTGTAAGTAACGAAT
GCCGACCAGAGGGTCGGGGGCGTGTAAAAAGTTCGATGGAAGGGGGGAACCTATCCCGTC
TATTGTCGGCTTAAGTTACGATTCCATATCAATGTCGTATGTTCCACCTCATTCGGGTAC
GAGGGGTGCAACTCCATGCGGATCGGATGGTTAGCGTATNNNNNGCGGTGGGTGTTCGCG
TGCTAGTGTGGTTTACATCAAGCGTATTGAGCTACGGGAGGGTGAGTGGATGTAGCGAAC
CGCAGGTCAGTGGGGTTGACATACAGTAATTGGGTGGACGGTCTCGCAGAGTATTCGGAG
ATCAGTATAATGGACTGAGGGTCGCGGCAGGCTGGGATGCCCGGTGTGAGTATACCCGCA
AGTGCTCCGAGATCTGGCAGTAGTATATCAAGTCAGGGCCGTTAGGAAGGGAACCCGGGG
GTGGGCCCATGTGGTAGTCGGAAGGTAACGGAGCACGGAGAACGGGCCTATTAGCGGGAA
CAGTTGTGGCTAGAGGTTGCGCGCTGTTTGACACGCAGGAAGATTAATCACCACGTGGTC
ACTTGCGATCGGGGCCCCGTCCATAGCCTCGGGGGCGGCTGAAGTGTATAGCGTAAAACG
GGGCCGTGTAGCCGTACTNNNNNNNNNNNNNNNNNNNTTGCCAAGCAGCGGANNNNNNNN
NNNNNNTAAGACGTTGGGGCTTATGCCGTGCCTGATGCTCANNNNNNNNNNNNNNNNNNN
NNNNNNNNNNNNTAGCTGGAGGGAGCGAGGTATGCGTTTTTTGAGTAGGACAGAATTCGG
TACACAGCGCTCCAAGGGGGGGCTTGATAATATGATCGTTTGCGATAGACAGAGGGTCGC
AGTCCCCAAGGGGTGAGTGTTAAAGAGGGGGCAACACAGGCAAGCAAGTCTCTTCAAGGG
GCCCGCAGGTCTACGTACTCAGGAGTGGGTAATTCGGTTTCTTGTGCTAGTATATGGCTA
GGTNNNNNNNNNNNNAGGGTTTTTAGGCTTCGGAGACTACTCGTGGGACCAAAATATAAT
GTGAGATCATCGAGGAGAGACGTAAATAGTAGATAGCTTTATTTAATTTGGGTAGTGCTT
TAAGAAGTGCAGTCAAGCTCGACAACTGGACCCTGTCAAAAATCCTTAGTACTATCCACG
TACGGTAATTACCTGCCGGTCAGGTGTGGGAATCGTTAACCCCAGGTCATGGCTGCGCGC
TTGATGCGCACGAATAAATCACGATCCCACGCACAGACAACAGTCTCCGTTAACGTTATT
TTAGGAAACTTACACCGCGCAAGCGTCGCCCCAACATAGGGATTCAGTCGCCCCATTCCA
GCACCTCTCAAGACTTGCGCCGAGTCAACTCGCACAGTTTGCTTCTGCCCTGTTGGAACT
GCATTACTTTGTTCGGAACGTATGAATAAGAGGGTGCCACCACCTTTTCCAGTGCGCTGA
GCTGAACCCTTCTTGCACACCCCCCAAATTTTGGAAACACTACTGTGTGTAATGCTGTCT
CACCGTACTCGCCCCCCCATCTAACTCATCTTTGTCCCACTAGACGCTAGAGCACGGGCA
TGCCCCATCGTATGCGGCGGACCACACCCCTCCTTCTGAGGGGTGCCTAAATGGCGCCGC
TAGTAACCTTGAGAACGCCACCTCCTTTGTCCTCATCTCCCTCCGTCAGTGCCCGCCCCC
CGCGTAGTCTTGCCTCGCCGGGCGTCCCTGCCAAGCTACCCCATACTCACTCACCATGGT
GATTGGGGATGGTTGAGGTGCGGAGCAGCTCGCCCCAAACGGGTTAGAGTGGGTGCCGTC
GGCGAATTGCTGGAGACGAGCCGCAGAGCTGGCAAGCCGTGCTCCGGAACGCTCGGAGGA
GCTTGGAGAGNNGGTGCCGCGGGGGCTGGCCGGGATGTGGGAAGTGACGCCTCCGACGAC
GCGGGGGCGGGATGGGGTGGGGCGGGAAGGAGTACAGGGGGCCCTGGAAACAATTAGGGA
GGGTCCTTGCGGTCCCGCGACCGCGGGGGGCCAAGCTTGCCCGCTGTGGTTACAGAGGTC
AGCAAGACTCAGCCCTGCGAGCCGGAGACGACCATTCATCACGCGTAGACTGGCAGAAGA
CTCCCCTTATCTCACCTTGCGCGGGACAATCGTCCGCGAGAGTCAGCTGTAACGGGCGCG
CGGGGTGCAGGAAGTATAATGTGTGGCGAGAAGACCAGTAACCCCGAACTGCGGGTACAA
TGAACCAGACGGTCGCGGAAAGTGAGTTCAAGGATGAAGGTAGGTACTTTGCTTGAGTGC
GAAGTCGGGACCGCTGGGACTAGGTATGAAAAGAGGCAGTGATGACTCAATCGCAGGACG
GACAGGCATATAGGTTGTCTGATATGACGTAGATGTGTGTACACGACCATTACAAGGAGG
TGTAGTCCTCAGGCGCGAAAAGGCTCGCAGCTTATCGCCGCATGATGCGAACAAAAGTTG
AACTCATCAAAATCCTGCATGAGGGTGCTAAAGCGATGAACGCTCCCTACTACGGCTGTC
TAAAGCGCTCAACTTCATTACTTCCATCCTCTGTGAATGGCCGTTGCCAGCCGGTGATGA
ACGACCGGTTGAGTCCAAACGAGAAAGGGGGGGCGGAGTATAGTCAGAACCGTATTCTTC
GGCAAGAGGGGCGGACACCACCCGGAATAGAAGACATACCGGGGCAGAAACTATGGACTT
GCTCACGTTGAGCCAGCAACCTATCCTGCAGCTTACTCATACAACTTTCATATGACTCAG
ACCTAAACCTCCGAGTAAGCGGGCTCTGTTCCTTCAACGGACCACGTATTTACACTTGCT
TTGGTAATAGGCCACAGACGGCACGTCCGCTGCCGCGCGTATAATGTTAGTTCACGATCT
TGGGCTCCTGACTGTTGTTTTATAGTAGGTGCAAGTACGCTGAGCGAAAATACAGTCGCT
GGCAGAAAGTAAACACGATGCGGGTGACCTCCTGCTGGTCTATCCTCTAATATCGCATAT
GAAGTATGACTCGCGAGGGGGAGCCGCGTAATTGCGAGGGGCATGCGAGCTAAAATTGAG
CAACCTTGGCAAAGGCTGTAACTTACTAGGTCGCATGGCGCAGATGAAGACAACTACAAG
AAAGTTAATACCGGGAGGAACGTCCGTGCACCCTG-------------------------
--NNCCGGTGGCGCACATGTGCCTGGCGATGTCGCACACACGTGCCGGTTTAGGCGGCCG
GGCCGGAGCCCCATACTGTACTGGGCAACCCGTCGCGGCCAAGAAATAAGGCAGACGATG
CCAACCAGGTAAGCTTCGGCGGCTGGTGAATCGCCGTCGCCGTCAGTCAATATGCGTTTA
CCGGCCGTCAGGGCCCCCATCCGTTCTCGCGAAGGCCGGACTGGTCGGTGCCGGCCTCAA
TACCCTATAAGTTCCTTCGCCAGCCCACCTGTGGGCCCTGGTGATGAACGGTCTGTGGCG
CGTCACGCGACTTAACACCTACCACAGCGCTACGTGCGGCGTATAGAGGCAGGTGGACTT
TAGATGCGGTTACCAGGGACGCGTTGTCACGGCCGGCGGCGCCGACGCGACTCGTTGAAC
TACTGATCACCGTTGCGTATGACGGGGACCGTGCTGGCCCAAGCCTGCTACTCTCGACGC
TGGGTGTCCTACATTCCGTACGGCTAACGCAATCCAGCATCTGGAACCCCTAAAGACACA
AATGTTATTCCCCTGGACAGCGATTACAACAGATACGATTCAAATATGCGTCCCGAGAGA
CTTGCGATCACGCTGTTAAAAAAGTCCGAAGCTACTGCCAGGGCGACATTCCTGAACGAG
GGACGGTCACCCGCCGAGGACTAGCGTATTAAACCAACACCTAAAATCGTCATGGCTTCG
GCGCCTCGTAAATCCCCGGATAGGGGAGTAGGAGCGACAATCGGCCAGAGACAGCCCGTG
TTCACGAATATCCGCCTAGAACGTTGGAAAGCGTTATTGGGCTGTAGCACGCCGCGCGCG
ATTTCAGATTGTCGGGCTAGTGCGCACGGGCGAGCGGGTCGGTGGTAGGTCTAGCAAAGT
CCCCTAGCGATAAGGAGTACACCGGATGACGAAACCGCTCGTATTAGCTACACGCCCTGC
AGCACCCATAGTTTGCGGTGGAGCGCGTGGACGAGGCCCATGGTCTCTTGCGGACGGGCG
AAGCTGCGTAATCAAGTCACAGAAAGTGCATGGTGGGCCGTCGTGCTAGTCGCAGAACGA
TCGCGGTGACCCCGATCGTGTCGTCGCGGGACGTTACCAAACAAACCCATATGAGGGAGG
AGGTGTTTAGGGACGTTCCGGGAGAGGGTATGAAAGGGGGTATAGACAGGTATCTTTCCT
GAGGCCGGAACACCGGGCTGCCGACAATACTCAGTGATAGCGTTAGCATAACTAGT-TTG
AGCTAACCTCTGTATAGCATCTGTCTTCTCGTGAACGCGTGCGCCTGCTCGTGGGTGAGG
TGAGGCTCGCGGACGACAATCAGCGCCTCAGCCGGATCTCAGTCTGCAAACCCCCTTTGA
CATATCTCCATCTCTGATGGTTGTGTGTGTGTGGTCTAAACTCCATTCTTTGCTAATGGC
ACTGTCTACGCAGGTGCGTAGGCTACATGGTGGTATAACGCTGTGCCCTTTCTCTGCCCA
CTAAGGTCGTATGCTCTCAAGAGCCCGTTTTAACAAGGGTTTGTTTCCCGAAAGGTGAGG
GACTTGTTCTCTAGGCGCGTGGAACTAGAAGTGCTGTGACGGTAGTCAGGGTGGGGAGAA
CTCATAAAGCAAACAGTGGCCCGGAGTGAGGAGGAACAAGAGAAGACGCCTGGTCACTAC
AACTACCCTTGAGGCACCAGCAGATGATTGGACGATCGGCGAATCCCTGCAAGATTTAGG
GTAGTGCGTGATTCAAATTGGATTATTATTCTTGAAAGCTACATACACGTCGTGACTTTA
GCGACCGTGGTGCGGCGGTCCAGCGACTAGTCTCGTGGGGCAAAGCTACTTTATAATACG
CCATATGGGGCGAAAATGTATTCTCTTTCGACGGAGTCCTNNNNATAGCTGGAGTAGGTT
TGGGACCAATTCCGCTGTCGAGAGTTTTTAGACCCTGGAGTTCAGAGTTTATTCGGTGAG
TATAATGGCGAACTAAGGGCGGACAGCTGCTCACTTAAAAGAACATTTAGCCCATGGCCA
GCTGGGAGGGTCGTAAAGACGCTGTTACAACGATGAAACCCAGGGTAGGACACGGGAGCT
CCCGTGCGAAATTCGATGTAGCGGTGCGACGGGGGTCGTGAGAAGCAAGTTGAGCCAAAG
GCAAGCAGGCGTTATACTTGCTCAGTCCTGGGGACAGACGACATTGGAAACGCGTTGGGA
TGCTGAAATGCATGACCTAGTGGCACCGGGAAATAGGAAAATACTTAGCAGCGCGGTCAG
CAGAAGCTTGGGGTTCTGGTTGATGAACGGATGGCGACGAGGTTTCATCGCCCCGACCCG
TTCTGCTCTGTTAGTGCCTGATCCAACAAGTGTTTAACCAAGTATGTAAAGGGCTGATTA
TCGCATCCAGTTCAACCACTACGTGTCGAAACTCAGTTAACCTGAACAGGAACCCGCAGG
TGGATAACCAGCACTGGAAAGCACGTTTCGCTTCTTCATCTAAATCCACCTAGGAACAGG
GATGGATAGATGCTATGTTTTANNNNNNNNNNNNNNNNNNNNNNNNNNNNNNNNNNTGCG
GGCCAGCTCTAACGTATCCATGTATCAACTCTGTGGGGAGGGGCTAAAGAAGAAGATGGC
CTGCGCAATAACGCTGTACAGTGTCTCATCAAATGCACTCAATGTGTTAGGTAATTTGAT
GTGTTGATTCTCCTGACCAGCGAGCTGCCTAGACCTCTTATGTTAGTGCCGTCGGTGCTG
GTTGAGTCTATGCGAAGGTCCTCAGACCGATAAGGCGTGTGCACTAATCGCTTGTTAAGG
CACTTGTACCTTGTTGTCGTGCGCTGACCCGAGCAGATAATGGTCAGTACACCTCGGCAT
CGGGCACATTAAAACACTTTTTCCTGACCCACACTTAGTATCCCACGCCTTCAGGTGAT-
GTCCGCATCTTTTATCTATCTGACAAGTCTTCGCACCCAATACGTGTGGTTGAAGGATAG
TTAGCATCGGGAAGTAGTCAGGGGACTGATAGAGTAGGAATGTGACATGGGCATGCCCCC
CGGACCGAGTTCAGCGAGAAGTGTGCTAGACTACATTCGTCCTTGAGCTCTCGCATCGAT
GGCCCTAACTTCCTTATGAGTTGACCGCGGAGTCTTAGCATGGCGTCCGGGTTTGAATAG
CCGCTTTTTGCCCTCTTATATCAGTGTTACGCGAGACCACGTGATATGTTCAAGGACAAC
AGCCCTCCGCGCCACGTAGTGGTGCTCCATCAAGGAGGAGGACGGCGACCTTTGAATGGT
GACGGCTAGTATCGTAGACCTTTAAATAATGAAGGACCCTGGAGTGTATCTTTTAATGTA
TCGCAGTGCGTGACAACTGAGTGGCACGGCTGAACGAATATAGATTGGGGAGACGGGATG
TAGTCTATATCAAAACTACAGTATCCAAAAAATACGTGCGTCCGTATTGCGGTTACGGGG
GGCAGTAGCAGATGAAACTCAGTAGAGGGTAGGGAGAAAAATTATACGGCATTAAGTTCG
ACGTCGGAAAGCACCATAATCCTTTCGCAGATTAAAACCGTTCCGTCCCCAGTTTTGGCA
GCAGATGCAAACGCGTCAGGATCTTTATATGAATGTTTGTTCCCGCAGACGCATTAAATG
TTTCGTGATATGGCGCGCAAATAGGATGTCGGGCAGATAGGAATACCAGGTGTGTTCATT
TCTACCGCATGCATAAGATACTATCTACTGCCGTGCGAGCAGAAGCACGCAGGTGCATTA
TGTTTAATAAGAATCGCTCAGTTAGGTCATAGGAATAGCGTGAGTCCTTTCAAGCTAGCT
TGAGTGGGTCAAAGCGTAAGCGCCGCAGGTGAGTGATTGAGATAGATAACAATAAGGTAA
CACGGGGATATTCATAAAGACTCAGACCGATAATAGACCATACTTGGCCCGCTTATGCTC
CGCTATCTCCAAATATGGGACTCTGGGGGTCATCAGATATGCTCGGTATGCGCTCAACAG
TGTTGAAACTAATTACGAAGGGCGCCGTCCATCAACATATGAATTCCTGTAGATGCAAAC
TGTACACGGGACGAACAGGTGAGCCGCCAATAGTGGATCGAGCCTTGACGCTGGTATCTA
CAGGGGGATCCAGTCCCTCAGTTTGTGATCCTTGGCGAGGAACCTCCTGGAGCTCGTAGT
TGAGGCCGCAGTGGTTGATCTCCGTCGCACACAATTGGCAAATTGATAGAAGTTGACAAA
CAAAGGGAAGTGCCGAGCAAAAAGAAGGCTCGCGATCGTCGGGTATTTCTCAGAACCAAT
TTGAGTCAATTTCGGACGGCTTACGATCAGTCCCGATGTAAAACAGCAACTGCTCAATTG
ACGTGGCAACTCGTAAGGCAGCGCACATAATATTCGAACTGAAGACCACTACTGGTTACG
TACAACATAAATTTTTTTCATTAGATTAGATTACCCTATTGGAAGAGGTTACAGACTAAG
AAGGATATGAGACACAGGCTGAAGGGGAGAACAAGGTGGGGGATTGACGGCATGAAGAGC
AGTAGTAGGAGCAAGGAAATGGAATAATTAAGAGGTGGCGGTTGACTAAAGGAAGGTGGA
GCGAAGACCCCGGGGAGGACAGTTGGGATAGGTCCTGAATTTAGTACGTGGCAACTAAAT
TTCATGACGGGGTACATTGCAGTAAATTTTTGGAGTTTCACATAATTGTGTGCTTATTTG
GACCTATGCCAGGAGAGTTAAAGACGTGTTGAAACAGATGATATGATAGCAATACGAAGG
TCTCAATCGCCGTTAGCTATGGTAAAAAGGCCTATGTGATTCGCGCTTTCTGTATGTACG
ACAGTGTCTTATAGACAACACCAGTAATATAAACTTGTGCAACATTAAATGACGCAGAGT
CCATCCTCTGAACGTACAATGGAAGCGATGGCAACCGGTATGTTGCATTGCACAAAAGTT
AGGATAATTTCAAGATTTATCCAACGGGGGGCGATCGGATTACGACAGGATTGATTGTAC
AAAGGAACTCTCTCTTTTATGTAAGTCGGGTTTCGAGTCACAGGTTTGCCCCGGTGTCCG
TACGCATCTCGCATATCGAGGCGTCCCTCGTTACGATGACCAGTATAAGCAATGGGACAT
TGAGGTGAGCGGAGTGAATACGGCAGAACTGCGCGCAACGATGGCAGACTAGACATTACT
AAGCGGTGTTCTGGTAGATATTGCATAGACGGGGGGGCGATGTAGGGTAGAGATCCCAAA
CCACGCGTCGGCTTTGGCTTTGTGTAAGAGCAGGGAAAACATGAGAGCGAATAACCTGCG
TCAAACTGTACTTGAGATTTATGTTCTGTGTAAAGAATCAAACCGACTGATGTCTTATAG
CGCGATTTTCGATTTATGCCCGTCGCGCCTCTTGGTTTCGCCACCTGCGAAATGAGTTGC
TACACGCGCCTGTGTGTTACGGCAGCCGCCAGGGCTTTTTGTTATCCCATACCCCTCCTA
GGATCGTCGAATCACGTCTAGGGTGAGTAGAGGCGCCATCACACTTGAACTGACAGGTTG
CGTAACAGCTAATGACCTTGGGTCCTCAGTAGTACCCCACATGTGTGATGCTTAGCATAG
GCTTCTTACCCAGATTATGTGCCTCACTGGCAAAATGAATACGTCGTTTCTCTTCGGTAC
ATTCTGAATCAAGAATCAGATTAGGAGGAGGACTTAGATAGACCGATGCCTCACCTTGCC
ATCCCCGACATCAAGGTGTATGGTAGCGCTTAACATGTGAGGCAGTATTAGTTTGTGGTG
GGCGGGTCGATCGCTAGCCGGATCCGCGCCTCATCGGCACTTGCTAACGCGTGAGACTAG
ATGATGATAGATGTCATGTTAATACGGAATGAGCTCACCTAATCGGCGGCCCTTCCTCCT
GTCGGGCTGCGGATCGCCGCCCCAAACTGGTGCATCACCATGCCAGCGTAGCTCGTAAGA
GACGGCCACTGTACTGTTTGGCGAAGCGCCGCCAAGCCACAGACACTCCGCGCGCATGCG
TCCGGCTGCCACCTGCCTATCCGTTTTGGTCTNN---NNNNNGCTGCGGGGACCATCAGT
GCTGTCACTGTATGATATTATCGTTGAGCGGTTTTGAATTATAGAAGGCATGCGCTGCCG
TACTGATGCTCCTCAGTGACATCTACAGGCNNNNNNNNNNNGCCGACACAGGCACCTTAT
ATAACTGTGCACCTTCTCGCCGACGTCTCCGCCATTCTGCGTTTGCACACACAATAATGG
TTCCTCAGAAGATTTTACAGGNNNNNNNNN----NNNNNNNNNNTCAGGCGCGGGAGGAT
GGCACCAGCGAAGGCACATCAACACGAGAATATCACTCTAAAGCGCAGCACGAAAGGGGC
GGGCTGACGCAACACAGGACTGATTGGATGAGTGCGGGGTGCGCCGTGACAGCCAACAGT
GTCTGGGCAAGTAAAGTAGCGATAAAAAGTTAACATACACCACCCAATCACTGTTGTGAT
CGTGAAACCCTCGCCTAATATGAATGATAGTGACCACCGGCACCCGGTATCGACTGTAGT
GGGGCGCACATCAAGTATACATGTAAAGCAAGCAACGCTACTTCGTTAGACTTGTCTTGT
GTAAGGCTTCCTAATGGCCTGCGCAATCCAAAGCACTTGGGGACCGGTTTTCACCATGCC
GCATCCGAGCCATGGGCAACAATCTCGCGAATAATTGAGTGCCAAAGATCACGGCGACGG
TTGTATTGATCCTGATTTAACGGGGTAAGCCCCACTACTATGAACCTAACGGGACTCGCA
CTTTCAAGATAAAGGCAAATAGGATAGCGCGCGGGCAATTAACCATCTGCCATTGCCGAA
AGCTTATGCCCCCTGTCGAGACACCCCCATTTTGAAGTCGTCAAGGAAGGCCGCCAATGG
CTATTTGTCACNTGGTTCAATGCGCGTGGGGGGTAGGTCCGCCGAGACGCACATATGCCA
TCAAATGGGTCGAACGTCAAGGCAGGCTTTGGATGTAAGGTGGTACTCCGTTGGAGGCGC
GCTCCTATAGCGGTCGAGGGGAGTATGATGACATAGTGAGAGAGGAAAGAGGTAGTGCAC
CTGAAGTAGCGTTCCGAAGGCGGTAAGGGTGCCAAACAAAAATATCCTCTAAAGTAACTA
AAAAGTAGCTACTTACAAAGACGCCGCAGTCTCCCACGGAATCGCCCCGTGCGAACGTCT
GGCATCTACNNNNNGGCACCATCTTCCGGCGGCGCCGTTGCGGAGTATCCGCGGTCGGGT
CGGGTATTGGCGGCCCGAACCGCGGCCGAAAGGGCGGTCAGAACTGCAAGGGCTTTAACG
AGAGGAGATGGCGGGTTATCGCCCGCGTCTGTATCGAAACGAGACGGGAGGGGAGGACAG
GAGTGGGGGGGCGCACCAACGAGCTATCTCCTTGAAGGGGGGTGTTGGTGCTAGTGAAGC
GGCCCTTCNNNNNNNNNNNNNNNNGGTAACGGTGCCGCCGAGCGGCAGCTAGGAGTAGGT
ATCGCCAAGAGTTGCGGAGGACCAGGAGGTCTTGAGCTCTCAAACACAAGCGCAACGAAG
TGCCGACGGGGGGCGGCACAGGGAATAATGCTGTTGGACTCGGGGGGGGCTAATTGCTGC
TCACGTCGGTATACAAGGGGGGGCTGTGAGTTTATGGCCTGCGGTTAAACAAGGTGACCG
GCGGTCACAGTAGGGACTGGGCAAAGACTAAAAAGAAGGACAGGGGCGCGCGGCGCTTTA
TGCCACCAGCAAGCAAGGCGCCGGCGAGGCACATTGCATCAGTGCAAGGAAGTCAGCTGA
TGCAGTTGTAGGAGGTCCCTGATTCTGGGGATCTCTACTGCCCGGGCCGTGCATGACACG
GAGGATCAGATGGCCGATCGTGACGCTGAAGTCTATAGANNNNNNNNNNNNNNNNNNNN-
------------------------------------------------------------
------------------------------------------------------------
------------------------------------------------------------
------------------------------------------------------------
------------------------------------------------------------
------------------------------------------------------------
--NNNNNNNNNNNNNNNNNNCCCCTCTGCGGACCATCCAAGAGATCCGATCCAGATTTCG
TCGGCAGATTTTGCCTACGCACGGCACTCTGTCTTCCCAATCCTCCCACCACCCCTCCGA
GAATCCGAAGAGAGACAGGGTCTTTCGCATAACCTCGAATATACATGAGTAGGTCGATGG
GTAGTAATCCGAGGCGGTCCGAATGCGCAGAGGCCATCGACGCGACGAGAGCGTCGGGCA
ATAAATTTATGCTTTGGGGTTCGAATTGAAAGGTAATGAATCTTGCCTTTCCTGAGGGCA
AGTCCATCTCTCGGGGCCCCGGGCCCCTAGAGCACCACCGTCACAGACCGGAGTGTTGAT
GGCAGTTAGCGCATGGCGTTGCGGCCGCCCATGACCCCCGACGCAACGTTCGGCGGGATT
TGGACACTTGGAAACAGTGAATCAGGGCCCACTAGGGGGAGTCCGTAGAAAGCTGCGGTT
TCCGCACGGGATGTGCCGCCATCGTAGTGCCATCGAATGTATCTAACCAAAGTCGGGTGG
GGGTTTTGACTTTGCATTTCACTACATCACTGTAACCCGACTCATAGGTACACTAGCAGG
GCCTTTCAGTATCCGCAGTAGCGCTGAAATTCGGGAGGCGGCATTGCAAAGCAGTCAATG
AGAAGTGGGTGCGATCAGGCTGAAAGACCATAGCATCAGCGTTATCTCGGCACCGTCGTC
CGAATTGGCGATGAATCAGTCGCTCGGAGTAAAGACTCAGCATTTAATGGATGACTTCAC
CTGCCTAAGGCTGCCTGTGCAGAGGTCGCCGTCGCGTAGTGGTAACGTTGATTGTGTTTA
AGGTTGGTAGTGAAATAAGTCGCAATCGATCCCGGTGCCGTTCTTCATGAACGCCTTGAT
CGCGGCTCGCACAATGTCCTGTTAGAAAGGATTGAGAAGACACGAAAGAATCAGGTGACG
ACCCGTGTGTTAGAGACAAGAATATCAGAGGGGTCATAGGAACGAAAAGCCGGAGAGGGC
GCGCTGCTGCGTATAGGGTGGTTCTTCTTTCTTCTCTCTCCGTCGACGGCCTTGTACTTC
TTCAAACCAGAATCCAGTCACTCCCACGGACGCACAGTCCAAATGGCGTAGGGCCACCAT
TCGACGTTCTTTTCAGAGTACCCTCAAAAGAGGCATGATTCGTGGTGCGGACTACGAGCG
AACGGCTGCGTGATCCACCCCGTTTGAGGACCCTCCGTCGTGTGGTCAGGTACGAGTGGC
GTTTGACGGCCGCACACCGACTGTGGTCAAGGGGGGCACAGCAGGCAAGCCTGGACGGTA
CTTTACCAGCAGCTCCGGTAAGAATACAAGGTAATGGAGTCTGGCCGTTGGACCAAGCTC
GGCGTCGGCATTGTCGGAGGTTTAATCGCTGCAGCGGTTCCGGTACCTCCCATGATAAGG
ACTCTGGCGAGAGGACTTGCTAGGAAAGGGGCAGGAAACGGAGAAGGCAGATTCACGAGA
GAGGCATCGCGTCACGGCATTACGACAAATCAAGCGGGCTAGCCTGGCACATATACTTTA
GTACTTCGGCCGAGCGGATTGCGTCTGAACAGCAGCGATGGATACCAAAAGTAAAAAGAG
CCCGTACAGAGCTCAAACGTTTACAGCGGGACACGTAGGTGAATGGCAACCTCAAGCGGC
TTCAGCAACTTGCCCTACAGGCGACGGGTATGCATCGGGAGAGACTATCTGCCATCAGCT
GTTGATGCCTTCACAACTGTGACTTGGGTGTGACAATGGACAGAAGTGTCGAAAACCAGG
GACGCATGCAGGGGTGATCACGATCAGCACCAAGAGCGAGGGGCTCACAGACTATCGGCC
AAGTGCTAAAACACTACCCGTAGTGAGTCCTGCAGCGACCGCCCCCACCATTGTAGTATG
GGCTGTATAGTGCCAGCAGATCGTCCGAGCAAGGTTGAATTCACGGAGGCAAAGGGTACG
CTGAGGAACGCGAGTCGAACATATATACGGTGCAAACGTAAGCAGGTTAGGGATAAGAGT
CGGTCTGAACGCAGTGGCGGGCTTGCCTAGGCCTATACCCCGTAGTTTTTCTAGGGGCTG
GGATATATAGCTACACACGGCCGCATCAACCGTTGCCGGGTCGCTCTGATAGATGTAGTT
CTGATGGTATAAATGTAAGCAAGTTGTGTCTGGCAGGGGAAGACACCATGTGGTGTAGAG
GAAAAGAGAGGCTTGGGAATGGGATTTGTCCTAGCGCTGGTATGGTCCATTACGACAATC
TCAATAATTCGGTGTCTATCTATATTCCAGCAAGTCACCTTGCTGATGGAGCGAGTAATA
ATGGTTGAGGCNNNNNNNNN--NNNNNNNNNNNNNNGCCGGCGTCCTGAACTGGGGCAAT
CTAGGCCGCGGCGGGGGTTGGCTAGACAAGACGCTAGCTATGAATATGGGTCCGCGGCAA
ACCATGGGGCGAGACGGAAACCAGGCTGAGGATGCGTGTGATCCGTATAGGACTAGAAGC
TGGCGCTCCTCAGCTTGTGGTCATAACTGGAGAAGGTGATCCCCGCTGGGAGAGACAGGG
GAGAGCTAGTGGGTAGATTCACGTCGCGGCGCGTGGCAGGGTGGTGTGGCTGAGTTGAAT
CCTTGGGTTTGTCCAGGTCGCTAGGCCACGGACTTCATCACATCCCATGAGTTTCGCGCC
AACTTCAAAGATTTGGTGACTCTATATGGGTTGAGGCTGACTCTTTTCCAAATCTCATAA
ATGTGACATACAAGTGACGAGAATCGACAGACATCGATTATACCGAGTTAGCTCACATCT
CTCGACTTCCGCGCGAAGCACCATAGTGCTAATTTACTACCCAGCTGGCCGCGACACCCG
CGAGCTACCGCCGGGCCCTCATTTCGAAACGCTGTAGGCCAACCACGGGAAACATGGGAA
GTGCGCAGTCGCGGGACAAGCGTCCAAGGACATCTCCAATGAAGTCTTTGCTCGCCCTGC
ACGAAGTTCAGCTCATACTGGGCCAGTTGGATGGGATCACTAGCACTAAAGAACACTCGT
GATTGCTACCCGGTGTGCGGGGTGTCTAGCTCCTGGCTGACGTGCGACATGTCCCAGTGG
CTCCGGGCGGAGCATTAATGTGGACGCCGAATGGGATGCCGGGTGCACGGAAAGCCCGAC
ATATACGTACTCGCGATACCATATAAGAGTGGGGAAGCATCTACCAGAGGAACCTCCCCA
CTGAGGGAGCCGCCCCCGCACACAACGCCCCATTAGTGAATTCACCAACGCCGGATCATA
AGCTGACAGTATAACATGACGTGCTCCGACATTTATATCTATGCGAATCCGTCCTATGAT
TGGAATTAAGGCGGCGGAACATGTGCGACCCAACAGAGCCTACCAGGGGGCCTTTTGTGT
GGTGGCGAACGGCAGAGTTGCTTGTAGTTCCCACCTCTGGAATTCGTCGAGGAAAAGGTT
GGGTGCCCTGGGTACACAGTTTCCTGTTTTGGTGCATCTGTTATCTGCCGGTTCGCTCAT
CGCATGACGCAAGTTTGGGGGCTTGATAATTGGTTGGCTGAGGGCGTGGGCTGGACCCTT
TCGCCGCTGGGCCGTGCGAGACAGCCCTTTTTACATGCGCCACATAAAGATCGGGTTCTA
CGCATGTTGTACTCACCACTGTCGCGCAGATGATGCGCAGCCGAACTGTTGTGCCCGCCG
TGTGCGCTCTTGGCGCGCGTCGCCCGCGACGCCCCGTCCGTCATCGATGTAATCCAGTGC
TACACTTTTGCAGCCTGACGCCTAACGGGCTCAGATACGCTGACAGTTTATCAGATCTGT
ATATACTTGTCCCTTAGAGAATCTATCCCGCTAAAATTGTGTGTTCGAATGTGCGGCGGA
GACCCATGCTTGGTCCGAAGGAGGAAAAGCAAGCCTGGCGGCGCCCCCATTGTCCTTCGC
TCGACGTCTTTTCCCGACGGGTTGGGCTTGTATGCTATGCAACAGACCCTATCGGGAGGT
GGTGGGTCACAGCATGCGCCCCCGGCGTACTAGTCTGCGGGGGTTGTCCCGATTGTAGCC
TTAGGGTGCGGATAGGAGCAACACAACGACAGGATTGCAGTTGGAGGTGGTAACTGGCTT
TTGCGTGAAAATCTCCGGTCATGCCGTCGCAGATGGGGATGAAGACATAGTCCGGGACGC
GGTTCCTTATGAGGTTGAAAGAAACCGGTCGCCAGAATGTAGACCATACGGCGGCCGGAG
AACACAAGGTGCGGCCGCAAGAATTCACCCCGTGAGCAAGCTATCATTGAGCAGTCGTGT
AAATACGAGTAAGCATGAAGCTCAGCCTCGACGCTGAGCCAGAAGGTATATGGTCGCGAG
CGAAGCTATCTGAGCTGGCGGGGACGGAGAGCCGACGGGTAGGGAGGAAGCGACCGCGCG
AGGTCAGGCGTCACACATACGTAGCTCAAGAAACATGAACAAATAAATGGCTGGAAAGGG
CCCGGCATGGGGTCGAGGTTTAGAAAGTCCGCCGCAATCCGTGTTTTTCGCGTAAGCATC
GGCGTATTTGGACAACTGATCTAATATCGTTTAACTTTCCTCAGGGCTCGAGGCGAGATG
CAAACATCTAAGAGACGGGCTAATGTGGATGGGAGCTGGGATCGGCGTGACTCTACAGCC
AGGCGGAACTCAAACGACAGGGGTAGCCGAAATGCGCGCAAAAACAAAAATGACAGTCAC
ATAATCGAGCATTTTACGAGCCGAACGCGGGACACTCACTGCTGATGGGCGGGGTTCCTG
TGCAACAGCGGGTCTTCATTGAATCAGGGGTCTTTGTGAAGTGTTTATTACAGCAATGGA
GTAGATGAAGAAGAAACGCGACCGGGGCACCGATGCACGTGAAACGGAGGTCAGGCTCGT
TCGCTGATTAGCAAGAATTAAATGTGCATGACCGTCGTCAGTGAACTTCCGAATGCGCCG
AGTGGTCGTGGTATCGTCAAGTTGTTGCGGTGTACATTCTTTTAAGGCATTAACAGCTTA
TATTATGGCCCAGTGTTGCCTACTACCGCACACGATCGGCAGTGCTGCCTTTATCGACGG
TCGCTCATCTATCAGAGCTATGTCGGGACGATTGATGAAGTTGTTTGGCACGGGGAGCCG
GTAGAACTGCGTTCAACACTGCATCAACGAGCCTACATAACTGTATAGGTCTACCCGCAC
TTGCCCCACCCGTTAAGCTCCAGGTATCGTTTACGGAGAAGAAAGAAGCACAATGGGTCC
TCCTCTTGTGTCGTGAATCAATAACTGNNNNAGTTCAAATCCGGTGTGAGCACTTCCTTG
GCGAGGTATCTCTGTAATTACTTTAGTTNNNNNNNNNNNNNNNNNNNNNNNNNNNNNNNN
NNNNNNNNNNNNTAGATCTAGCATCTCAAATGTCCGGCGGCATCGTACCTACTTGCGATC
GAGCTTATATGCTATTTAACATGATTCTTAGCTCGCCTGGGGCTTAGCCTACCGACGCTC
GCTCATATCGCTGTGCTAAAGATGTGGCCGGATACAGTCGACACAAGGGTACAGGTATCG
ACACATGTATACCCGGAATATCCCCTCTACTGGAGGATGACGGTCGAACACTACCTGATC
TACTTTGCGAACACTCGGGTCGCCCCTGCAGAGCGTTATGATATCGCACATGAAATAATT
CGTCACATGAAATACACGGTTTATGGGTGCAACGAAAGTACCATTCGTATGATAAACATG
GAGGCTAGTAAAAGCCAAATCGGGAGCATAGCATGGTCGGTAATCTAGCGCAGGATCGCC
TCTGTCATCCTCCCTTCTGTCGCCCGGTCAAGTGTACGTCCGGAAATATGTCGCGCATTA
ATTGCTCGAGATCGGTTCCGAAGCCCGCGCGCGCCTCCCCGGCTAGTAGACTTGACGGCT
GCACCGTCGCATAGAACACGCGCCCTGCAACGCCCACCACTCCGCCCCCTCCATCCCTCC
TAACACCCAGGGCGTCCAATGCTTGCTGGTACAGTATATAACTCTTCCGCTTTATTCTTC
TCTTTGTAGATCTGATGGATGGGGAATAAAGCTGTTAGTAGTCCTAGAGNNNNNNCGCAG
GATCCGGGCACATATCCGTGGCGTGGTCTGGCGGCTCGACTGTGCGAGGATACGGTACGT
CCGTGGAAGGAATGCAGCCATCATTGGCCGCAGACTATTACGCAATCATGTCGGAGACTT
CGCGAATGGGGGGCGTTGGCTTTAACAGCAGGTCCTTATCGTGGCATACAACATGTGCTA
CGCCTCTTTTATGCTCCTTTTGTAGATTTCATTCTCTCCTCACCTATGCCTGCCCGTGTT
GAACACTCCCGTCTGCGACGTTGAGCACGTAAGGGCGTTGCACCTTGCTCCACCCCCTAT
AGTTTTCCGACACCTTCAGACTCAACAAGCGGGGGAAGTCTTTTTCGACAAGTGCGGGCT
GCGTGAGGGTATACGAGTAGAGTACAGATAGAGGCAATTAGTGCGAGACATTAACGCGTA
CGGGGGCTCGGCGCCTTCTGTATTCTCCTGCTAGGCTTCAATTATTGGACCGGGATTGTG
ATTGTTTTCCGAAACTGACGGCCATAGCAGTAACTGCACGGGCCCTTCCTGCTGTGTCAC
CAGCACGGATGACTACCCTCGCTATAGTACCTGCCCCTGTAAGAGCTCTTGTTTTAAGTC
GTTATCGTCGACTCATCTTAACCACGTCGACCCCTTAAATAGCTGCAGGTCCCGTCAGCA
CCCGGCTCGTTGATTGTTCTGGCAATTTCGTATTACCGGTAAAGCCCTACACGGTTTTCT
ACTTTTATTCGCCTCGTTGATATCTTGGAGTTAATGCTCATTTGAATCTAAAGTGGAATG
CGGCTCACTTTGGTGCTCACCCCTCTTTAAGGCACGCGAATGGGGNNNNNNNNNNNTGCA
TTAAAAGCCTCTATGTGGGTGTCGGCTAATAAAAAGAACTAGATATGAAAAATAGGTGAG
TTATCGGATGCAGAAGCCCCGGCAGCTTCAACTTGGTCTGTGGGGTCGCGAGTAAGCCAA
GTCCTATTGGCAAGATGCTGCCTCTCAGGTTCAATTGAGTCTTCGTTCAGGATCACACAT
TGTACGTACTAGAGTCAGCTTTTAGTCTTGTAGGACCTTAGCCTCCTGCTCCGGGATGAT
GCGCTAACCGACGGGGAACATCCCATCTTTGAGCGTATGGCCCTTCGAGTGCAACCGCAT
TGGCGAAGTCGGGACTACCACACGACCAAACTGTTCTCTGTGAGGTTCCTGGTTCTTACC
CGCGCGGTTTGGAGGGTCGTACAGAGAGGTCAGATACCTGGCCTAGCAGTGTGGTGTGTT
CTCCATGTTTGTGTAGACGTCCCCCGAGCGAAATAGTCCAGAATCGCACTTTCATGGCCC
TAACTCATTTCTACTGCCCGGCGGAAGCAGGCTGCCCACGGTTAAGGCCTGTCCCGTAGT
CNNNNNNNNNNNNNNNNNNNNNNNNNNNNNNNNNNNNNNNNNNNNNNNNNGCAGCACCGA
GGTGGGCTGTCNNNNNNNNN--NNNNNNNNNNNNNNNNNNNNGGGCACGGCACTGGCGCA
CACAGTCAAGCTTCCAAGAGGATGTAGCATCGTGATCGGGTTTCTCTAAAGCTGTGCGAA
GGATAGATGTAAGAGGTAGGGAGGGGCAGGCTGACATCCATCAGAGAAGGCGGAAGCTCT
ATGGCTTGTCCATCTCGAACTTCGCTTGGAGCCCGAGGGAACCCTGAATGAATCACGGCA
GTCCCCCNNNNNNNNNNNNNNNNNNNNNNNNNNNNNNNNNNNNNNNNNNNNNGAAAGTTA
TGGAGGAGCGTGCGGAGCATCCAACTGCCGAGTGCGGGATGAATCAAGCCGCTGACCTTT
CTGGCGGGCAGCCCGCGAGCGTGAGGCGAGCCGGTTAGAGGGCGGAACGGCGGCGGTCGA
TTTGTCCGTGGATATGCAAGCACACCGGTGCNNNNNNNGGGCTCAGCGCTCGAAGTAGCG
AATACCGACTTCGTGAAGACGGGTTCCAGACCGGCTGAGTTTGGAAATAGAGGCGCCGAC
GTGTTGCAACGCTGAGCAGTCCGAAGCGCNNNNTTAAANNNNNNNNNGGCGCCGGAAGTG
AGTCTCCTAGTCTTCTCTCGCGGACCGGGCTCAACTATACTTCCCTGACATAGATTCTAT
GTAGCACTCCAGGATGCAACGATTGCGGGTACTCTATGCGATCACCTCGCGGCGCTCCGA
GAATCGTGCGATCCATTGAACGTCGCATGGTTGTCATCTCATAACTACTTTCTGACCTTG
CAACGGCCGGGCCTTGCAGCCTGCACCCGCGTACACGAGGGCTGGTGGCCGTTGTCACGC
GGCAACTAGCCGGGGTGGCAACACACCGGAAGGTCCAGTGGCTGGCAGCTCATGTAGCAC
GATCTACTCGCAAGCAGATG-CAGTTCGAGCGTAAATTCCCGCTTTCTTCGCATGAATAA
CGACGCCAGTTTGTAAACTCTAGGCGTTCTGCGTCTTTAAATGAAGCCATACCACATTTA
TGTAAGGGATTGTAGACGGCCCGCGCAGTGATTACGTTGCGNNCAGTTTGTTTGGAGCCT
ACGAGCGAGGCACATAGAAGTGTGGAGGCGGGGCAGCGGTGACTGGCCAACTAGAGGGCC
GGATGGGCAAACGATTTGGGGGCATGGAAGACGTTGCTTAGGTTGTGAAAGTGGTTCCGC
TACGAACCATCGCTCTGCCCACCTCGGCAGTCAAAGGAAGAGTGAAGAGCTGTGTTTGGC
GACGACGTAATATGGTGTCCGCTGCGGTCCATAGTTTACGCAAAACGTCAGTCGAGTCCC
GGTCTCCTTNGGACGCCGAGATGCTCTCTCGTGTCTCAGGCGTTCCCTGGGGAAGTCTAG
GTTGTCTTACGGAAATCTGGCTCACCTTACAATCGGTAAGCGATCGATTCTGAGGTTAGT
TTAGACATAAACAATCCAAATAAGGAGGCGGACGCACAATAAAGTGGACGGTGTGAACAT
CTAAAAGGGACTGAGGCAACCAGGGCGGCAGAGACAACGGGGCCCGTGAAGGCGAGTGTA
GGGCACAGCAGCGAAATTCAGCGTATGCTGCGAGGCAATCATCGTGAGTCAAATGCTGCC
AGGGAACTTTCCTGTGGGCACCATCTAAATCGAGGGATATAATGTGCTCGAACACTTAGA
GATGGAAGTGTTATTAAGAGCCAAGTTGTGGCCTGGCTCAGGTGAATTTACAATTAACCG
TTCGTGGCTTGAGGCACTGTAATGACGATTAGCATCTGTCTCGTACTCGNNNNNNNNNNN
NNNNNNNNGGGGAAGAGCCAGGGTTTGCTAAACATAAGATTCGCCGCCGAGGGGGAAGGG
ACTGATACTGTTAAGCCTAGAATACGGCATGGCACCAGCGTAAACGCATCAGCAAGTGTG
TCAAAGTGTATTGGCGCTCACACGACATAGGGGATATTACATGAATCGAACTGTCAGTTC
ATCGCTCTGACCCCGTTAGCGGCTACAACACCGTGTAGGAGGCAAGATCGGTGGAGTGTA
GCAACGCCTCAAGATAGTCACTTTGTTGTAATAGGGGCCAGAGACTTTGGTTACAGCCGC
ACCAATGCGTAACGTACCGCTCCGCCCCCAGTGCCACTCAACGGGGAGAATCACGCTCCG
GCGTGCGCTCGATGCTCTGAGATAATATCCCAATCGCGATCGTCCCTATCCTATCCTCCC
ATAACGTGCCGCTCTATTTGGGTAGCTTACATGCTTACCCCTTGACCGCCCAAGAAGAGG
CATCATAGGGGGGAGGAGCAGTAAATTACCAACCCGGCAGAAGGAGGGACATTGGGATCA
AGTCAAGGTGGGCGCCAAAGACAGAATAGGACTCACTATCAGATAGCCCAACATGTCGGG
TCAGGGTTGTTGGCGGTGAGTAACAAATTCGAATCGGAGGCGGACCCGGCGCGAGGGAAA
CGCAGAGCCGTGCCGGAAGCGTAGTTTAGCCACGTCTGTTTGTCGACTATCGTACGGACC
GTGACTGTACTGGTTGGGTATCACTTCACTGTGAACATGCTTGAAAATTGCGCATGCCGG
TGTCGCCCCTTGTATGCAAACGGTTCGATAGGACTAAACTTGATCCGACCGTACTACGGA
GTGAGTACCCTTGGTTGCAGGCGTTTATCGGAAGGCGTGTCTCTGTTACGGGGCATCCGG
ACTCCGCCAAGCCCTGTGACGCGCTTCGGTTCCACGTGACAAGAACCCACCATTCAGATG
GGCTGTTGCAGTAAGTGGGAGTCGATATGCGTCACCACTCGGTCAAGAACCAATGACGAG
GCGTTAAATGGACCAGCCACTAATTTACGCTGAAACCACTGACTACGAGCGTCAGCCAGA
AGAGTCGGAGGCCCAAGTCGCGTAGACCACAAGCGGTGCGCAACGAAGGGAACGGGTTGA
GGTGCACCCGGTAACCCCCGGGATGGCGTAATCTTCCATTGGCGGCGGCGCTCGCCCTTG
CTGGTACATTATGGACTCGCGACAGCCTGTACTCCGACGCGATCTCCATGTGGAGGGGTC
GAGACGCTGGCTGGTTGCCCGCGGTCACTGGGGCCCTTAAGTCTCTGTATTTAGGCCTAG
CTGAGGCGCGCGAGTTCGGCACAAGAAATGCCACACGGATACGTGGAGGTTCAACGTTAC
TGAATAATGGACCCCCGGTATGACTGGTATGCTCAAGCCGAAGGTTGAGATGAACTGCAT
TGGTGTTTAACTCGTGTCCCATTGGAGTATGCGCTTTCACACCGACTTGAGGGAGAGACC
AACGTGAGACGGCGTCGAGTCGAAGCGGAGGCGAAGTACTGCGTGGTGGCAAATTAAAGG
ACGAGAGGACCGAACTAGCCAACAACCCGCAAAATTAAGAGAAGCAGTGAGAGTGGTAAA
TAGTGGGAGAGTATATGTAGAGATTAGGAACTAGAAACGAAGGGAGTAAGGTGGCGTATT
TTTACAGCTACGGTAGGTGAGGCTGGTTCCGCTAAGGTAGAAGGGAAGTAGTGTTGAAAG
AGGCGGAGTAGACTGCTAAAGCCGGACAGTAGCTAATGAAACCCCGAGCCGAGGGCACAA
AAGCCGGTCCACTGGATCAAAGCATCGGGACAAGGGCCGAGCCGGAGATCCTGGACATGT
GGGCGGGTCCTCCGGGCAGTTGTGGTTGGACCGCGCGGGTGAACTTCGCTATATTGAGGA
TACGGTTATTTGTCCTTCAGTCTGGTACGGGTGATTTGGACAGAACACATCGTGCATCTC
TTAGAGATGTCAGAAATCGTGATACGCGACTTGTAGGGTGAAACGCAGCATGTCCCGGAG
TGCGAGGTGAGATGCGGGCAAACAAAAAGTCACGCGATTCAGACTGGGCCTAATATGACC
GGGAGTGTTTGTCGACTCGGGCTAGCCGGGTGTTATTTCAAAATCACTATGAGTGTGGGA
TACATGTGCGGGGTCATATAATATACGTGTAGCGCAAAGACAGTGATAGTATCAATTGGA
CATGTTCAAGGGCCAGCTGGGACGGTGGTAATTATTCTACGGTCCAAAGGACCAGTGATA
GGGAGTCGTGGAATGATAAAGCAGTACTATTTTCTCCCGTGTATGGTTTGGGCTTCGGTC
AAAGCCTAGCGGGGTCGTGCTTTCGTATAGGGTGAGTTGGTTTATTCCCAAAGAGGTGAG
CTTTAGGCTCCGTAAAGTACCCAATGGAGGGTAGAGGGTGACAGGGTGATCATTTGAGCT
AATAGGAGGTAAACAGTTAGTGTACGGACTGACCCGTGTTCCTTTGGGATAGTGTGTGCT
AATGTCAAGTAATGTCAGGAGACTAGAAGGCGCTACTAGCGCGCGCTAACACGACAGACA
CAACATGCTGAGGATTGTTTACATGTGATAGCAGCGTGCGGTGCCGCGTCATGCACATAC
AGTGTAGAACTTACATAACTACGTTGATGTTGTCAACATATAAGTATCCCAGAAGCACTG
TGCGCACAAGGGGAATTAGCTAGAGTAGGACGGTATCAAGGAGCACAAGAGCATATGGGA
GACGAGCATGGGACTTTATGGGAGATGATATACTTCGCCGGCTTTTGGGTTGTGGTCAGA
TTTGGACTAGGTGCAGCTTGTAGCCAGAGCGCTATGACACGTGGAAGAAGACGACGATAG
ATGTGCAGAATCCCGACATTCCTGCAAGAGCATTATAGAGCATGTGTTCGCTGAGGGAGC
GTCGCTCTGGGGCCAAAGGGCTGAAATTTTTGACTAAATGCCTGTCGTAGTTTTGCGGCG
CGCCTCAAGGTCAGACGTTGATAATGCGTATTGCGGGCGTTGCGTGCATTTATGATGGAA
TAGTTGTATAAGAAAACTATAAAGGCGTGTTTCGTCTGCGAAGGCCATTTGCACTCCGCC
GCCGCTACCCGTAAGTACTAGGAGTTCACATCAAACGACTTGAGAATATTAACCCTGTGC
CAAGTCGATGGAACGAGCTTCGACAAGAAAAAAGACAGGACGTATTAATTAGCGGCTNNN
NNNNNNNNNNNNNNNNNNNNNNNNNNNNNNNNNNNNCAATTTTGATAAAGCAAGGGACAG
TCAGATATGCGCCCCCGCCGGACAACTGTAGGCGTATTAGCGAAAGCGATAATGACAAGG
TTGATATATTAATAACACGCTGGGTCGTCAAATTGCATAAGAGGTATGAAGCCTTGAGAG
TGAGCCTAGGTCCGTGATATAGGTAATGGCGACTACGGGGGAGAGGATTGGGAAGAGACA
CGGCTTAACGGCAAGTCGCCTTAGGCAGCCAGTTGCGTTGGGACTGGGGATGTGATTTAG
GGGAAATGAGCCTGAGAGCAAACTCATTTATGATAGGAATTGACTCTGTAGGTAGGTAAT
CCTAGGGCTTCAGGTGCAGCAACAGATGTTTTGCACCACACATGGGTTAACTTGTTTGTC
CGGCGCCGCTCAAGCTTTTAAATGATAATGGCAAAGGATGAGGCATTGTGTAGAGAAAAG
TGAACTTATCGAGACCCTGACTAGATTGCGGCGCGACGCCTCTGCCGGTGGCGGTGCGGT
CGCACTATTCCTGCAGCTGCGGCGGCCAACCACCCGACTCATGTCCTCCATAGAAGAATT
GTGGCGGTAGATGAAACAGTTCTATTATAAAATGCACGATATGTTGAAGGTGAGAGTAGG
AGAAGGGTAAACCGAGGAGTTCTGACTCAGCAAGTCTATTCGTGAGACCCCGCAATCGTT
ACCGTTGATGAAGCTTAAGATAATACAACCAAGTGGCCATAGGCTGGTTAAGCGGAGTGT
TCTTGAAAAAGCCAGGGTTGTACTGTTGGGCCATCTCCTTAACAGAGATTGCGCTATCAT
ACAACGCACGCTCTTTGACTGACCCGTTGCTTCCGGACGATCCACATTCTCTGGCGAAGA
CCAACTAGTTATTGAGCGGACGAATCTCCCGCACCCGGTTCCTTCTTTGCGTATACGTAA
GTTGAAGCCGACAATGTCACATACGACACCGGTCCTCCGTACGACATACGATCCGCGTTA
ATCGAATATCGGAACCGGCGTCTCTCTTTGCGCACGTGCACTTTTTGCCGTTCGATCTTT
CCCATCATCCTGCACTCTGCCACTCCGNNGCGTTGACAGGTGGTCTTGCGGTCCACGAGC
GCGCCTGATCGTACGGCGGTACCTTTGCCCCATACGCAGCCGGCTCCATGCGCTGCTTTC
GTCTATAGCATCCCGCCGGATCTCCTCTCAGGTGCTTTTTGACGCAAATGCACNNNNNNN
NNNNNNNNGGTGGGTTGGACTCAGTGCCTGCACCACTGCACGGCCCCAAGGCCATCGCAG
CGCCCCGGACAAGTGCGGATACCGCACTAAAGCAGTGCGAGAGCGGGCGACATACCACTA
AGAGTAACACAGATTGGAATACACCAGCTACAGTTGTCAGGCTCCTCGCTGGCACAACCG
AGGGCGGCGGCCTGCTCTTATGTCGTACGTGACGGTGGTAGTGCGTGGGTCGAGTGTACA
ATAAACAAATGAGGGGCTGCGGGATCAGTGAGACAAGCGGCGGGCATCCCGGTGGGAGGG
GAGTAGTGGTCAACGTGCAGTGCAGCGCGATGGGTAGCGACAAATATGGGGGTCACCGCA
TACCAGGAGAGGATGGCGAGGTCGCTGCCGAGGTTAATCTACCAGAATGGTGGAGCAAAG
GCAATAGGTGACGAACGTAGACCTCAGACGTCAACGGTAACAGAACCGGGGAAGTGTTTG
TATGAGTCTCGCAGGAAGAGGTACGCAAGCACGAAGTTGTAAGTTTTAGGGAGATGGAAC
TGAACGGGATTCGAGGCGAGACAACGATAGTAACAACACGAACAAGCGAATAACAGAGGA
TAGCCGGTTGGACCCTCTGGTGGGATATCGACAAAGATCACACAAGGACGAAANACAAAG
CTTCATATAGTTCCCGTGCCTGCGAGAAGTTGGATCTCTTGGCGGGTAAAGGAATCTTAC
AAGACATTTAGTCCCTTCGTAGGTGTGGTGTAGATAGCACCTGTAGCACCCGTGATTGGG
GTATAGTGCTCTAAAGAATCTAAAGTGTTATCGTGGAATATCACATCGTGCACAGAGTTT
TTGTAAATTTACATGAGCGAGGGAAAGGACCCTGCGATGAAATAATACCAGATAATTTGT
TTTTGGCGTAGATACAGCCGCCAGCGGGATTAACGCCCATTGAATTGCCAACGAAGGCGG
ACCACACCAGTAACTTTAAAGCGATAAAGGCACTCCCTCCGGAAGGACGAAAACGTGGAC
ATTATAACATAAGGCACGGTGCACGCCGCTCATCCACATGAGTCGGCATGAGTTACAGCC
ATATAGCGGCCATAGCGTGTCGATCCACTCCAACAAGGGGAAAGTTACCACTAAATTAAT
CACGACTACGCAGCAGAATGCGGTGTTTCTACACAGTGTCCCGGGTGGCACGTCACTAGT
CGCCAGCCAACACCGGGGGAATAAGTAGACAAGGTAGGTGTGGATTTGATTCGCAGGAAG
TCTCGAACTTTGTGCAGCTCTGGCCCGTGCCGTATTAGCCATCGGTCAACTTGAAGGCCT
CACCGAAACGTGTCACGTACTCTCCCTCTCCGCATAGGCGTTCACGGTTATCCCAAGAAC
AAGTGCACAATTGGACCCGACAAATCAATATAGTGGGTTCTACCGAGGATTCACCACCGG
GAGGAGCCAGAGAGGGGTGCCCTGATTAAAAGGCCGGCCAACTTGTGCTTGGTGGTACCT
TAATCAGCCAACAAGCTCGGTTCGCATTGCCTGCTTCGCTATTCCATTTTCCCAAACTAC
CTATTCCGTTGTACCTCGGAGCTTAAAATCACATGTTGGGAGCTTGAAGCAAAAGTGATT
AGTACGTAGAGTTGTCAAGAACGATCGCAACACACGGCAAGAGCATAGAGCCGACGCTTC
CTTACCCTTGAACTTAGCGCTATCGCGGTGTGGAGGTGTCTCGCATCCTACAATAACGGA
AAGAGTTTCCGTCCACGTTGTGATCCCCCGTGGTCCGTACATGTGCATTCAAACGTGGTC
TTACGGTCTTTCACCTCAGGCTACCGTTGCACACCGAGAAAAATGGGCAGTCAGCTCGTT
AAATCTCCTGCGACCTTTCGGAAATTATGTAGTTGAACATACCATTGCCATACAGATCCC
TATTCCGTAAGACACGTCTCTTAGCGACCCCTAACTCGTTGGTGACTGGTCATGTACTAC
TGTCCTGTAGTGAGCCGTGAGTTTGCGCAGGGTGTATACGTACAGCATGTACCACCTTGA
CGCATTTTGATGGAATAGTTCCGCATTTGGTTATAGCGTAATTATCAAAGAATCTCTCGG
GCACTACGNNNNNNNNNNNNNNNNNNNNNNNNNNNNNNNNNNNNNNNNN-----NNNNNN
NNNNNNNNNNNNNNNNNNNNNNNNNNNNNCGCGTTGCCATCCCATCCGGTTCTTTCCATC
TACTTATTCAATTTCCTTTTAATATATCCCTTCTTTGCCTCGTCTCACTTAAATACCATT
CATTGTGCTACCCTGCTTTACACTTAGTCCGGCCACATACTTGTAGGTGAGACCGTATCC
GTTCCGTACAAGCTCTACTAATATCGATTGTCGCCTGTATTTAATGATTGATGGCTTAAT
TCCAGGTCAACGCGTGTCGTCGCATAGGTGACATTATAAGCACGGGCGAGAAGGCGTTGT
TTAATCATTTTATGAATGCAATGGGCAGGAGAGATTGTTGAAGCGAAACGAAAGGGGCGG
TTATTAGTGATCGTCTCTATCTAATTGTAGACCGAGCAAAGGCCTGGAGGTCGTATAGAT
TCAGTCGACTGGCAATTCGCAGGGAGCTACGGGGAAATAGATGAACAGTTTCCGCGTGAG
AAGTAAGTACTCGATGACATAAAACAATATTAGTTACGAATTTTAACGTCAAAGTGGNNN
NNNNNNNNNNNNNNNNNNNNNNTCGATTAAACGCTCAATGTCCCATCACATTAACATTCA
CCCAGCTAAAACTCGCACTTCGCACGGGTATAACTTTGTTAGCCCTGTCTCCCACCCACG
AAGGCGAGGCGACACTATGTGTAGTTACCGAGCCATGCCGTTGTCCTTTGTGAGTAAAT-
TCTATAGCCCTTTTTATCTGATTATATCCCGTTGTTTCTTTAGTATTTTTAATCTAAAGA
CTTGTCATCTTGTGAACTCCCCGCACAACCACTATTCTGATTGCGATTTGTTCTCTTTAT
AGCTCGCACTCCCAGCTCTGTAATTTATTGGTGATCTCATGAGTAGTAACGGTGATGGGG
ATAAGCCTCAATGATAGTATGTTATCACTCGCAAAATTGTAGCATAGTGGCATGTCCCAA
ATGTAAAATTTATCTAGGAACTTTCTCAGGTTGCATAACTTAAATGATATAACCAGTTCC
GTCACGGCACGTTGACATACTGCTCTGGTGTCTACAGACCCATCTGTACATCGCATACGC
AAACACGGCACAACGCCCTTTTTATGTACTCGGGCCGCGCCCCTTCTCCGGTCCATCTTA
AACTGCCTCTCATTGCGCTGAGATACCCAATTCCCCCGTACCCCTTGCAATAAAACCGCC
AATGTGCAGTATTGGGATAGAACTTG--TTCCGCATTCTTGTAGGGTGTGTGTGTGTGTT
GAGCACGCTGGGTTAAACAGCGCACCGGCTCAAGACGTATCGTGAGAAAGGGGGGCGGTT
GAAGTAGTTGTATGTGTCGGATGGCAGGGTAGTAGAAGGCTGAAGCCTGGGAGCGGTTGA
AGGGTTGGGCAGCCTTGAAATTAGGAGGACTCATTGAGACAGGCGTGTGAAGTGCCGGTG
CGTCCCGCAGATGGCTGGCGGAGCTCCAATCACATCAGTTTACAGCCTACGGTAGTGACC
ATGGTCCAGAAGAGGCCTTCGTCGGGATGGATCAACGTAACCACAGGAGGGCCTAGAATC
GGAGGCGAATGCCGTAAGCTGATTATTGCGGAGATTTCCCTCCACAGTCGAAGAAGGTGT
CGGGGTGGCAACCGGTTCGTAGGGACAGCGCATGTATCCGTGAAAAGAACCTCGGCGGGC
TCCGCGGGTCCCGCAAACACGGGAAAAGCGGGTAAATATCAAAGAACGGATGATGCGGGG
GAGATGAATTAGCGGACACCACCTGATGAATTCCGGGATCGATCGCTCCCTTGCCACAAG
GACCGCCGGGTAACCGAGGTGCGCCTGGGTGACGTACATCGCAATAGACGTGACAACCGG
ACTTAGGGGTTAATTGCATGGCATGTCAGCTCATTGCACAAGGGGCACGATAGTGGGGTA
ATGGACTAGGCGAATGCCAGGGACCNAAAGGAGTAGGCTCTGTCAGACAAAGGCGTGGGG
GACTAGGAGAACGCCAAGACTACGCGGCGCCGGCGAACAGCGAGCGCAGATTGGGGACAT
AAGGCAGATCCCAAGGCTGGCACCTATGGTAACTTGGAGACTCACAGGCTGTGACGGTCG
GAAGTGTCACAGTATAACCGGATGTCACCTAACTCATTGAACGTCTGTACAAGGACGGGC
AAGGTCACAGGCTTAAGTAGGGGAGCCTGGTTGAGGTCGTCTTCGTAAAGAGCATGGTGG
GCTAAAAAGCAGCAAGAAAGCCGAATCTGAGCAAGGATTGAGATTACCTAA-----CGCG
TTCAGCCTTATGCCCGTAGTTACGGCCACTAGAGGTAAATCGACGAGAAAAGCATAGATA
TATGGCTGGCCGTGGCTCCTGCCAGCAGCAAAGTTTAAGTAAAGGGGGCGTTAGCGTGAT
TGAGGGGATCGTAGATTCTGCAGAGGCACTGCACGACGCACTGCAGCTTCGCGGAACTCC
TACTTCGCACATCGCGTTGGCAGTCAGTAAAACTCCCGTTTACAAGGATCCGGGGTTTCT
CGGTAACCAGGAACGATGCCCGGTGTAGGCGCCCAAGCCAATCTTGCGACGGGATTTGAC
GGAACTGTCTAGCTCAAGGGATCTGACTTTCTGACATGGGCATATATGGGATATAGATCC
CCCCACGTTTGAGTCAACATTACGGAACCAGAGGGTAGTGGGCTGGGGTGCCATGAGGCC
AATAGACGAACGCGCTCGGCAGTACACCAAGCGCCGCCCTGTCGCGGCGTCAGTGGCTGG
CCGCATCAACAGCATTTTTTGGCAAGTATTACTGAAAATCTGCTCCCAGTGACTCCGTTC
TCTTCGAGCCTCACGGGGTGGATCATACCCTCCGGGGACTGGGCCGCATTATGGCCAAAA
ATTCACTTTTAGCTACTTCATCTGCTCGACGCTCACGTGGCCAGGGAGTTTCTGGCTATC
CGGGTGCATTTGGCGTGTCTCAACCCCGTGACTTTTGGTTGGGCGGGGGTAACGGTTGGG
CGTATCCGCTTAGCCCGATTAGGACGGGAGTTATTGTTTGTTGTGTGAACGGCATACTCG
ACGATGCATGTGATTGACGCTCCTCCGCCTTCTCCGGGCCCCCTTTTTGTTTTCGGTCGG
TGTCGGTCTCTTATTCCCCACCACCTATAAGCTGACAAATTCACCATAACATGCGGTCCT
CTATAGTGCCTATTCATTACGCCCGAGAGCCGACGAGTTGTGGGTATCGTGTTAGATGGC
CCAGCCGAGGGAGTGATCGCCGCCAGATTCGTCGGAATCATTGCGCGCTTCACCAAGTGG
AAAAGCCACCTTTGCACACGAGATGTAACACTTGCTAGTGACTAGGTGGTTAGTGGTCCG
ATGCCTCTGGACCTCGGGACCATGTGAAGAGATTGAAGCTTTGTAAAAAGCAAGACCATT
GATGGGACGGGTGAACCGGGGCACTTTGTGTCTGGATTAGCCGACAACGGACGGTGAGAC
GCGGGAAGTAGCTAGAGATGCTAGGGGGCATAGTGTTAGGTGCGGCCAACTTACGGCAAA
AAGGGGGACTTGCTGACTTAAATGGTTTGAGTACAAAGTGATGCTTTTGTATATATGGTG
AGAGGAGGTGTAGCTCACATTGGAACAAGAAACGTCAATATCTCTCGTGGCTTTTTAGGC
TTTCCTTTCCAGCAAGCAAAACGCCACCAACTTACCAGCTCGTTAGTCTCGGTTACATTA
GCCT-ATAGAGGAGCGGCGACGCAGTCTGATCAGCGTACTGGGTTACCTGCCTCCTAGCC
CGCAACGCGCGTAGCCACTAACGGGGGTAAAATGTGGTATAACTGTACATTGCCAATATG
GGATATGACCTTTGACACTAATCGATATGTTAGAAGATAGACACTGAAGTATGAGCACGC
AATCAAAGTCTAGTGCATGTAGATTAATACCCCTGTTCATGCTAGCGTCGTCATCACGTG
TTATGGTGCAAACCGGATTAGTCTCTTCTTGCCATCTCCTCTGAGGGCTGATCTCGATAC
CCGGCACCCATCGTCACGGGGGTGCACTGCGCTGGAGTGCTGCCTCCCGGGGGTATTTCT
GTTGTTCTCGCCCGCAAAGCCGCATCACCGCAACTGTACTGTCCCTACTCGTGCGCGGTT
GCTCTGTAGAGTTTCTAAAAACAAAAAAAGGGGCGATTACCGCAGCGAGTAATGCGCGAT
TAGACTTACTTAGCAGCTTGCAGACAGATAGACAGATATAGACAGGTAGTTTTATATCCA
ATACTTGAGAGTAAACAGCATATACTAACAGAGAGAGGGATCGGGACGCCACAGAGCACT
ATGCAGAGCAGCAGCCACAAAGGTTCTGAGGGGAAAGAACTTGGTCGTTGCGAACGCAAG
AGGACCTCCGGCGTGCCGGGGATCTTCGCAAACGTTATTCAAGTTTTTTGGACTCATATC
AACGGCTGAGCTTCCAAAAAAATCGGGTGGCGCGGCCGAGAAGACGCGGCCGAGCCACAG
GATAAGGGTTAGCATCGTCGAGAGAAAAATAAGAGACTCGGATGTGGGGGCAAAGGAAGG
CTTAGGAAGGGATGACCGTGGTTAAGGACACAACCCCTGCAACAGGACGTTCCGAAAGAA
TTGATAAACGCGACGTACGACTACGGAGTTAGGACAGCCAGGACCCAGGGCACTCGAGCG
TGGGCCGATCCAGAAGGATGGCCGCCAACCGCAAAAGGATTTATCAGGGAAATGACGGGG
TCTCGGGAGCTGCCGTGGACACCGATGCGAGTGCGGGACGCGATGTCGTGAAGAGGAAGG
GCGTGAAACCAGTCAAGGTCCTCAGTATAGAGCCACAGAAAGCGACGGGTGCGAGCAGAA
GGGACCTTCAAGAAGGTGTCACGAGGGAAGCGCGGCTTTGAGGGCAGATTTATGCACAGA
ACGACGGCATGGATAGGTTCATGTCCAACATGACAATGTTCGCAGTTCCACCCTGGAAAT
ACAACAGGCCTAGTCACACGTGAGGGATGACGCGAAACCAGAACAGGNACGAGGCCTGAC
TCCTGCCTATGGGATGCGATACGGCAAGGTGTCAACTTAGCACCACTGTTGTGACTGGCT
CCTTTCGTAAGACCCCTTTGCCCTTCCAACCCAACCCAGCTCTGCCGTATTCGTGCCATA
TTTCCCATTTTTACTTGCCATAGTCGGGGCCGATCGTGTCTCACTTTTCGGATTATACTT
CATGGCGGTGTCTCAGGACGTCGGATAAGCGGTCAGTAGACCGGTAGTGAAGGACTTTAG
CACGGGGTCGTAATCAGCTCTATGAGAGCGGGGCGATACACACGGCGGATGGGTCTGGGA
GAGGGAGTGGCGGGGAGCTACATGAGGACGATGAGCATAAAAGATAGATTGAAAGCGTAG
GACAGATATTTAAGGGTCTAGGAGGAAAAGCCAGATGGGAAGGAAGATGAGACGTAGGTA
TCCCTGAGGGATCAAGGTAAGGTTGGATTTTTGGGGCATGTAACATAGAACGGAACGTCT
GGGGTAATAGAGGTTGTTAACAGAAGCCGGCATCAAGGTTTAATTGTGAGCGGGAGAGTC
GTTCGAGATTGAGCATCGGAAGTAAAAGTAGGGAGAAAGGCGAGTGAAAGATATGACTAA
CTGACGTAAGACGTGAGCACCCTAAGTTGAACAGAATCGGANNNNNNNNNNN----NNNG
TCTACCGGTAATAGCGGTGGAAATAAATGAGATTTCCGGCACGCAGCCGTGGAAGTGCTG
ATCAAAACACAGGTAGGATGAGTGTCAGCACTGTAGTATTGCGCAGACTGCATGGTGGGA
TGGCGCAACGACTTTTACAGACTGTTGTTCATCCTTGAGAGCAGATACTAGTTGGGGGGA
CTTCCGATGTTCCATGTCTGGAGACGGCGGGCAGGCGCCCCAGACGGGGAGGGTGGTTGG
GGTAAAACGCGGATAACTAGAAAATATGACAACAACTGTATACTTTTAACAGGTGAATAT
ACATTAAGGGACTATGTAAGATCAGCGAGTTGAGGAAAGTCGTTTGAAGTAAATAGAGGC
TTGGTAGAACTCGTAAGAAGAAAGTAGCATGTAACAGAAGAGGCAGCCCCAGAACAGAAG
TACACGGGGTCAAGAGCGGCCATTTCAGACCTTATCAAAGGGCGTTATCGGTGGTCCCGC
CTGTACAGAGTAACCAATTCGCGGGGTTGAATATACCCATTGATCAAATCGCGTCAACCT
AAGGTCGGACTGNGACACGATTTAAATGAATGCCAATGTGGTAATTCAGTTCTATGACCC
ATTTAAAAGATTAACGTATGTGTATTCGACCGGGCACTGGGGTGGCGTTATATATGGTCA
GATTTTGCCTACAAGTAGTGTAGGGGATAGTGTGAACGCTTCATAGTATGTCCTAGGAGA
CCCGGTACAAGCTCGATTTGCAACATGCGGACCGCGGGGTTGTCCTGAGACAGTCGAGCT
ATGACTCGAGGGGTCCGAGCAAGTTGCCGTTACTATACGTTCTTGGAGCAAACCCAGCTT
ATGCAGAGGTGATCGAGGTCCTAAGCAACTAAGGTACGGGACAACTGGCGGATGTCTAAC
GCCCTCAAAAGGTAAGTGTCACCGATAGATAACCTAGGGGTCGTAGGAACGTTTGACAGG
CGTGTCTTACTAAGGATAATGTCAGGTGCGGCCAGTGGAGGGGGGCTCGGGCGCCAGTAG
CGGCTTGATTGGATGTTGACGCTGTGGTGAGACCCCACTACGGCACTGCATTTTCCGATG
CAAGGTCCAATAGTGACGTCGGTAGCCCAGCGCGATATTTTGGTACTGTTTGTTTAAGAC
CTGTTCGTGAACCTTATGTCACTCACGTGTATAGGGCATGGAAGAGCGGGAAAGGATTAG
ACGTAGTTGTACTGGGGGAATGTGGAAATTAGTTTAGGGAACTCTACAGGTTCCCTAAGT
CGTTACAGGCGAACGGACCCGGGGTGCGAATTCACAGTTACTGGAGTGAGCTGCTGGCTT
GTGCAGCCAGGAGACCTCACGTAATGAAGGTGTTTAACGTAAAGACTCCCCTGTTTGACC
CCCGGCCGGACCATGATTTACGACAGGAAGCCTCGGCGTAATTCTTCTGTGGATAACAAC
CCTACAACGGCTACCAGTGGGTGAGTACTCACCGTCGTCCTGTCATCAGCATTCATGGTG
TGCGTACGAACCAGACCTCGATCGAAGACCTGCGATGGTAGTCTTCACCACCATGTATTG
CAGCGCGAGACTACTCGATTGGGTCTGGAGGATGACACGTAGCTACGGCTAACACGGTCA
GACGCAGTAAATATTGACAAATATAGCCCTCCTTTTTTAGAGTCTCGGGGTTATCAATGA
CCTAAGGCCGCGGGGCCAAGGGTGTGCCCCAGAAGGCAGTACGGGCGCGGATGCACCATA
CAAAGAAGAACGCGGCCCGATGCCCTTACAGTCATTGCAGGCTAACCGTTGGGGGACCTG
GCGGGGCGGCACTCACAAGCTGAGCCCCCTTAGGATGGGTCTGGTCAGAAACNNNNNNNN
NNNNNGCAGGGCCAGGCTAATGGCTAGATTATACGCCGAGGAGCCTAGGAGCCGTGGACG
AATGTACCTCAACAATGGCAGGAATCACATGAGGGCATTCCAATCAAGACTACCTTCAAA
GACACAGGATAGCAGGGAGAGGACTTGATACTGCAATAACGCTCAAACAAGGAGATTGTC
TTCAAAAAAATGGACTTCGGCCTACGTCTAGAGCACCAGGCCTAGCATCTCGCGGCGGCA
GACGTGGNGGCTAAGCTGGACGATGCAGGTCGACTGGGCAAGGTGAAAAGCACGCTCCTG
CGAGGCGCGGATTGGTCAACTTAAAAGATTGTATCGAGGCAGACGATTTCGGTGGCTCAA
CTAGCGGGGGGTAACGGAGCAAGATGGTTATTCCTAGGATAGAATTGCGAAGCGTATAGT
GGTAGGTATAGATGGAACTAGTCATACGAACCCTAGGTCTACCCCTTGGCTCGAATTCGC
AGTACCGGCGCGCAACGACAAAGGGAGGTGTGTGGGTGTACTACTCTTACCTCTCTCCNN
NAAACCGTGAGGATAACTTTGCGGATACCCAACTTGCAGTGTTTTCATTGAAACCTAAAA
GGTGTTCCGAGAAATACCAACAATGAAGGGTTGTTTTGTTAAACATATTTTATAATGATT
AGAATGAGTGAGTGTGCGAAACGCATCTTAAAACACAGTACTAACTTGGTTGCGTCTTTA
ACACGAACGCCTATCATAGACAAACCTTTGTATCCACCGCATAACAAGGCCGGCTGTACC
CCCTGCTAAAAATTGAGCACCGAGACATTCACCTACGACCACTCATTTGGTCCAAATGAG
TCGGATCATCTGTGTGGGTTCAAGGGTCTAATTGTCCAAGCGTGCGATCATGGAGTACTG
NCAAAGGGTTGGTGTTGGGAAACGAATGGGACGAACTGTCAGTCTGGCAAAAAGCGTGGC
TGGAGAGTGACATGGGGCAGTATCCTATTGGCTATACGAGGATTGAACTCAGAGGATGCG
AAGTGACAAGAGGCACAGTAGATCGGGATCCAGTGTGTAGCGATTAAGGAACGATAACAA
TTTGGTTTGACGGCGATAAGCCGGATGAATTGGCGCACGCGATCGGGTGCCCGGTAGAGA
CTAGGTAATGGGCATATCACAGCCGGTACATCCGTAAGGCATGTAAGTAATAGGTNGTTG
GGTTTGCACTGTGCTCTAAATTCGGCTGAAAAGCTACATCTTTGTGAGGCAGATGAGGTA
TAGAGGCGGAACGGAGTAAACAATGGACAAGAATAGTGAGATCCGAGGCTCGCGTTGGGA
AGGCTGTGCCCAGCTATCCAGTAGTCGACCGGGACGACTTTTTGGACGGGGTCCCAGTGC
AGCATGCGTGGCGGTGGGAACGTGCCGCGTGATTGTGTCGGGTCGTGACGAGGTCGTCTC
TTCTGTGGTGGGCGTGACTTCCGCCTCTCAGGGAGGGTGCTGACGCGCTGTCGCACGGAC
AAGGCCTCGGTGAGACAAATAGTCAAAACAGATCGGAAGGGTACAGTTTGCAGAAGAGGA
CGACGGGCACATAAGGTAAAAAGGTACGACTAGGCACTGATCTGTGAGTGTCCGCCGCGT
GGGAGGGTAGAGGGCGAAGGCGCCCTACCGGGCGGTTAGTTAGAATGACTGGATCGATCA
GGATGAGAGACTGCGGGAGAGCTGGGCTAGTTTGCAACTGGTTATCTATACGATGCCGTG
ACGAGAGAAATCGTGCGAGGAATGAACCCAGTGGCTACGAGTTGTGCGTACGGGTGTAAA
AATAGAAGCCCAAGAATAGATTTAGACATAAAGGCTGACCGTGAGCAGCTGAAATCAAAC
AGTACAAGACAAAATGGTTGGCGTAAAAACACCATGACTCCTGGTTTACTTTTAACATGA
TAGCTATTGAAGAGTGCCTGCAGGTGTCCTCGGACGGATAAACAACATCACACGTACGCG
CTAACTGGGCGCTGCCTGAGGTAAGCTCATCGCCGGACGTGGGGATTGCGGGGGGCTCGA
TCGCCTGAGCCTGCGTCAGACTGGCATTCCGAGACACATCCGGCGTAGACGCGCGACCTC
CGGTGAAGTCCACGGTCGGCAGGTAAGTAGTGTCTTCCCGCTATGGGTTATCGTGAGTAC
TTCACTCTCTCGCGCATTGATACCGCGGCGGTATTATTTATCGCTCGATCAGTGCGGTGG
GCCGACTACCACGAAGGGCGAACCCTTGCGTTCTCCGTTATCGTCTGGCGGATCCGGCGA
ACAGAACTCGTCTGATGGGCGTTCGCCTTGCTTGGACAGCTAAGCATCTGTATGCCGATC
GAGACTAAGAGGAATCGCAGTTATGATTCAATCTAGAATATTTTTTGTTTTAGTCCGCGC
CGATGGTCGTAGGTACAGTATCAGACTTTTAATCCCCGAAATTCGCAGGCGTGACTCGGA
ACACATAAGCCATGTGTGGCAATCCTTGACCCGTGGAGTCCGGGTTGGTTTGGAAGGGAG
GAATCTCATGCCATCCCTATAGGGGGCGGTACTCAAAGGAACCGGTCGAAGAGAGGGAAC
TAGTAAATCTTCAAAGACGCAATATGTGAAAGGTTTATGGGGAGAGGGCTGTTTGCGGGT
CTTAGTTGACGAGCAATTAGTACGTTGTTTTTATTGTAGTTGTCGTGGTTTGACGTCGAC
GAGGTTTTAAATAGAAGAAACCACTGGGACGAGAGAGTCAGAGCACTTGGCCGACGGCAT
GCTAACAAACATCGTTTGGTAAACCTGGTTGAATATATGGCCTCTTCAATGGCTACCGAG
GATTGGTACGAATGGTGGAGCTTGCTATCCGGTATTGGTAACCTGCTATGGACGCCGAGT
AAAACGAAGTGAGACAGCCACCTGTGGGGTAAATGATCGCTGAAGCCCATTATGACAGGG
GCTACGACCAAACTCGGAGCGTATGACAGCATTCTGACAACGCTTCTTCACGAAATGCGA
TTTTCCACCCCCGAGTGCCTCCACAGTTATCAATTCGCGATTGCACAGCTCAACGTCCCA
AATCTTGTTACATCGTTGGTCGATATCCGTGCTATAATCCCGGGTAAACCGCGGGACCTT
CCGTTGGAAGTCCCTTGCGCCCCCAGCGTTGGTTGTGTGTAGTTAAATACTCGCCNNNNN
NNNNNNNNNNNNNNNNNNNNNNNNNNNNNNNNNNNNNNNNNNNNNNCTCCTGTGTAGATG
CTAGTCGAATTAACACTTAGTCCCAGTTGTCTTTGGTAATATCGTTCATTCCACGGCCCT
CACTTAGTCCAATGTGTAACCGGACGTTCGCATACTTTTCTGTGCAACCACGTTGCCGCT
CATCGAAACTGGAACGAGTATAGTAAATACACTGCGCCAGTCGAGTTTGCTCCTTTGTGG
ATCCGGCATCAGTTCTCCACTTTCCTATCTATTGATAACTGTATTACTTCCCCCTCTTAT
TCTGTTCTTCCCTGACTTCCGTGCTGCTACTCTGCTCTTACTCTCNNNNNNNNNNTATTG
CTTCCTCCAAAGCAGGAATACGTAGTATATAACATCACCCCTTGTCCTTGCCATACCCAG
GGCATCCATCATACTTTGCGGCATACCGGGCCCATCGACCCCCCGCCTCGGCTGCCNNNN
NGGTAGCGAGTTTTGTGAACGGCCATTCTGTATCTCAATTTAACAAGCCTCTGAAGAAAG
GANNNNNNNNNNNNNTTTGTGTGGGGGATAAGTATTCCTGGTCGAGGAATCAACTTGCGT
CGCCATTGTGAAATATGGGAGTACAGCGGACGAAATAGTAGGGCGGACTAGTCAACCTCC
CTAGCCAGAGTGCACTGAACCTCTACCGATAACGACGACACTGAGCGTCCGCGCCTGGCA
GAAACGGGCAGTTGTGGGAAGAGACGGGCGGGGATAATGCGATGGATCCGTGGGGGGCGG
TGGGCACGCGTGCGATTCGGGGGAGGAGACTTCTCACACCGAAGCGCAAATACGGCCCCG
CTCCCCGCGCCTCCGTCCGCACGCCTTCCTACCGATGCCTACAGCCCGAAGTTGGCAACT
TCGGATCGCCGCCCGCCCGAAGCACGTGGCGACAGTGGCTCTATCCCATGAGGCACGAGC
CACCCACCACACTGCTCATAGATCGAATACTTTGACGCATGGGGCACAATTTGATAACAC
ACATAGGTTATTTAGAATATATCACCGAAAGTGCGGCTAGAGACTTGGCCATGAGAGGGG
AAAAAGCAATATTTACTCGAAGTGATAATTCGCACGAAATAAATAATGAACAAAAAGGAG
TGGTTGGCCGCTTTTATGTGGTACGTTCTTGCCGTTGATACATGGGTATGACGTACTGCG
GAAGGCGTGGTCCTGGCTGTAGTCATGCGCGACACTCTCTTGTTTAGTATAGTTTGAAGC
GACGGCTGAAAACTGACCCTGCTTCTGCTTACTTGGGCGACTATCTGTAACGGTTACGGG
GATAGGGCTATGATACGAAGATTGTTGTGGGTGCGTCAGTAGACGTTGTATATGTGACGG
TATCGCACGGAAGTGTTCGACGGGGTAGATGGCTCGCGACAGACTACGGCGGAATTCACG
GGCTATTATAGGTGCGAGGGAAGGTAACCCCCGTTGGGGGGCGGTAAGGCGAAGTAATCC
CTCATTAAAAGGTGCAGGTAGGAGTACCTATAAGGAGCATCCGAGTAACTTGAGCACCGG
TTGGAGTGTAATGGTGAGCAGGGCTAGTGTTCCCTAGCAAGGGACGGGACGACACCGCGT
CGGAGGGTGGATCTGAATCGGCCTGGGTAGTTGGGGGAGGGGTGTGTGTGCGACGCGGAC
AAGGGAAGGAGCGTGTGAGTAACTGCTGGTGATGTGCGCGGGGCCCCTGGGTGTGATCGG
CGGGGTGTAGATCGTTACTGGTAGATGTAGTAAGTAGGGGGTGGATTTGGTATCCTCTAA
CAGATAGGGCACTCTACTCTAGCCTATATCGGTTGGTTGTAACACGTTGGTCGACCCGCC
TTGTCGTGACTTGTATC--GACTAGGCTGACCCATGGGTTCCCACCCACGCCGGGAAGAG
ATCAATGGTCTGCGGTGCGCAGCTGGGGCGCGTGCGAGCGGCAGGTCTACCGATTTACAA
TTACGAAAAATAAAAAAGGAGAGACTGCGGCATCAGGGTGTAACACAGACGAGTTAGCTC
ATTACACCAGAGAATGGCCCCTCGTATGGGACGCTGATGCTCGTACCGAGGGGATCTAAT
GGCGCGCATAAGTGAGGTAGCGCTGCGTTTACTGTTTTGAGAGTACCTGCCTTCGTCTCA
AAAGAAGTGAGTATGCAGGTCGGAGGGAGCTCGTAATGCTTTTCCCGACTTCCTTGATAT
AAAGGTGGTCTCCAGTTCTGCAGACAGCAAACAAAGTACACCACGGAGGCGCGGTNNNNN
NNNNNNNNNCGGCCCTCGCTATCCTGCGCCCACGGTAGACTAAGTGTACCTTCCGTCTGC
AAACCAGCGCAGGAACGACGATCATCGGGATAGCTCAAACGTCACCGAGACAACACTAGA
GCCGGACCCTGCAGAGCCGGTCGTCACGCAGGGGATCGAACGACCAGGGTGTGAAACTTT
TAAGTGGGGCGTTTGAAGGGCGTCCTCCGACCATATCAGAACGCCTCCGGCCCTTGGACC
ACGAGCGCTAGGGGTCAGTGTCGCACGCAAGGGCAACTCTTGCATCTTGCACTAGTACGT
GGTGTATAGAATTCGGCCGTAGGATGCTTTAGACCCGGCCGACGTAATATCCGGCGGGTG
TCAGGCAGTGACGTGAGGTGCCATACCGGCTGAAGAGGTACTCTCTGAAATGGTTTGGGG
CCCACCGGGGATGCGCGATACGAGATACACTAAACGCAATGAGGCGAAAGATAGTAGACT
ACAGTTTGTTCGATTAGTTGTTCTGTCAGAACACGGTGGCCGTATACAAGAACGGAGGGC
TGGTTGACTGACGAGGTGAACTCCGGCCGCTGCCATGTTCAGTGGGGGGGAATACTGGAA
GCCCAGGGCAGCAGGAGGGACCCAGGTTCAGTGGGCCCCATAGCTCGCTTTTTTTACAGA
CGTACCGCTACCCGTGCCGAGTCCCTGCGGTGTCATGTTCAAAATCACATTTGCTAATCA
TGCCGGACCCCTGATGACCCTCCTCAGCGTCCATAAGCCGTCGGCTATAAACGAGAACCC
CGCCCTTGGGAAGTCCCCCAAACCCTGCTATAAGACAGCTTTCACTACTGTCTCTATACA
TACCCTCCTTTACCGGCCATTACGCACTCTTGACGCCTTCGTATGGGACCTTGTCCGTAA
CTCTTCTGTTCAGGGACGAGTCATCGTAAGTCTGTGGTCCCCAACTCATCAGCAGCCCAA
CCCGGTTTTACAAAAAAAGCTCTACCACTCTCTAAGACGACGCGCTACATCGCCTCGGGG
CCATCGCGGCGGCGTCACATCCCTACAGCACGGTCCGACTACCGCCCATTCGTTCCTGCG
CTCGATACGCTCCTGCAACTACCCCCTAATTTGGGTCAGTCAGATTGGACGCGGGTCAGT
TGCGGGAGATAGTGTCCGGTCCGGCTAGAATAGAGACTGGCAAAGCGAGTGAGAGATATT
GACTTATTACTGTTTATTAGATGGCACCACTGCTGATAGACCTGCTTGGCCCGCCCTCGT
ATCACGAGCAGGGCGACGTAAATGGTGGGGCACGCGTTTCGAGGCGGCGCCACAACGGAT
GGGGTTCAATATTTAACAAAATACAGCGGGGCATTGGCAGGATGAAGTAGCATATGATAA
CTTTTTCCGATCGTTTAACCGTCGCGTTGAATTATCCCCTAGTCACCTGTTTCCAGAGCC
CATGCCTACTGTATGGGGCGCGGCGAGGAGATGGTAGGCCGTTAAGCGGCCTCGCGAGAA
GCATGACCCCGAGCGAGCAAAGACTTAAAGCCGTCAGACGGCCTGTGCGGCAGTGTGAGG
GCGGTTTTCAGGGTCGCATGTCTGCAACAATGCCTGCGTCTGAACCGTGGGAAGAGATCG
TTCAGCAGGGAGGGGGTTATTGTGACAGTCAAGAATGGCTCAAAATGTAATGCCGGTCGG
GAGGAATTGGTTAAAGCCAAACGGGGAGAACCGAGGTAAATAGGAGTCGACATATCAAGA
GGAACGCGTCATCTTGAGCAAGGATTGCGTAGGTCATGGTCAGGGGAAAAGGACACGAGT
GGAGCGCATTTGGCACCCCCTGGTACTGGCGACACGGGTGGGCGCACGACGCTCGCTAGA
CCAGCCTATGAACGACGACCCCAGAGGGACCGCGCGGTGCAGGCCGGATGTATCACAATG
GACGATATTAACGGTGGTAGTTTGGAGAAGGCGAAAGGGGAGCGATACTAAATAGCGCTC
ATGAGCGCGAGGTAAGGCGGGCATCGAGCAGAGGACGGAATCCTCGTGTCTGAGGCGGTG
TGAGGATGGGGCTGAGGGGGAGTACGAGACTCAATGAATTAAGCGCAGGGAGTTTCAGAC
GATAAAAAGTTGATTGATTCGTGAGGCGGCAATCAAGATCAAATTCAGGGAGTTAGCATG
CTACCGGAGGGGAAATCGTCAAGACGGAGTGTCGACTCGGTACATGCTTCAGGACCACCT
TGTCTAGCCTTGGCTTGGACGGAGTCTGTAGTGCATCGCAGGATGCAAGTCAGGGGGTCC
AACCACAGTAGAGACAGTATTGTATTATGATANNNNNNNNNNNNNNNNNNNNACTCAAGA
AGGAGCAAAGAACGGAAAAGCAAGCACGGTAAGGATGAGAGTAAAACGAAAGGAGCAGAC
GACGGGGAACATCTTAAATAGACACGACATTCTGAGGCCAAAACGGAAGTGGAGANNGTT
TGTTAACGATTATGTTGAGCGCTTTAGCGGCGTTACCTGCGTTTGATCAGATTATAAGGC
GTGCTTTTGGCGAGCCCTGCTACTCAGGTGCCATGCGAGACGTCCGTGCCGGTGCGCGGC
GTGTAGAGGGGGGTAATCAGCGGTCGCACTGTCGAACTCGAAGCGCCAACGCATAACGTG
TGAGGCGACCGGCTGACGCCTGGGTAAGGAACGATGACACCCTTGGTTCGGTGGGCGAAA
ACGTTCTATAACATGTTTGAACTGGCTACCACGCTAATACGAACGAGCCGTGCTAAGAGG
CCGCTGATACGCCGGGTTGACCTTGAATCGGCGGCGATTGCGAATTTTACCAGAATCAGA
GTCAGTACGAGGGGTGACGGGCCGGGAACGAGCCGGGAAAGTGAGATGCTCGGCAACTTG
GCGCAAGGAGGAACAGGGAAAGAGGAGCGTTGCCGGAGACCCAGTACGGCATGATAGTGG
CGAACACCATGCAGTAGTGTCGAAGGCGAGGTCAAGCGAAAGCCTCCCTCTATTTCGGTT
ATCCATGTTTACCGCCGTCGGGTTCTAGACTAGCGCTACCGCACCTAGCGTCCCCTTGCG
GCTTACCATCACACCGCGCTAGACGGCTTCGTAGTATCAAGGCGACAGACGGCACCAATT
GAGATCGGAAGGGATCACGACGGTTAGATAAGACGTTAATGCCGCGTAAACACAAGCCGA
GAGAACACGTGATACAAACAGAAACGGGTCCGN---------------------------
------------------------------------------------------------
------------------------------------------------------------
------------------------------------------------------------
----------------------------------------------AAGCTGTTTTGAAA
AGATCCGTCGCGCTATGCGAGTGGAGGCGTTCCTCCTCCCTCCAGTCTCACACTTGCCGG
TCTGTTTATGCATGGCACGTGGTCCCGTACGGCCGGGATACTCGATACAGCTTCAACAGA
TCCCGAGGTTAGATTAGCAGCCAGAATGATAGCGGCGAGAACACTTGCAGTTCACTAGTT
GCTTGAAGTAACATGGAACCTCGGGGACCCGACAAAAGGGGTGGTCCGTAAAGTGACTGC
ACTTCCGAGCAGGCTGATAAGATTCTCAGAAATAGTCGTCGTGACGACAGCTAGTCTGGG
TCCTGGATAGACTTCCATAATGGATCGAGACATGGCCTGGTTCATGCGAACCACAAGTCA
GTTAGGATCAGGGCTGAATGGCGGGTGCGTGGAGAATCAACGGTAGGCATTTCCCAGCGA
CCCCTCCCAAGGGAGCGATTAAGTGGGAGCGAGCTCAGTATTTTCATACGGGTTCCCAGG
CTGGAGGTTCGATGGAATGGCTGCCGAACGAGGAAACGAAGGACAGTGTGAGTGATAAGA
GTAGAGCCAGCGTAGTGGGGAGGGGTACAAGTCGGTGCTGGGTGACACACGAGACTTTAC
CACCGTGACCCGACGGGGGTCTCTCCGGAGTGTGGTTAGACGTAACGGAACAGCACAGAA
AATTAAAACAAAGTGTATTGTGAACACCGGCTTAGTAGATTGGTCATCAATTACCACAGC
TGANNNNNNNNNNNNAAATGGTGAGAAGTGCAGTGTGAGTGTCAGCCGGTGAATATTGTA
CAAGATTAGCTCGGGGGTCCAAAGTCTATTACACAGACTTCATGCATCTCCCACAACAGG
ATGGACATTAGAGCGCAGTCAGAGTATTTAGTGAGACACATGGGGCGCGTCAGAGGTCGC
GCAAAGAGAGTGGAGACCAGGAGAGGTTGTCGAAGAGTACAGCCCCGAGATCAGGGAGAG
AAATACGGAGGCAATACAAGTGCCGGTTGCGATGCTGGACGAAAAGAACAAAATCGGTGC
ACATATATGTATAAGTCATGCGGTTTACCACAAAGTCTTAGGGAAGTGAACGCCCACGTA
GCCGTAGACGGCTAGAAGTGAGCGCTACCCGGAGCTGGTCGCCACACGGGGATAGAAGAA
TCCACGCCAAGACTCGCGGACGGCGTTATGCGATTCCTCAGCGCCAAAGTCTGGTACCGA
CTCTTTGGACTGATGAGGGGATAATGATTATTTCTGCAGGGGTCATATACGAGGACAGGC
GGACAAGGGAGAGAGGGACCGAGAATAAGGGTAGCCGCGCATGTGCTGACCCGGGTGGTG
CGAACGGAGCACGTGCAGGCGGGGGGGTATCCCCGGAGAGCTACAGCAACACTTTGAAAG
GTTATTGGGCGCCGGCAGCCCCGAAACGCCGCCAAGTCTACTCGCCTCGGCGGCAGCACG
GTTGTGAGCATTTCAAAGCCGAGCAGGTCTGTGTACGAAATGAGATAGTTCCGGGGGTGG
TTCCTGGCCGCCGTGTGCTTAGGTAGCGAGTCACGGCTGCAACGGACCCACGCCCGTTTT
AAGCAAGAGCCGCTTGCAAGCGCAGCACCTCACCGGGTTTGCTAATACTTATTAGCTTCT
GATCCAACTCGTTGGAGGTAGTACTCCCCTCCAAACACAACCTCGATCTCACCCGAGCAC
GGCCACGCCCTTCTTTCCTCGCTAGAGCGTAAACAGCGTCACTCCAATGCCGCTTCATGG
AGTATTTGCGACTGCTCCATCAGCCTGGTGCGGGGTGCATCCGGACCGTAAGACTCCACG
CGAAAATCACTACTGCCCGAATCTAATACTAGCTGGCCTCTTCTCCTTCGTGCGTGGATC
GTGCATCGGCCGTGTTGGAGACGCAACGTGGCACTTCTGAGTTACTTCTTCCCTCAAGTG
CGCCGACCACGCAGGGCCTTCCACGTTATACCCAGGTTCTATTAACTTTCTCAAGCCACA
TCATGCGTTCTATGAACTACGTGCGCCGTATAGCAAAGACAGTTTTCTAGTTTGCAGGTG
GAACCAAGAGAACAGGCAGATTGCTACAATGATTCCGTCAGTCAAGTTGAGTTAGATGTG
AACGGGGTGTAGTGACAGCGGCGGATACTGAAATGCTAGTATGTGCGCGGTAGAAATTTT
CCCTGGCTTAGCTCAGGCAGATAGAAACTAGTGGACCCACACCATGGCCTCAGGAGTGGC
GATTTGGGGGCTAGGGGCTGTCGTTATCAGGCGAGTAGACGAAGAAAGCGCCATAAGTCG
ACGCCGGTGCGCAAAAGGAGGGGAAGAGAAACAATGGGACCCCGAACCAATTCAACTGGC
GAAGGATGATAGCTCGATTCGCTAACGATCATCAAAGCGTGCACCGCGACCACGTACTAC
ATGCGGGTAACGCTGATGGTTCGTGAGATTGGTAGGATTCTTGGTGCCGGGAGAGGATAC
TGAACAACTAGGGGATAGTTAGCCCGACATCTCGCGGAGAAGATCGGGGGGGGATGGCAA
ACACTTGACCGGGCAAAGTGCTGGCTGCCTGCGTGACCGGCGGAAGAACTTCGCAAGAGG
GTTTCCTACCGTGTTGGTCTTCACTTCTTTAAGAGTAGCCCTGGCCAGCCCCCCGCGAAA
TATAGCTCGGTATGGATTGGAGGTCCATGGGAAGGAGCTCAGGACGGGCGGCGGCCTGAG
TGACTCGTTGGAATGGGACGGGGAAAAGACAATAGAAACCACGTGGGGGGGGATTCTAAG
GCACACACCCAGGTACAACAGGTAGAGGACTCAGCGAGCGATCAACCACAAGTATGGTCG
TCCGAAGAGAGATGCGAGCTTCCGGATCCATTTAGGATTTTTTTCACACGAGATTGGGAA
GCCAGGTCCTTTTAGCACTAGACAACTGACGGAGTGGCACAGACTATTCGCGTCTATACA
CAACGACCGCCCCCACACCGTCCACGCCCATCCAACACTTCAATAATATCGGANNNNNNN
NNNNNNNNNNNNNNNNNNNNNNNNNNNNNNNNNNNNNNNNNNNNNNNNNNNNGGAAAGTC
TCTCCCGTGCGATGGATGACACTGTCCCTCTTAGCGGTCCGAGGTGAACACTTGAGTCTG
ATCCCCTCAGGAACGGAGGATCAAGGAGCGATACTTATCGCAGGGCTAGCCCGTTGGCCA
AAGCTCTAGGTTGCAGTGGAAATGCAACCGGTCAGTTCTCCGCTCAGGTCCTGCTCCGCG
CAGACAGCTCCACCTCTTACTTAATANNGTACTTATGATTAACCTAGCATCA--CTG-TT
TTTTGTTGTTTCGCTATCGATACACGTAGGAGCCCGCTGCGACTAGACTTTCGTTGGAGC
ATCGGCATGCACTTACCAGAGGTCGCCGTTTGATTCATTAGGTGTCACCAGCCTTCACCA
AGCCCCCGGAGCTTCTCTCGGGGTTTTAAGTGACATGTCGCAAGACACCACAAACAAACC
GTCGCGATGGTTTTGATGTATCAATAAGGGACCGGGTTGCCATCGTGTTCTCTCTTTTTT
AGGTCAGCTCCCGAACTATACGGCCGTCCTTGCGCACTAGGCCTTCTGGCACACCCGTCC
AAGTCTCCAAGAGCACAGGTAACCTCCGCCTTCACGACGTCCCTCCTGCCCCATAACGTC
ACGCTCCAAAATCCACAGCTGCAGGGGACAGGAACTTTTGCAATTAAGGGGGGGCGGATC
TGCCCCGCGAAAGCGCCTGTAAGAATGCCATCCGACCGTCAGGCTTATCCGCAGTCTCCC
ACCGGGCGTGTGATCATGTTACACCAGGGGCGCAATGGCTTTGCCCCTTCACACGACACT
CCACCGGAATGGGCCTAGTGCGGCAGATAGTGTTAATATGCACGCGCAGTTGTGCACCCC
CTAAACTCACCGAACTGGGCCGAAACGCTGGAAGCCTTCCCATCGCCACATATTCCCGCT
CCACTTCGTTCCACGCGTGCCTAGTTATTCTCGTAATGCCCGTCAGGGCGTCTTAGTACT
CATCCGGTGCCCGACCGATGGGATCACACCAAGCGCGACATCTTCAGTCTTCCCCTAGCT
CCATCCCCTCACACATATTTGCTNNNGGCAGGCAAAGTCATTACTCGCCGCGTGTTGTAG
GTTGGGATAGGGTAGGTAGCCAGGTATTGTTACATTTAGTTAGTAGACATAGTTTCAAGG
GGAGAAAATGAGACGGAGGAACTCTGATAGAGAAAGTAATACGGTATGCGGGGCAAGCAG
ACGCTCGCGATCCCCGATGGCTCGTCGTGCGTAACCCGATCGTGGATGGGCAGTAATCCA
AGCTCAGTTAGGCTTATTGTTTCGATTTCTAAGTACTGGGGTGGGAGACCATTTTCCTTC
GAATAATCGCCTAGGGGAGCCTCGCGACCCTTGCGCCTCTCAAACAATATACGAGAATGT
CACGGTTTCCTCAACGGCCTTACGCTCCGTAGCGTCCTCACTCTAGAATGATACGGTTCG
CTGCTATAGGCCCGCACAAAGCCTTCCCTATGTGGTTGGTCAATACATCCGGTCCCTGTG
TTGCGTGGCCGGAGTACTAATCACGACAGGTGTTGCAGGGTTAGAAAGGACCTCTTATCG
GGTCACTGGCCCTCCACCGACTACTCCCAGGGCGCGGCACAGGTCCGTCGTCTTACGAAC
TTCACTCGACCACCTATTAAATGTACTCCGATAGGGGCTTACTGTCGAGACCTACCTACT
TTTCAGTGTTTCCACGTGCAATTCTAGAGGGAGGATACTACTCGCGAACAAGCGATAAAT
ACTCGAAATCGTGTTATAAAGAGGGAACGTGTTCTTGTGGCTGGTAGTGGTAGAGTTTGT
GTTCTCCAATTTCAAGCGGGGCCTCGCTCGCGGCGAGCAAATTGCGCTTGTAGATATCTG
CGGTACACGTTACGTAGCTTGGTTCGACTTGGCGGCAAGTTGGTCGGATGAAGTCCCCGA
AACCTGCATAATAGGGAGTAGGGTGGTGAACATGATAAATTAGGCCATAGGGGCGCCACG
CGCCTCTCAATGGCACTGGTTCCTATTGGAGTAAATTGCCACGCAATTTATGGAGCGAGG
GCTGAAACGGTTCGTCGACATGGCGAAAACTTAAGACGGCCCTAAGTAGTGTCGGCGCAA
TGAGAATTATGCCGCGCAGGNTCTCGAGCAATGCTCCGATATCAGGGCGTGCGTGAAGGA
GAAGGGCGACAAGATGATAGGCAAATCTCGATATACCGATACTGGATTTAAGTGAGTACA
AGGATGCAAAGTGCGGAGGCCTTGCCCGCCCGGTGCTACACTTTCCGAGACGTCAGACTC
ACTTACCTCCCGCCTCGTCGCGCCACGTCGGGGGCTCAGGTACCCCCTCGACTTCATGAA
CCACCAACCGGCAGCCGCCTTCGATGTCCCGCTCTGCAGTCTTGAAGGCCCGCCCGACTG
CCGCGCACTCACCGCGCAGAGGGCCTCTACAAGTTGTCGCCGCTGGGACGGACCTCCAAG
CTGGCCGGCACTCTTCCCGCGATCTGTAACCCTTGCACCAACAGCCTCAAGCGGGCCCCC
CCGCCGCTGGCGTCACGATCACCTGTAATCGTTTGTAGAAGTGGGGAATAATTGGTAGCC
AAGGTGCTCGAGCTGGGCACTCACGCTACGCCACGCACGTAAAAGACCGCCTCGTACGCA
TGTTGCGCAGGAGGGTGTACGCGTGTATGCAGACTACTATGCTGTGACTATATTCTGGAT
GATAGAACACCACTGCCTGAATGACTCCTGTACAACTGGCGGGCAGCCCAGTCTAAGAAG
GACGTTCTCAACAGACGGAGCCGTCGNNNNNNNNNNCGGGTTACTGGGGTGTCCTCCTAT
GTAAAGGCGGGGGGGAGGGGTTGGGAATAGAGCCCGAGGGGGCACCAGAGAGGCCTGAAA
CAAGAGAGGAAGTAAATGACGGGACGACGGGCAGAAAAAGGTAGGACGAATGACAGTGGG
CGGAGGCTGAATGAAATTGATCAACGTACGGGAGACAGGTTGATCAAAGTGTAACTCAAA
TGATGTGTTAGTATTCGGGGTGCTGACGAGTAGAGGGGTTTCACAGCAGGCGGCGGGACG
GCATACCGAGCCATCCTGCAGCAGGGGGGCATCATACATAGAGTGTGCGGTAAAGCAGAG
TAGGAGGTCTGCCGCAGTTCACCCAAGACGTTAGAGGGCCGAACCGGGACTATGCATTGC
GCCACCCTCCGAGGCGACTGATAGCCTCAGGGCCCAGGCTCATTACGGTATTTCCCAGCC
CACCGGCCGGGCGGTGCTGAGAGGCGGAGGGCGATTGCCTTCGTGGGTCTAACCGAAGAA
CGTCGCCCGGAACGCCGTACTGTAAGATCAAAACCTCAGACCTCCTATTAGTAGACCACG
GGATGGGAAGCCGCGGAGCGGAGCAGCATGGGGCACAGAGTGGTACGCTTGAGCGGGGTT
GCTTAGCCAAATTGCACTATTTGCGCGAATGGCGCAAGCACCACACACATGGGCACAGAC
TTTGACAGCATTAAGCGGAATTCCAAGGACTGCGCTGTTCAGACTCGTAGGGGAAGAAAT
GCCCAGAGATGGCCGGCTCGGACCGAGGAAGCCAGGGACAGGCATACCATAACTCATCTA
CACTATTGCATCCTGTCTCACAGCGCTCTCCGACCGAGTGACACCAGGATGAACGTGATT
GACGGATATAATCGCATACTAGTCAACCGATAAAGCGTGCCGGCGGTTGATGCATATTGC
AGGATGTCTAAAGCTTGACCTCCGTCGGAACTGCGAGTCGGCTAAAGCAGGTCAGGCTAA
GTAGCAGCGTCTCATGGCTCTCGGATATCTCGTTTACAGTGCCCAGGCAACCGGTCAGAG
GCCTACGGACAGGGGTTCCTGTGAGGACCCTTTCCGATCGACTCAACCGACTCGCCTCAG
ATGCGGCGTAGAGCAAGAGCAGAGGAGCTCATCTCATAGACCTGCCAAGGCCACTGAGCT
CAGCTCAATGATCTAGCTCTGAATAAGAGCGCTGAGCAAGGGCTTTTCACTGCGATGGGA
TGGAGAATCACGTGGTACTCTGGGAGGGCAATTATCAGGCTTTGTCTTAGAAACGACCCA
GCGTCCATGCGGCTACACAAAGGTCGCAATAGGTGAAGGGTATATGAGGACTCGTACGGA
TACGGGAACAGGTTATGCCGAAAAATACTAGACCGTCCGCTCCTAAGAACAATGCGAAGG
CAGTGAGCTTCAGTGATTGCTTAAAGCACTTTGGCCGCCGTCGCTAGAGCGCTAGGATCA
GCCCTGAGAGAGCGACCGAAATTCGACTGCGGCAGGGGCATGTGAAGGGCGAAGTCCAGG
TGAACTTGAATCCGAATTATGTACAATGGGACTTAGTTTGGTGATTTTCTTAGGTTAAGA
CTCAGGACGCGTGTTTCATTAAGATCTAGTACGGTATAATACGTAGTCACGCCTCGCGGA
TGTGGATGATGAGTGTTAGTAGTGTCACCATGCAAGTGTCAAAACAATCGATACATTGAT
ACAGGGTTGATTCTCGGGGAGCCGCTCATACAACACGTTCAACCAGAAATAGGTTGGCTC
CCGCGCCGTCAAGGAGGGGACAGGACGTTCCGGTCTGAGGAGCGGGCATGACTACAGGAG
CTAGCCCCGGGAGCTAGGGGGGCGGGGACGGGAATGAACGGGCTGGTGAGAGAGGCCGAC
AGGTGTCAGTCCCCGGCGCACGTCGGTCTGCTGCTAGAGAGCCTGGCGCTCCCAGTCGTT
ATATGTGGTGCGCCGCTCCTGCGACCGCGACAGTGGTGACGCCCTCACCAGCTGCGCGTT
AAATCTCGGCGAATGGGGGTAGTGCCGGGCACCGCGGCTTCAGACGCCTGGACGGATTCG
AGGAGGTGCAGCGGTACGAGGAAAGTAGATGGCTCGAAACGGTTACCGAGGCCCGGGTTA
AGCCTGTGAG--TTCGAATGGCGTGAAGGGAACCAGAGGCCGAGTCGCGGGGTGACCACT
GATTAGTCCGTAAAAGAGCGAGAGTCAGGACGCTGAGTAGCCAAAGGCCGCTCCTGGCGA
CACAAGTTTCATCCGCCTCCCCCTCCCCTGAGAGGACTTGACCTGCGGAAGACGGCCGGG
TCCGCAGTATGGATACGGGGAGAGATTCAACGGAGCAAGGCACTCCGCGCTTCTGTGCGG
ATCGAAAGCGTAGGGTTTCCATGGGAACTGATGGACACCGAAGGGTAAGAGCCTCCGCTT
AATAGGAGCGCCTTGGATCCTTACAACAGGTTACCTTCAGAGGGAAAAGTCGTAGACATA
CAACTTCATATTCGGGGAATCACGCAAAAAAGGGTAGCGATGTCGGATCCTGACGGATGT
GGAACGGGCCTGCAGTTGGAGGTTTGGTATATTAGATGGTAACGTCTAATAGCATTACTG
TTGGAACCGCGCTTACGACCCGGCACCCCGTAAGGAGAGAAAGAACGAGAGTAACTTTAA
GTCGGCCAGCACGTGTGACGTCTAGCCTCCCTAGGATTGCGGCTTTCCCTGTACGGTGTA
TTTCTGTCATGAGCACGACCACCAGTGGCAGCGTGCAACGCGCAGATCCCGGCNNNNNNN
CGTCCAAGGAGCCTTAATATGGGGCTTGCCAGACGGGTGAACCCCCCATTGCGGGGGTAA
GCGTGACATTGGAAAGACACACATGCGTTAAGAAGACCGACGATCTTTCGCTTCCGGAAC
TGGTACAATTGCGGGATTCAATAAGGTCGCCAAAATACTAATATGGGAGCGTACAGCAAA
CTCAATAGCATATGGGACAGCGTCCAAGAAATGCGGAAGACGAGGGTGGTCGCGGCGATT
AACGCGCGTAAGTCTGCATGCGGGGTGGATACTCCCCCTTGCGGAGAATGACCCGACCGA
CATGAACGCCACAGCACGTGTAAGGGAGACAAACTCTGTTCGTAGTATATGAAATTCTGA
GCCACCAACCTATATCTTAAATTCGTATGCAACGAAATGTCCTCGGCAGGCGCGGAAGTG
TGGGGCGTTGTAGGGAGCCTGGCGACAGAGAGTGCGCGGTGCTCTAAGGCTTTCAGCTTT
TCCAGTCGCTCGCACCGCGCGGCGGTGGGGGAGAGAGAGAGGGGGGGCCGGCGCTTTGAA
AGTATCCGGGGGGGAGGATGGTAGGATGGCGTAGTGTCACCAAGGCCAAAGCATCAGCAA
GAACACTTTTGATAATCCACCTTCACCAGGGATATCTTATCCACCCGGTTCATATGCGCG
TTCACACATTAGTACAGTTGTCACGGTGCGAACGGTGTAGAACAGCCGGTCCAGTCCTAG
CAGCGCTCGTTGCGTAACTGCAGCCTTGGGTCCGGGACTAGCAAGTCGCCTTAGACAGAG
GCTCTGAAAGGCTGATAAGTAGACAAGATAGGGGCAGAGAACTGTCAGATCTATAACGCG
AGAAGGTTATAACTTACAAGCCGGACCGTTCCAACAGGTAGGACNNNTTGTTAATAAAGC
CATCGCTAACGCTATGTAAATCTTGTGACCTAACCGGCAGGATGGAGTCGTGGTCAGTGC
GAGCCCTGAGACCGAGCCGCGGAGTACGACAGATCGGGGGAGGAGTATATTCGTAGCCTG
ATCACAGTGATCCCGGTCCCGCCCATGGAGGCGACAGTCCACGGACGAAGAATACGGACC
ACATCTGAGATCAAAGGGTTCGGGGGCAGTGGCCACGAGAGGGCGAATCGATCGCCATGG
GCCGAGGAGGGCGGGCCGCAGACGAGGCTCGGTTGGGAGGTCTGTAGCGCGCGGGGAGAG
GGCAGGATTTTCGCCCGGAGGAACGAGGCGCTTAGGGACGCAATTAGGCAGGCGACGTAG
ATGGGCCGGAAACTAGGGGAGCCTCAAGCTAGAGGCGACGATCTCTAGGAGACGGCGAGA
TTGGTGGGAACGTTGCGCGACGTGACACTCGTGCGCGAGGGTCCGGTTTCCCGTATAGGC
GGGCGTCCCTGAGGAGTCTTGGGGAAAGAAGGGGATATGCAACGCCGTGAGGAGCGTTTA
AAGGCAAATTGTGTCCCAATGTGATTATCGGCGGACTTGCCGGAGTGTGACTGAGCGGAG
GGGCCGCAGGGAATAGACCAAGCGGCAGATTACGGGCAATAGAGGGATAACTAAGACGGT
CGTGGCGATAAGGAGGACAGCACAAGTATGGCACTGACGCAAACTCGAGGGAGGACGCAA
ATGACCGTATGATTGACACATCTATGGGCTCTACTGCGCACTGTAATGCAGGGACAGTTC
GAGAGATGCTCGCAATGCAGGGGAGTAGGCGTGTACTGAACGCAGACACACCATAAATAC
GCTATGGTAACATGCGTTCGAACTTAATATATCTAACTTCTAGATTCACTCAGACCAGCC
GCCACCGGTAAATGGAGTGCTTTGTGACGAACACAAGACTGTTACTAGCCGTGAACGTCG
CTGTCAAGTTACCCTCCCTGATTCCGATGTCTTTTTTGGCTTCTCCTCAAATAAATCACG
GTCCACCAATATATACATGTTTAGACCATATCGTTAATCAATCCGACTTGCGTGCCTCAT
ACGCAAGCTCCCCTTCATTAACTTTCTTGCTTCTTACACCTCTGGTACACGCTAGTCACT
ACGTCCCTGCGCGTACTATACAGTTCGTGAAAACATCAGCATGCAAAAACTCTCCGGATC
ATGAATACACTCGGGAAAGGTCTACCAGCCTAGTAAAAATCCGGGAGGGCTTAGCGTCTA
CCAGTGAGTACAGGAGTGACGAGCCGAAAGGCGTAACGTCCTAGTGGACCGCGCCGGATT
CGCGTGGCTCTCCCGGTAAATGTAACTCAACAGGGCGCATCCGGGCAGACGGAGGCCGAG
ACTGGTGATTGAACTTCTGTATTAATTACGCGCTCATCTTTCAAGTGATCCACGCCAAGA
GGAGCGCCGGCGGGGCAGAGGAGTCTGATGCCAGGCGTACAATATTATGCGGGACCCGTC
TCCCGCGCGAAGCTCGAACGGAAGGTCGAAGCGTCGGGGCCATGTGAATAACCAATTTCG
TGCACCCGTCAGCCGGGGTTACGCGTTAATCCTAGAGTCAGGAAGTCCCTTCAGGGTAGG
TTATGGGCGTCGGCCCGCCAGCCGATCTCCTAGGTCGAGCCGACTTAGCGCTGGCTGACG
AGTGACCTTTAGTATTGCCAGTGGGGCCGCCGTTGTCAGAGGGTCGGGCACCAAAGAGAC
AATCAGGAGTACGAGGGAGGGCTCGAATGATGCCAGGGGTAGTCAAACAACAGAGACCGA
CTTAAGGGGCGAAGCCAAGATATACGCGACAGGGCACGTGTTGCGTAGCGGAGACCTACG
CTCTATGCTAGCTAGGAGATCTACATTGCNNNNGCAAAAGNNNNNTGAACAATCCAAAGC
CCTATCCATGAGTACTCCTAATGCCGGTACGTTGGGCGACGGGATGCGGAGTTGGCAGAG
CGACAGTTGCAATGGGGTAAGGTAATGGAGATGCCTCGATGACTGTGGAAAATAACACTT
AA-GAATGGAGGAGCTCCGAAAGTAGAGACAGAACACGCATCTGGGATAAGAGAAAACCA
AAAGTATAAGAGTGTTTACGTGGCTGATTTGCGAGCGGGGGCGCGTGGAGGGCCGGGCCG
TTCCACGGCTGATGGTCGGAGAAGACGTATTTACTTCCTTACAAGCTTTTTCGCTCGTAA
GGGCAGGGCCAAGGCAACCCGTCCACCCAACCTTACGGAATTTCTCTGTTAACTTTCTGT
ATAATGTTGTATTAGATATCATTGGAACAAGCGCCACGTTCATTGGATGTGGTAGAGGCG
AGCATATAGAAAGTGGCAATCGATCCATGTTGTGGTAATTATATAGGGAGAACTCTTTAT
GAGTAGTCGACGGCGGTTTTGTGTGAAGACATACTTTCGGAGAAGTGAAATGCGAAGATA
TATGATCGGGAGGGGGCCACGGTGTCGTGAATATTTCTCAGTAGAATAAGTGGCGAAACA
ACATTCTAAGCGAAGCAAACAGTGAGATCAATATTCGGCTTTGTAAGAAAGAGCATAAGA
AAGGTACGAGGGAGTGCACAGTCATCGTTTATATTGAAGTCATACGTATAGGATCAAAGG
GGGTCAATTTGACCTCATGGAATTAAAGGGTACTGGTGAGAATGGCGATGGTCGGCGAGA
TCAAGGCGACGCAGCCAGAGTGCTAGCGGCTAAGGGAGAGGAAGGGGGGTGGTTTATAAG
TCAGCACATGGGTGGAGAGGTAGTGGGCTAGAGCCTGTGAGAGGTGGACCGTAGCGCTAT
TGGTTTATCTAGTCCACAATACCGGCTACAATTTCCCGCTCGTTGAAGGGTCAACTCGTC
CAGCGTTTCGCCTTGCTGAGTATCACGAAACTAAGGAGGCATGAGTGATGCACCTTTTTT
GGCACGGCCGACGTGTCGCCGAGTAGGGGGAGGTGATTGACATTCTGGATTGTATATGGT
CTAAGAAGCCACGAGATGTAGCTGAGGGATAGTGAATTGAACAAACTATGCGTACGGCCA
GGCACTGCAATCAGAATGAGTATTTATGTCTCTCGTTGTATTTCACATAACTTAGGCGGG
ACCCTAGTTGGGACTCAGGAAGAAACGATTAGAGACAAACAATAACACGGAATTATGCCT
CTGAGCTAGGCAATCAGATCAACTGCGAATGTGCAGCAGCAGGGTTCAGACCCCGTTTCT
GCACGAGGAGATACCATGAAGTGTGGTGGTATCGATTTCCGATATTTCGGTACAAGGTTG
AAGATATGCTATCGGTCAGAGGAGTCGAGGCTCGGACGGTTTGGGGAAACAAGGTTGGAG
GGCGTCGAAAGCAAGCAACTCTTAGGAGTGGGTAAGATAAGAGGGCGAGTACCTATTGCA
AAGGCCTGATCGGTGCATAGCTTGATTCTACACAGTGTCAAGATTAAAGGTAGGGGAGGG
ACGACATGGTCTAGAGTAGGACGACTAATTGACAAAACAACAGATAGATGGGGCGAATCT
GGCACAAAGATCGGACTAAGGCATTAAACTGCGTCAGCAGTAGTACCTCAGAGCGAGAAT
TGGAACATGCAGGGAGGTTCAGGAGTCCCTGCCCGAGAGGTGATTGGAGGGGTTCGCAGC
CGTGCGTTGACATAATATCCAACGAAGGACTGTCTTAGGAGGAGCAAATACGTTAGGTGG
CATGAAATCAGGCGGCAGGTAGTCTAAGGGGTGCGACAGATCGGGTAGACGCTGCCTTAA
GGAGCGGAGCGCTCTCTAGGTATGCGGGAAGGCCATTACATAACGCGGTTCACTGAGCTA
GGTCGGACTGGGTGTATGGGACCACCATTTGTATTTGAGTCTGCCACATTCTAGTCAAGG
GCTACGGAGACAGCATTGATGGTCTACTTCAACGCGCCCGCCGAAAGCATGCCTCTATCC
GGCGCACACGCTCAATGACATTAAGGGCCTCACAAACGGGTGTTTAAGAGACATAAAGAG
CCATCGAAATTGGACATCTGAGACGGGTAGAGTGGGTCGACTCAGATCTGTTGAGAACCG
GCGGTCGGGTTAATGGGAGGATTGGGTTTTGCACGACGGTGCTCGCGGAATCAACAGAGG
AACAAAAGTGGTTATCACCTCTGGCTTGCGCTTGACCGGGAGCCGGCTATGTCGGTTCGG
TTCCACGCCAACTATGACGACAGTTCTCACCCATCCAGTGCCGTCGGAAGACGCTGCAAC
TCCGGAATCATGGCAGTGGCAACAACAGGCCCGCAAGATTAAACGTGTCATGGTAGATAG
GGAGGTGTATAACGTGTGGTCGATGTGAAAGCACACTTGTAAAGGTACGGATTCCCATAG
GAATATTTCCGAGCTGTATCAATTAAGGGGCTTTACAGAGTTTGAGGATGTGGGAATCAG
GTGTGCGATCGTGCCGGGTACCGGATAAAAAAGTCCGTGGAGAGGGTCTCTCCGATGAGG
AGGAGAGCAATTACTCACATGGTTGAGGTGGCTGGCGGAACTGATTGTTATAATATGTAT
GTCGATGTTAGAAGAGATGAGGCCGCAGGGAANNNNNGCTTAACCAGCAAGGAAGAGGTA
CTAGGCGCATCCGGGCGAGGAAGACACGGATATTTCTATTTTCTGTTCTCGATGTTACTG
GTGTAGACGTGCGGGGTGTCAAATGTGGTACTAAGGGGCGGACGCTGCGCTTTTTTAGGG
AGTCGCGCAAAAGGTCCAGCTTTCCCCGTTCGAGGGCTTTGGGCGTGACGCCACATTATG
GGGCGTCATCTCGCGTCTCAGCAAACGCAATACCCATATGCCGTAGTACGGTCCCGCACC
CACGGGCTGAATGCGTGGTGTGGCCCCGGGTGATAGCTTTTCTTGCGTACCGTTCAGTTT
CTTTCCATAGGTTATCTTTCTGGTGACGCACAATGTTCCCTAAATATACCCAGCAGACAG
CTAGGCGAGGGCCTTTGGCTATATCGTCACGGCAGCGAGATTCTGCGAGGACTCAGGGAT
CTCCGTGAGTTATAGGACAGCCCATGGCGGAGACATCGGCATGACTGAGATGGGGACCGA
TGCACGCGCGTCACGCAACCCCGGGTGTTAGTTGCTGCCGACTACGAGCATCCCGCGCGA
AGGTTTTGCTGATTCCGGGTGCAGCACAGTGTATTGAGAGAACTTACGGTGCGGGCTCGG
NNNNNNNNNNNNNNNNNTAGTTACTGCGACGCCCCCCCACTCTGAGGGGGCTTGCGGAGT
TCAAAGGGTTGCAGGTTGTGATCACTGGTCTAACTCCTCCAATAAGCTCTCAGCGACGAA
AATAGAGTTATGCAAAGGGCTGGAGGTGGTGTACATGTTAAACATATATGTGTGATACGA
TACAGAGAGGAGAAACAGTGGGGGCTACGCTGCTAACGGGGGAGCTGGCATGCCACTCGG
ATCCTAATGTGTTTAGTTTCACGGGGGAATCGCCGTAGTTTGATTTGAGAAAAAGGGGCC
GCGATGCGAGTGTGTTCCGCGAAGGATGTGCGTAGGCGTATTTGTTAAAGAGGCAATGTC
GATGTGGATGAGCTCGCTGCCCAGCTAGCCAAATGGCGAGAGGAATAGTCCGGTGCAGCG
TTAGTGCATTTAGGACAACTAGCGCAGCGTAAAATACGGCGATCCTTCATGGCATGAATC
GCGGCGGGTTGGAACCGTATCGGTCTCAAAAGACAAGGCAGAGAAGCAAGATTTTTCAGA
AGATGAAATTGAATCTGTATTGTAGCTAATCACTGGAATCGAAAACTGTACTATGGAGAG
AATGACAGTAGATTCCGCGGTCGTTAACTGAAGATCGCCAGGGCCAGCAGATGTTGTGAT
ATGATTGCATCCACTAGTGGAGCGCTGAAGTACAGTGCGCGTTTTAGTGAGGCGCCAGGG
GGAGGAGGAAGCACATGCGATAACGGTCCAACTTGACCGAGAGGACACAAGATTTGACGT
ATGGTCCACTGAACTGCGGCGAGGATGCTTTTACCCGTATGGAGGTAGTCAGTCGAGGGG
TTTCCTGTACAGGGTGTTAACAGACTCCAGGTCGCTACACTGAGATGGATTTAACTGCAG
CAGCGCTGAACTGAAGGCGCAGGAACGGACCAAAAACAACGTTGGCTAGAACCTGATCGG
CCTCCACGCAGCTACACCGGTTCCCCGGAGTAGAGGGCGAGCGCAGTTGCCCATGACCGC
ACAAATTGTGACCGTACGAGGGGTCTGTAATAGGATCGCTATGCGTAGCGTCGGCGGGTC
TAATCACTGCATCTTAGTCTCTTGGTAGCTGTCACCGTCGCGTGCCATCAACATGGAGTT
TTACTCTCCGGCAACAATGTCGTGTTCCAATCGAGGCAGCTACCGACGCCCAAGCCGACC
GCGTAGATTGGCGCATACCCATCCTCCCGCGTCGCAATCACGGCCAAAGGGCGGGTGTTT
CATGTGCTGCCATTAGGGCTGCCTTATGAGGGGGGACCGGTGAAGTGTTGCTAAGCTACA
TGTCCCGCGCCGCTTGCGTACCTGACTATGTCCTAATAGGTAACGATAGGGTAGCTGCCA
CACGGCTCA-GGACTATGTACTCCTGACAGAGTGTCGNNATCTGGAGAGACGCGCTACAA
TATAGGCGAAACGCCAACCACACGGAAGGGGTGTGGGCGTCAGCGAGTTGACAGTGGGCC
CATGAAGACAGGGCCCGTGCAGCTTCTGACTGGTTGCCCAAGGGAGGGCGTGCAAGGGAA
CGAAGGAGGGCCAGAGTAGGCGCTCGGAGATCTTGCGGCGGGGGGCGCAGATGATCATTT
AACTCTCAGAGGAGGGGATGCAGAAATACAGTCGAAGAAGCGCGAGACCGGTAGCTGGTA
TAAATCGCTGTCACGGGCGGATCGTCCAAGCGGGCAGTAGGGGAACGGTTGTACGAGCTC
AATTTGGGCTAGCCGAGGTCGAAAAAAGATGAATACTGCGNTTACCAAGTCGAGCTGCTC
GGTACGTAACGAGCTGCTGAATAGATCATATGGGGAATTCCCGTTGAATCAACGTCTTCT
CCGCGTAGTATGAAACCTCTCGTCCCTCTACAGTATGCCGTCCGGCCCCCCGGCTCCAAA
ATTTCCTCGCCGTTCCCCCGAATGCCCGCACTGTTGTTGGTTCACCAGCAGCACCCAGGG
CCGCTGGTACGGGCTGCTCGAAAAGGTCCGTTACGCCCCACCCCGATCTACGACCTATGT
CTCATGGCGTATGCAGTAGCCGGCTGACCACTTTGGACATCTGCTGGCTTCCCGACGACA
TTAGCGTCATTGAGACTGTTGCCGGGGTGGCGTTATTGAACGAATACGCAGTATTAGCCG
TGATTATGGCGTACCAGAAGGCGTTCGACAGATGAGCAGTGACCCAGTTATGCGGTCGCT
CTAAACGGCCAATGGGCACGCATGCCGCTCCAGGTCCACGGAAGGGCAGGGAGTACGGAG
GGGGGCAGAGGTGGGCAGGGGGCGTGGGTCCATCACAGATATTAGTCGAGACCGCGGCGT
CCGTAGACGGACCGGTAGGGCCTTCCNNNNNNN---------------------------
------------------NNNNNNNNNNNNNNNNNNNNNNNNNGGAATGGGGCGAGCCGA
GGTGCCTGTGGACGGCCTGTTCGAACTGGAAAACAGCCTCGACGCGCTTTAATCAGACGT
CGTCATCACGGCTGATCCATTTGCGACTGTCGCGGACTCCCGTCACCGCTACATCCTCCG
AACGCGTGCACCGAGGTTCCGGGACTAGTGCTCGTCGTACCCTGCAGCCGCTTGATCAAG
GCCCGTCGTTCGGAGATGCGCCAACTGACGCACAGCTCCTATGTGTCGGATCGCCTCCTT
GCGCTAAACGTATTGAGCGAGGCG--CTCCTGCCCCCGAGCCGCGCCCCCTGAGTCCCCT
CGCTGTTTGGCTCGCCCGTGTGCGCCCTCTAAAGGCGGATTTTCTTGTGAGACCGCTCCT
CTGCTCGTATGACTCCAGCGTCTAGCTCCCCCTATTCGAAAAGTTCCTC--CCCGACGAG
GCATGGTTCCAGTTNNNNNNNNNNN-------NNNNNNNNNNNNNNNNGGACGAGTATGC
AGGTGGGGGTGGAACTACAGGTGGCTGAGGCACCAGCTGTCTATCGAGCGCGAGGGTGTG
TCGAGAAGTGAAGGTCGTCCTCGCGTAAGTTCGTGTTGAATAGGGTGAGCCAGCTGCATG
AAAGCAGGAGCCTATTTTCTATTTGCGCTTAGGTGATAGCGTTTTTCGCTCACTTACTTT
ATTGTATTCTCAGTAGTCGGGACAGTAAGTAGTAAGCACCCTTTACAGGTTGGGACCCCA
GGACTAAAGTGCGATAGCGCAACGTGAGCTATCGGGGGACTGCGNNNNNNNAGCCTACGA
ACTATCATAGGGACTCCAATTCGTAAGACGGAGGAGTATTGCTGAGTACCGTTGAAGGAA
AATGTGTAAAACGCGCTGAGCCGCAAGACATAGAAAGATGTGCGATAGAGGTTGTAGGAT
CGAGGGGGGTCAGAATAGTTGCGAGATTGCTGGGTTGGAGCGTCCCTTTGGGGCGGGGCG
TATTAGGTGCAACGCAATGGGAACTAGTATCGGGAGTGCACGCGCGCGCTCGGAGGAAGC
GAGGTCTACCCGGGACGCAAGGTATTTAGCTCTAGAGAAGAAGTGCCAGAGCCGACTGAT
TAGTCAGCGAGCAACGCGCATAGAGGCACCCCTAGTCCATACCCCAGTCACTACTCATAT
TCACTTCCTCCCCCTATTAGCCACCGTGTATTTTCGACAATGTGATTGGCGTACCCACCC
AAGGATTGGGCAAGGAGGGAAGGGGAGGCTCACAACCTAGCAGCTAGAAGGCCTGGCTTC
TGACCTGGGACTGCATCGGCCATTAGAGGGCCAACGCTGGACGGGACGCGACCGACCTGG
CGCAAATGCACTTGGCGTAGTCCTACGCGAGGAGAGCTACCCCGTGTGGGTGTACGGCGG
CCGGCCAGATGCACAGTCGGAGGTTCCGCTAGCAGTGCTACGCGGTGGAAAGTTCGCGAG
GCGGGCTGGATAATGTGGCGGTAGGGACGCGCTCTCCGCGGGGTCAGTATAGGGTAATGT
AAGGGTAGACAACTGCATGTGGGGGGCTCCAGATGGCCAGTTGCATCAATACCACCACCC
ATTTAGTGGCACCCGACTAAGTGTAACTTGGTCGGCCCGCGGTATCTCGCGGTCGTTGAA
TAACCCTCAAAGCTTCGTGACTATTTATTCATCCCGCAGGGGCTAATTCCACACGCAACC
CCCCATATTCCCTCATCGCTATATTGGTCCCCACTAATTATCACTCTCTGCTGCCAAGTC
AATCTCCTGTCGTTGACTCATATACTCAACACTGCCAATTAGTACGAGGTGCAAAACATT
CACCTTATTGGGCACTTCTTACGACCCCCGAGAACCGTTCACCCGGATTGGCATCAGATT
TCACATCAGCCCTACACTGTAGAATCGCCTTCCGCCTACGCAACCGATTTGCTGCTTTGT
TTCACACGAAATAGTGCGGCCACTCTCGCTAAGGCGACCCGGTTTTTGCGGCCATAGGAG
CAGGTTTTGAACCGTTGGGTGCACTGGTCTGGCATGAAGATCCGGTTAGAAAATAAGCAC
GCATTGTCGTCTAAGACGACGAAGATCGCGCTCAATTTAGAGCGTAGTGGAGAGGTCCGA
CGATTGCTAGTTTGCCCTACGTCGGATCTTCGCTACCCTCTATATAGAATAATTGGAGAA
GAGTGGTCAGAGAAGGACTTCTTAGCTACCAAATGTTCCCCAAAGCTAATCTACCTTAGT
CCTCTGTCGCAACGTTCATTACTCCTAGGTACGGAGACCAGTGACGCGACACTGGTGTTG
AAAGTCATCTATGGTCTTCGAACAGCGTTCTTTCTGCCCTTTGGCTTATCTTAAACCTGT
TATCATAGATAGCATCCCACTGAACCTCCTTGCCCGTCTGACCGATCTTCCCTAGACAAG
TCCCCATTGTAATGGAGGTCTTAGGCCCCTATTGCGTTGGACGGAACGGCCCATGGCCTC
CGTAGATGCATATGATTTTCCGTGTAGATTCGTCCGCAGCCCCAACCACCCGTAAGCAGT
CCTAAGCACCTGCCCACCCGGCTCTCGCACGCCCTTGGGTCTCTGTCCCGACGTTTCCAG
GAAAGCTGCGCGTTCACCGCAGGTTCGCTAGCGGACGCCACGCCTCAGACACACGCGATC
CCTCTACCATTTTCAGAGGCCTCGGGGCTCATAGTGTCTTTAGAGGATTGGCCCGGCGGG
CCGGGCGCCCTGTCTGTGTGAACGTGGCCGAGACAGGAGGAGCCAACAGATTCGGCTAGA
TACTGACGTGGTTAGTATATGGTGAGGCGCGGGCAATAGGGGAATAAGAGTGTATCGAGG
GAAGCAAAAGTGCAAGGGCGCGCCCTCTGTTACCACCATACCTTGCATTTCCACGGAGAC
AACTAGGGAGCTATGAACGCTGGGCATAACAAATGGTCCGCACATCCGTGGAGACACTAC
GCGGATCTTCGATACGACGGCAATCCACAGCACTTAGTCCGTTTTACCTGCACGCACTGT
TACAAGTCAACTTAGTGCTACACTGCGTGTCGCCTAGTCACACCGAAAGCCACCAGTGAA
GCAGCGCCAGAATACGGGAAGTCCCATTAGGAAAGTTCATTGGGCTTGCTGTCAAGCAGG
GGGACTGATGATAAGAAGAGAGGCGACGTTATACGCCGTCAGATCCTGGTACTGTTCGAG
CAGCGTTGGCAATCTAGTGTTCAACGCAACTATATAGAAATCGGAGAGCTCGGTTGCTGG
CAGGTAGGGGGTATTCAGCANNNNNNNCTACGACCAGCATCAGCTCGTTCAATGCGCTGT
CACTCAACAGCCAATCGCAACCGCGCGAACAGCATATTCGAGACTACAGGAGCATGAGGA
TAATATAGGAATGCGTTTCACAGCCTGACGCGGAGATAACAATTGAGGCCTAATACAGAT
TATCGAGTCAAACATAATATGGCGGTAGTCCGGACGCCACGGGGGACGATGGGACGATCG
GAGCTGCAAGTGTACTGCAGATAGATTCTATTATGTGCTAAGTAACCCTCAAACTGG---
AGGGCGCAGCCCGCCTGCACTTTGGTTAGTTCGTGGGAGTTGCGGTGAGAAGGTAGCCCA
TGCATGGTTCTGCACCCTTACGGTCGCCACCTTACCGTGCCTTCTGCCTAACTATAACTT
TGATCTCAAGCGCTTCTAGGTAGGAACGACAAGTGCTTACAGTCACTCTAAAAACATACA
AACACGAGTGGTGTTTTCTACATTCGTTGATATCATGTTCAAACCATGTTACCCCCAGCT
ACGGGGCGCGTTCGTGAAGCTGTCATCGCTACTGTGAAACTCGACAAGGCATAGAATGTT
AGAACTAATATCTCATCTAAACACAGCCTTTGCTTCATCTAAAACCCCATTAGCAAGCAA
GTATGGCGGACGCCGGTCCATGCAAAGAGTTGCACCAGCCATCTTCGGCNNNNNNNNNNN
TTCGTAGAGGGAAGCGTTGTCACAGTTTAGCTATCAGTGACAGCTAGCATTTTTCCGGAT
GGATAGACAGCCAGCATGATTCCCAACCAACCTAGAATGAGTTAAAGGATACGGTAGACT
CACAATAACAAAAATCTACCAATGGCGATCTCGCAAAGAACCACGCCCTTGAAAAGGCAG
GTAGCTAAAATTCAATATATTATGGCATCCTAGCTTCGAAGTAGTAAAATTCTCTTCTCA
GGTCGTTCAGAGCAAGTTGGGTGGTACTGATTGGGTATAAGGCGAAACCAGCAGGCTAAG
AGACGGTCGGCGAGAGGTGTGGGTCGGCGGTTCCCAGGAGACTCGGAAACGGTCCTGTCG
TTTGAGGGCAGAACGTTCGAAAGAGTACAGGCCTGTCGCGAGAGAGGTGGTACCCCGGCG
GCCCTGGGCACCAATCGGATATAGACAAGTAGGATACGCCCACTGGACGTTGAACGTAAG
ACGAGCGCCCTGTCGGAAAGGCGGCGCCGTAGAAGGCATATTTTTAGCCTGCCCCCAAAA
GAACTGAATGGGGGCACGGAAGAGAGACGACAAACGAATTGATAATCTCGGAGGGCAGGC
GGAAAAGGTATAGAGACTACTCGTTGAGAATCTGCCATATCATGACGAACAAGACCCGCG
GACACAGTACCCCATCTGTAAGGCGGGTAGGTCTTGACCGCCTCTGCGCATCAAATCTAA
ATGAGGAGCGGGTTCCGAGGAATGCACGAATCAGCAGCCAGTTTACACCAACGGAAGGGT
TCGGTANNNNNNNNNNNNNNNNNNNNNNNNNNNNNNNTAGCGCTAGTAGCAACCAAACAG
TGAGTGCGGTCTATTCTAACGCAGCCGCACCCATTTCTGGGATAGTTGATAATGGAGGCT
TTGCAATTAGTTCGAGGTAAGCTTATAGAATGCAGTTTGGTCGTACCGTGTGCTACCCCT
GAGGGCTGTACGGGACAGGCCCTCCAGGTAGGTTCGTGAACAGTGTAGCCAAGGGGACTA
GAGCACCTATGCGTGCATCGGTGCTCGAAGGGATGAGGAGCGTACAGCTCGCAAGGGGGG
CGCACAATGGCGGCAACGCTAAATAAGGCGTGCGGCTGAATGCGTTTATTTGGCAGGCCG
GGGTCCCCGTTACCTACCTCCACAAATCACAGCCTGACTAAGGCCTAGATTTACTGCTTG
ACGGACCGATCCTGCGGCTTGCAGCAACCACACCGAGAAGTGTACTCTGAGCCTCAGGAA
TAATCCCCAAACCCCGAGCCATGGTCATTAACCAACTACATCACCTCCATCTTTACCTAT
AAACGGGGGTGGGGTTGCATTCTCAGTGCGCTTAGACTGAATTGGGTCCTAGATCTTTCC
AAAATCTTTCTACGTTTTTTCAAGAGTCACTTGCCTTACCTGTGGGAAAACGCATATATG
AGCACAAGTGTCCGCATACTGTTCCCACCAACATCCCGTGGCGGCACCCGGTTTGGCCGT
AAACTCGCATGCACCCTCAAATGTTCCGACAGTACATTACAACATTACAACGCCAGATTC
GTTAATACAGCTATAGGACGGGCTCATACAGTTCTTAGTCGTATTAATGTACGTCTATAC
TATATTATTAGTAGGACGGACTTGTCATGGGTCGGCTCTTCGGAGTGGGTACGAAGTAGA
ACACTCATACGAAACGCATATAGACAATTGATCATGGTTCAGTGCTCGTTGTCCCCTACG
TCAGCTGACCGGACATTTAATAAAAGTCGGCTCTCCCGTCGCAAAGTGTTACCTCAACGC
AGAACCCGACAGGCCTTTAAGGGGTCGATTTGTGCGTTGGGACCGAAGCTCATGCCACAG
CCTCACTTCGAGGCTTCAAGCTGCCCCCACCTGGCAAGCGGCGAAAGCTTGCTGCTGCGA
CCATTCTGATAGGATAGTATACGCAACTTCTATCCCATTAGGGCCCAAAAGCTGGACGTT
GGGACTATTACATANNNGGTTATAAGTTAGTGGGAGGAGCCAATTAAGGATTCAGCAAAT
AGTTTTAGGGATTTTGCCAAAAAATTATAGTAAAGAGGTGGTGCGTCAGAAAGCCTGCGG
CGAACACAAACCTAGGGGGCGATGGGGAGCCTGAGTAAACCAGCGCCTTACGTATGATCT
TTTATTATCGACTCAAAGTTGAGTCCGGTCCGTGATGAAGGGACTGGTGAAGTCGAAAAC
GGGCAGCCTTGGGACATTAGGGGATACAGGGCGCCTAGCGGGCGGCACTATGCTGTCGCC
GCTACGGTTTAGGTACTACGGTAGGGCACCCTACTTGGGCACGATCGTCCTTTGTGCTGG
GGGGTGTCCATTCCCCCCTTTTTATGTCCGTAAATCTGGTATACAATTTTAATTCAATCA
CCGGTGCGTCCGTTTGGCTCTGCCGCGCGTTTTCACTCCAAACCTTCTGTTAGAGCCGTG
CACTCCTAAAGGTTTGTCTCTCGTCTGCAGTTAGCGGGGCCTAGACTATGTAAGCTATTG
CCTCCGCGCTGCGTATCAGCTGTTTCGCAAACACCCGCGGTAGATGTTCAGAGAGGTCCC
ACCGTTGATCACGGATCCCGCGACTGACTGTTCCCAGTCGCTTGCCTGTGCGGTTAACAT
TACTCACTTCTCCGGTGGCAACACCCCGCTCTGGGTGGGCCACTTAGAGGTTGGTCGGGT
GAGAATGACTAATCCGGGAGTCCGCTAAACCATGATCATCCATGTGGCGCGGTAGCGCCA
AGCAAAGAAGGAAGTTGCAGCGCACGGGGTTCACAGAGGTTCACTCTATCCCAATCGACG
GGCCGAGCGAATACAGGTATCCCAATGACCCTAGGTGGTGTCCCCGCCACCGTTTTATAT
CTTATCGACCGACTTTCAACATTGAACGCAAACACCGAATATCGACTTTCGCTCGGTCGC
CTCCCTCAAGGGCGGGCCGCGCGCTAATGATGAGCGGCATTCCATACTCTG
>GCA_000440455.1
ATGGCTCAACTTGGCGGAACACGGGGGTCCAATGTAGATCTGAACCAACCTCGCCAGCGC
ACGCGGCGTGTGTGAGGGTTAGCAGCTGGGAACTCACTTCTGGCCGATCGAGGATACCCC
CATACCATACACATAAGAAGTGTGGTACATGTGGGGCCTCAAGTCGCAGCTGCAGCTTCG
GGAGGAGAGTATCGTGATATCCCCCGTTTAGCCGCAAGGGGTTTCCGTGCCTGCGAATGC
AGGGGTTGTCCCCTAGGGTATGAGCCAAGGGCTCGCGGCAGTTGTGCTCTCCCGAAAGGG
AGGGATTCCTGGGTCTTTGCAAGCTGGGGTACAACCAAGACCAAGACCGATCCCAAGAGT
ACTCATCCGTTGATAACCACAGTTTTCCCTGACTTGTTCGCGCCTTAACTTGTACTTTCC
CAGTACCCGTGACGGTGCCATCTGCATTTACAACTACCCTAATCCATGTCCAGCTGGCCA
GAAAGGATTGTGGTGCGGTGCATGACCAGTTCGTTTCAGAAGGTCTGTTCATTTCTACCC
CTTGTCAACGGTTAAACTACCACGATTGGTACCGTCAGCCCCCTCCGCTCCCGTGGCACC
GTCCTACGTTCGCACGCCCTCTAATTCGGAACTTAATTCGCCTAATCACAATCACTCCGC
TAGGCCTACTCCTCATCCCTGTCTCACACATCTGCTTGTGGCAGTCCATCTCTATAATTA
TTGTCTTATCATTGGAACACACCTACGCGCTGTTCCAACAAACGCTCCTGTGGATCGGAT
GCGTAGTAACNNCCCCCGCATTCGAACCAGGATGGTGCAAATGGAGCCTCCTTCTATTCG
ACCTCACTATCTACGACCGCGCTTGTACTCAGGCCGAGACATGATGTCGAGCCCCCATAC
ATGAATTCTCATAAGCTTGACTTCCTAGGTAGATTACCAGGGCATACGTGTAGCCTATAC
GTATTTATCGGCCACGTCGACTACCTTGATTATGAGAGACCGTGAATACGTTTACCCCCC
CCTATAGATAGTCAGTAACCGTATATTTACATAAGAACTGTTATTTGAAAGGTAACCCGT
CTACAACGGATAAATGATTATTACGGCTGCCACTTTACTCCGGCGGCCATGGAAGGCACT
AGAGCAGATCCCTTTTAATGGCCACTAATGTCCTCCTTGGAGTTATCCGAGTAACACTGC
GGCATTAACGCGAGTATGTATCGGTTAGTGGCGTTGATCAGTGACTTCGGGAACCCAGAC
ACCGCTGGTAAGCGCCCACCACACGCAGACTATAGGTCCCAATCCATTGTAAATCTTACT
GAAGCCAGACCCGCCGTTCACGCCACGTAGTAAGTATGTATATATATCGTAGACTACGTA
TTAGCGGCCGCGTACTTCCCTAAAACTCTCTCTCTTCCTATGTTCCTAACCTTCCTACCT
TACAACGCCTAATTCGACAATCCAATCCTTGGTGATGTCCACATCTTATAGTTCATTGCG
CTCAATCAACTTGTAACTAATAGTTTATTCACTGCCCACGCGGAGTTATGGGCAACTACC
CCAAGTACGCTACCNNNNNNNNNNNNNNNN------------------------------
-----------ATATCGACGGGCCTTGCGGAATACGTGAAGAGCGACTGAAGAACAGCCG
ATGGTCCGGTAACGACGGTCACAGGGCCATGCAATTCTAAACCTGCAGATATATGTCCTG
TCGTTACCCGCCCCCACAGCTATAAACGAGAGGCTGTTGTGCGCGATAAGTGTCCTTAGT
AGCGAGAACGACACCAGGGAGTAGTACGCGCTAAGACAGAGAGTAGACAACGCAACTGGA
ACCGTCAACCGCATGCGAGATGTAACTCATATGCTGGCTTTAAGGTCCATGAGGGGACGG
TCAGTCTCGCCACGCGTTTGGTTGACAACCGTGGCCGACTTAATCTACCTATCACTAACA
ATCCCATCGTGGGGTCTGCCTGCACCACCATGTGTATAGACTCGGAAGCCTCTTGCACCT
CCCGTTTGTTAGTTCTGGCCGCATCCCTAACCTCGTTTATACTTGTAGGCGAGCCCCAGC
ATCAATCACCCTCTATCACGATCTCCCTTTAAGCAATTCTCGTTCGCTTCATCTCTCTGC
GCATCCGCGGTATGACCCGTTGGTCTTTATTCTCTCGCGGCCGGTTGCCCGGAACTCGGT
CGAACGTGCGGGGGAAGCAACTATTCCAGCCGCGGTTATTCGAGCGGATGACCTCCCTCT
TCATGCGCTCGGCTCCCCGCACACTCCGGTGTCGAGGAAGTAATCCCCGTAACTTTCTTC
AGCTTATCACCCGACCCGCCTGGTTGCTAGAGGCTCCCGCGCACGTAATTCCTTAGTGAG
CTGGAGATACATCCCACCTCCACCGTTAGTGGTAGGCGCGCTGATGAAAGTTCCAGTAGT
GGTGAGTTGCACGGCCCTGGAGCCCCTTGGGCCCGCCTAGAGACAGCCACAACATAAGTG
CGCTGGCAATTGAGCTTGCCCTTCTCGGTGAAGCTTCGGACAGGAAGCGTCTGCCGACTA
GACTTGGTGTGGGAACGTCAGGATTATAGCCGCAGAGCGTTTGTGTTCTGCTCCTCCGTT
AGATGAACCTGTTCCCAGAACTGGTTTCTCCGATCGTCGCGCGAATTGAGCCTGGTTTGC
GATCATCTAATGAGGTTGGACCCCTTAACGTTTTCTACTCGTCTGTGCGCTCACATCCTG
GACAGTTACACCGGCCTGGGTCGCCATGTGTATATTCATTTCACCTGTGACCTATCTGAG
CGCAACGGTTGGTACAACTGTGCTGCCGTCTGTCCTACATAACACCTTTGTGTACGTCGC
TGCAGATCTGGGCGCGGTAGAACAGCNNNNNNNNNNNNCCGGTCACGTCACCACCTGGGT
TTCCGNNNNNNNNNNNNNNNNNNNNNNNNNNNNNGTTATGTCTCTTTCCACAATTCGCTG
AGAGACACCACTGGGATTCTGCTTTCGCACCGAGGTTACATGGTCGCTGGTCGCCGGAAG
CTAAAGGACTGCTCGCGCTTGGCGCGTTCTTGTGTTGAAAACCCGCAGTCAGGGCCCTCC
TACTCGAGTAAATTGTCTGCGGATTTAGTGCGGTTTCTGTCCTCNNNNNNNNNNNNNCGT
CCACGATCCACAACCTGGANNNNNNNNNAACGGTGTCGGTATACGGCCNNNNNTTCGCAG
ACCAATTGCTCTACTCTGGAATTATTACGATGTGGTCGCCGCCGTCCAGTCCACTTGCCT
GGAGGGGTAGGCCCCCTCTGGCAGGAGTCAGTGACAATCGTCATCCATCCGATAGCAACG
ATGATCTGGACATGCGCACCACCTTCTTTCCCGCTCGTCCGTGTCGGTGGTCTCACCACC
TACCCTCTTAGCTTTGCCTGGGGACTGTGCCACCGCAAGCGGTTTCACTCCTATTTATTG
CCGCCTTCATCCCTAATTCTTATCTCTATGACATTCTGCTGCTTTTACTATAGCACCTTG
GCGAATAGAATTTCATACGGCTCAACTACAGGCAATGCGTCGGCGGATGTGGTTCACCGT
GCACTCCTCTCCTTAGCTCCCCGCTTTCCGGCCCCTAGCCCCGGTACCCCACTGACGCCT
ACCAAGCCTGCTTTGGCCTATCAGACAAGGCGTACGCGTCACACGGGATTCACCGCAACG
CTCGTTACCTTCGTCACACTCGACTGCCGATCATCTCGTTGTGCCGCTTCCTCAATAGGC
TCTTTGGCCAGAAATGTTTAATTGCTCAGTATGTCATCCCCCCACCACTCTGCGGCCCCC
CATCCCCCCACCTTAGGGGCTTCGGCCTATCCTACCGGTCGGGGCCCTTCCTTCCATCGC
GACCTGATAATTAGCCACCTACCCCAGTTCTT--GTGTCTCCTCCCGGGAAGCCCCCCGT
ATGTTTAGCGAGTGAGCCATTAGTGCCGGAGTCGGCCCCTCTCGCCGACGGAACGGTCGC
TTGAATTCCCTCGTTCTGTCGGCTATGATGGACGACCTCCATCAAAAGTCCACACCTTCC
CGACTGCAGGGCATTTGAGCGAGTGTTCCTAACCCAACACGCAAGGTGAAGTTAGGAGAG
CTGAAACTAACTTTATTCCAATTTCACCGTATTACATTCGTTCTCGACCGCTGACCTTAG
TTGTATGCTCCCTCGCTGCTTGCATCCCCTGGACCTACGGTATCTACAGATTGGGGGGGG
CCCGATCGGCTCTTTGGTGCCGCGTTCCAAAGCCCCGCGTGCAGCGGCCTCTCATGATGT
TGCTGTTCCCACGCCGAGGCTAGTTCTTGAACCATTGGTTGGATCTATTCACCACTATCA
CTTGGAAGGAGGGAACGGGTTTATTACTTACTTGATGACTATTATACACAGACACATTTC
TTGTCGTAGCAATAATTGCCACGGCGCCGCCTCAACAAAGCCGAGGGTAGGCATGCGGAC
GGCAGGACTGCCCTGCCACTAGTCGGCTGCCGCATCCGCCCCCAATTTATCTCCGTAGCT
ATTTGGGCCAACCGCCTATCGCTGCTAAGACCTCGCTCCCTTTACTCTATCCATCACTCT
CGTGCCCCCAGCAGACCGACTAGATGTCGTGAGTCTTTCGCCACGGACCAAAAAAGGCCA
TCACTCTGAAACCGCATCGCACCCGCAACAACT--ACAATGTGGCCTGTATGCGGGGATA
AGAAGGAAAGACAAGTCCCGTCGTGGCGGCGCTGCTCACACTCCAGCGTGTCGTATCCAG
CTGGATACACCCGCCTCTGCACCCTCGCCCTCGGAGCTGTCACTAGCAGCTATCATTACA
CAACATCGGTCGTCTCAGTGAGCCTCGCACACCCGGGTACTTCCCAGCGCTCGGCCTTCC
CGTGCTACGGCGCCCCCCGCGGCCTGGGCACCCCTACTAGCCCTCCAACCTCGCCTCCAT
CAACGCGTTTTCAAGGTAAGTTCAGTACCTGCCCTAATCCGCGCGTCTACACGTACTTCA
TCACGCATAACTCCGAGCGTAACCCAGATGTTGCTTCCTTGACGTATGATCCGCATCAGG
ACCTCGCTCCCCTACGCAGGCTGCGCCGTGCCTCGGGATGTACCTCTGCCGTCCCCGCCT
CTCAATCCTCAGCAACCCGGCTCAGCCCTATGGTCCTTGCAGCTCGTTTTGGTCCTTCGG
GCAACGGTTCGCCTCCAAGCCAGTAGTCGTAGAACCAGCATGTCCCTCCATTTGCTTGTG
GGCTCATTGAGGTGGTCCCCTCTCCTCCTATCACCCCACCGTTATCATGGATGGATGCGC
TGTATCCTCGCTGCCACTAGGCCAAATACGAGTATCAACTGTGAGAGCACCTTAACACTT
CTCTACTGTATTCCGGCGCAGTGCCCGTAGACATTCCTGCTTGCTCCACCCCTCATCACG
ACCAGGTTGCATTGACCAGGCTGTTCGCGGCCCGACCTGCGCCGGCGTGAAACCACGTAG
GGGATTCGTGCTGCCCTCCGATTGCCCCTCAGTTTGGGTCTCCTTAGGCTCCGTAGCGTG
CCGCAAGAGTGGGTGATGAAAGGCGAAAACAGTGGTCACTGTTGACACATCGCTTAGAAC
CGCTACGGTTGTCCTGCCTCTACATCGCCTTGTAGTGAGCATGATAGTGCGATTTTGCCC
CTGCTAAGGCGGAAGGGCGGCGATGCTAATCTGCAAATCTCCCAGTGCGGCGCGTTTATG
TGTCGCAAAAATGAGGAGGATCCCGAGTTTCAATATAGTACTAAACATTGGCCTTATGAG
CTGCCGGTCCTCTTTGGGACTCTGAACCGGCTTTCGAGAAGGCCGGGATCCTAGGACGTC
TTATTATATGCGTAGGATGAACGTAGCTGAGTGTGGGTGGTGAGTCGCACGGTTTCCAAG
GGCCAATCTGGCTTGAGCGTTGCCCATCTATGCTGTAGCGCCGCCACGTCAGCATGGGCG
CCTCTGAGCATTTCGTTGAGTGTCTCGACGGCGATATGGGCCCCCGCTTCTTTTTAAATC
GTCCTCCCCTACCCGAGTACACCCCCAAAGACCTGTTAATGTCGTCTGTCTCACCATGGT
GGTTTTTTGGTTATCCTCTCGGCTACGCCCCCCACACCACGTCCGGCCGCCCGATTTCTT
CACGTTCGGGGCCACTTGGAGGGAGCATTTGTAGTGTGCCGTCAATCACTGGGTAAAAGT
AGCGTAAGAATAATCGGTGTACTCGACCAACCCGTGTGGCTCCCTATCCGGCGCCGTGCC
ATACTGGGCCGGGGCCCATTCTTCCGCCGACTAACCCGACGCCAGACGTACGGTACACCC
CCGCCCTCAAGTAGGAGGCCTACCGTTCAAGAACACTCTCCGCCCGGGCAACACCGCAAT
CATAGCACTGCCCCCCAATCCCGATTCACTACCTTCCCAAGTATACACTACGCCTGAAAA
AGACTCCCGTCTCGTTGCAGATAATCGGTCTCAAGCAAGAAGTGCATAATGATGCCTACG
AACCCGACAATATCTGAAGCCAACCCTCTCGACAGGACGCACAAGGTTCGGAAGCGTCCC
GGGTCTGTGCTTAATTTCGCGGGTACGGTTGTTCGTGTAGGTGCCTGCCACAAGGGCCAT
GCACATCGCCCGGAAGGGAAATCCCTGAGTCCGTACCTGGCGCCCGCTTTTGACATCGGC
CGACATATGTCGACAGTCGTACGCACGTATGAATCCACGTTCTCTCCTCGTTTCTTGTAC
CACAACCCTCGGGATCCCGGGCACCTGCGACACTGGACTACTTGGGATAGCTTTTCGTAT
TTAGTCTTCTTCTGTGAGAACCTCTGACCCTGTTCGAAGTCTCCGTCACGTCAGTAGTCG
GAAGCGATAAATTGTTCTAATAAAATGGAACGTCTACCTTTAGAATTCTCTAACCTTGTT
TATTGGCTCCGACGTGCGGCGGTCTAGTAATATACTTTTATT------------------
--------------NNNNNNNNNNNNNNNNTCAGTTAATATCATTGCAACGTAGCTGACC
AGCTTAGCGCTCCCTCGCTAGGAATATTATTACAGCGAGACCGTGGGTTACGATGGAATC
CAATGGGGATAGTGCAATTTTTAACATCTGAGCTACGCCGATCTGGTGCTGTCACTTTAA
GCCACAACATAACACGCGCCAGCTTTCACACGCGGCCCCTCACAATGCCGAGTAACGCGT
TGATGCGTCAGGGAATGGCGTCACCTTGTCTGAGAGCGGATGCAGCATCTTAACCAGATG
AAAGCACGAATACCGTGCGTAAAACTCTCCTTTTGCTCTCCTGGGCTGGCTCATATCCGG
CCGGTACGGCCCTACAAACCGTATTGAACGGTTGGGTTGCCCAGTGCGAACTCTACCTCG
GTACTATTAGTGGATGGCCCGGTCATTTTTAACACTTACCCGGCGAGATCGGGGCCGTCC
TGCCCACTGTGGCTCGGATACGGCTTGTCATAGCAATAAAAAGCGATCCGTTGAACACTG
ACAATCTTCGATCACTTAACCCCCTCAGATTATACAGTCCCCAGCGTCATCCCCCGGCCC
CTTACTCCGCCTAATGGTTCTTCTTTCTATTCCCGGCCACGAATACGCCCTTCATTACGC
ATTTTGTCTTACGCCTCCAATAATACCTAACTTAGCACCCTCGNNNNNACGGCAATCTAG
CATTCGACCTAATCGGGACATACATGTTGCCTCCCACATGCCCTTGATTTGATCAGTCCT
AGCACCTTACTTTTAACATAAAATTATCCGACATTTCATTCTCACTGAATGATCGGATTA
GAGGATCTTGCTTTAATATTCCGTCACAACTCGTTGCATCGTTAGCCCCTTTCCGTACTG
TACTTGTCTCAACTTTATCCCGGCATTTCTTGCCTCCTGACGCCTACTCCCAATTCTTTT
ACAAGTCTGCAATATCTGGCCAAAAGATTGACATTCGCTAAGCATATCTACCATGCANNN
NNNNGTGTGTAGTGTTCGGTGTTAAATGCAGCGGCCGAAGTTGGCCATATGTGTGGTGCT
ACGATGCGATTGCAGTACTTGGTTTCCGCGAACCATTAGGTGGTGAAGTTTGCTCATAGT
TACGTTGGTCCCTCCTGACAGCTGCGAACCGGATCCTTTATTACCCGGTGGTAGCGAGGA
GATAGCTGTCGGCGNNNNNNNNNNNNNNNNNNNNNNNNNNNNNNNNNNCAACTGGCTATC
GGGGGGGATAGGTGACTTTGGTCTAGCAGTCGGAGGTGCATACGGGCCCGCACCCCTTAC
TTGGCACGCGACCTTGTGTATATGAGAAACATTATAGTAATTTGTATATCAACCGGCCTT
GTATTCCTCTACCTCTGTCGCTTCGTGAAACGGCCGACCCACATCGCCAGCTCGCAAGTT
GCGGGATCGTCGCTNNNNCGGACAGAGAGATGCAATTCGCTTATGTAAGATCACCTGCCC
GAAGTGCTGCGGTCCCGTNNNNNNNNNNNNNNNNNNNNNNNAAGATGCATATGTGGTGGA
ATGGCTTGCAGTGCGGGAGTGCACCAACCGGCAACAGCAGTCGTGCTATAGTTGAACGTT
CACTACGTCAAGGTTCAACTCGGGGAAGATTGAGGCTATTGGCGTGGCAGCACGGGGATC
GCGGAAAGAGTCGTACGGGACATGTGTTACGTGCACAGGATTGGGTCGAGAGCCCTAATG
TTTATGCTCACGCTCCTGGACCTGTGTTGAATTCTTGCGTAACCCATCAGGTTTCTCAAA
AGATAATTCGTATGTCAGTACACGGGCTCGATTTAAAGGCGCATCCTCAAGTCCATCGGT
TCCGCATTAGCTGCCGTGTGTCTTGGTCAGCACCTCCATACTGGGGGTTGACATCACATC
ACCGTAATCGTGTCAACGACACCAGCCACCGGAAGAGACTTATTAAATTAGCCTCGCGCA
CACTGCTGCATATGAGCCTCTGTTTCAAATACCGACTTGTGTTTGCTTGATTTAGCCAAT
CCTAGGTACGCCGTTGATTTTATTGTATGATAGATCTTTACAACCATTCCTCACTTATGC
CTCCCAAGATATCATCAGCATATAAAATACTTCTCGATTTGTCTTATCTTCCTGCCGTAA
CACCCTTACACTTCACCCTTCCGGTTTCGCCCTCACCGCCCATTGTCGTCCACCGGCCCT
ACCTACGCGTCCCCACTATACACATCACTCCACGCTACTCCCAACCACGTGCACGGACAT
AAAACGCTGTGTATCTTTGTTGAAAGATTCTCCTGAGCGGCGAAATCATCTAATCAGACC
ATTGAAAAATCCGTTGTATCCGCTCTATGTGTCTCATCCTTTTTCTCCCGCCTATCTCTG
TTAATAGACCTTCGCTCGACTTGTTTTATATATGTTTCTCTAATCCATGTTTTGCCATGC
TCCTCAAATACCTTTATTCTTCGTTTTTCTTATTGACCGCTTGTATGTTTCTTCCACCAC
CTCTCATTTCCCCATCTTTTCTTATAGTAGCTCCTGATAAACTCTCCTTCCCTTCCTTCC
CACGTGTCGTTCTCCCTAACCTTCTCGTTGGTTCGTGCTATCTCGCCCTGTTTAAAAATC
ACATTACAAGATTCCGAATCTCTTTTCATTCTCCCAAAGAGTGTTAATGAAAGTATATCG
TATTTTCCTCCCCTACGTAAGTGAATAATAATCTGGCATAAGTATAATATAAGACTGTTC
GAGCGGATCGAGCAGACCTTAAGTCAAGACGGAGGCCTCGCATCCGGGGATGACTGACTG
CACACACGCAATAGAAGTCCTGTTCACAGCCGTAATTAATAGAGCCACTGTGACGTAATT
CTCATGGGTAGGACTTCATTCGGACCCCCCTAGGTGGGTCCCTATTCTCTCAAATCTTCC
ACGCGAAGCCAACCCGGTTGGACTACGGGACTGACGCCCCTGCCGCCTTCAGCCCCCTGC
GCTCAACTCATATGGGCCATTATCCGCGTGGATGGTCCCATAGTGGGAGAGATACAACGG
TCGGCCACCACGTCCCTTCTGTCCGTTTTCCTCCTAGCGTGTCCTCTCACACCA---AAT
TATGGGGCAGGTCGAATCTTTGGGCTGCCNNNNNNNNNNNNNNNNNNNNNNNNNNNNNNN
NGCACCTGCAGGCCCGGTTCANNNNNNNNNNNNNNNNNNNNNNNNNCGGCGCAACTCCGG
GCCCGGCTGGGAGACGGGCCGCCATGTAGTGGCGCCCTGTTTGTCGCTGGTAATTGGATT
CACACCGTTTCCTCAAN--NTGACGCCTTGCGCCTACAAAATGGNNNNNNCAGGCGGTNN
AGAGCCAGGCTTTTAGCGGAGCTACTCACTGCGGGCATTCACACTCAGGANNNNNNNNNN
NNNNNNNNNNNNNNNNNNNNNNNNNNNN-----------------NNNNNNNNNNNNNNN
NNNNNNNNNNNNNNNNNNNNNNNNNNNNNNNNNNNNNNNNNNNNNNNNNNNNNNNNNNNN
NNNNNNNNNNNNNNNNNNNNNNNNNN--NNNNNNNNNNNNNNNNNNNNNNNNNNNNNN--
-------------------------------------NNNNNNNNNNNNNNNGTGATTAC
GCGCCCACAGTGTGGTGACCTTCATGCTCCTATGATTTATGCATCAGATGAACTACAAAC
GACGTTCCCCGGTGGAGACCGAACAGCCCGGCCAGGCTTGAACTAAGATCATTCTTNNNN
NNNNNNNNNNNNNNNNNNNNNNNNNNNNNNNNNNNNNNNNNNNNNNNNNNNNNNNNNNNN
NNNNNNNNNNNNNNNNNNNNNNNNTCTATTCGATCATCCCCCTAACGCACCGCAGGGGTG
CGCAGTGCCCGCAATAGGGTGCTCCAGGACGTCGCCTTGAACGCCCCGGCATCCACGCCG
CCGGGGGTTGCGCACCCATGTGTTCGCGGTCGTTCCTGGGGACAGCAGGCTGAAACTCCA
CAAACTCCCGCCACTGCGTCACCACCGCTGAAGTGCTCGGTTGTCACCTGCAGCCCCATT
ACTGATCNNNNNGAGGTTGAACAGTGTGATATAACTCATGGAGATAATAAACATGAAGAA
AATGCAGGGTGAAATTGGCTCATAATTCTCTCGTGCTCTAAAGGGACACAAGACGGCGGC
CCAACAAGTGGGCATAACTAGCGAGCCCTAAGATTCTGGGTACACAAGGTGAAACGAAGA
TGCAGAGACGTGTGGTGGGGCAGAGATTCCCTGGGCACGTCTAGGTTTGACGAAGGTATG
CCAACACCGGTGTGCGTTGAGACCATTACAGAGGATGACAATAGGATACACGCGTGATCG
GGCGGAGATTCGTATTGAGTGGAAGTCTCTCCCTACAATGCCATGACCCATCATGAGTCT
TGTCCTTGTGCAGGCTAGTAAAAAACCATGGAGTCAATCATATGGCTCCGTCGCTGGCCC
CTACCGCATTGACGCGGTTATCGAATTATTCTGCAGATCCCCACTATTAACATTATAACT
ATTTGCTAGGTTCCAAGTTGTTGGCTCCCCTATGCAGACCAATGCACACTCTTGTCTCGA
CCCGCAACACGGTTTCCTATACATTGCTGTGGGTTGGTACTGCTCGGTCAGAGAGCCCCA
TGGAGAGGCTTATGAACGCTCGTTACAGACATGGGGTCGCAGCACTATTTGCCATTGCAG
TTTCGCTGCCGATCGTGCGGTGGTGTATCGACACAACTCCCTGCCTCATAATTACGCTAC
ATATCATTCCTTTGAGGCTTTGAAAGCGTAACTCGGGCTCGGTGTACTCGGGGGGGCAGA
AACTCTGTGTGCATGCTCCGTCAGGGGAGACGTGGTTCCTCACCGTACACCTGAATACTG
GCTGCACATGGCCAGAACTAGAGATTTAGAATCGCGACTCCGCTGCCCAAGAAGGCAAAC
CCGGCCCTGTGGCGATACATTACTATAACTATTTTGTTTCAATATTGAATTCCGCTCAGA
ACCCTGCGTCGTATCAGGAACCCACCAGTTGATG-GCGCTGCNNNNNNNNNNNNNNNNNT
AAATATTCAGGCACCGGTTTTCATCACACCAAGCTGCATATTGTTCAATCTTATTTGCTA
CCGTTATACTTTCGGCCTTATTTTGAAGTTCCTTACCATCGCACAAGGGTCAAAGTTCTG
AAGACTTGAAAGTATTTCCTAATCAAATGTTACTTCGAAAATACAAATCTCACTTACGTT
GACACACTTTCTCGTCCCGGCCTTTTGGATTTTCTTCACTGCTGTGCTCATAATCACATC
ACAGTTTTCTGGAATAAGTTTAGTCTCATCCCGGAGTCCCACTCTACATCCGATGGAACC
ACTTGAATTACATATTATTGACACCTACGACCGTGTTTCGGTGCCATCGGACCCAGTACC
TTTCCAGAAGCAAACTTNGTGTTGGACGACTACCGGATAAAATCGTTTGCTTAATATTAT
TTCCCCTAATACCGAATATAAATAGGTCTGCCATAACCATATACTACTCGATTGCAATTA
TTAAGGATCCTCGTAACGGCACTTATGCAACGCCCACCCCCCTTACCTTAGGCTTCTAAG
AGCACCCCCCCCCAAAGCTTTCCTCAAAATCAATTCTATTTAACTGATCTTTCAACGCAC
CCCTCCTGCCTACCCCATAAACCACAAGGATGTATTAACTACGCCAAAGAAATTCCCCAT
TGATGCCATGCATCTACTGTTCTCTGTCATCCTCTCACCTCACGCTTGAGAAAACGGCGT
CATCTAACACTTGCACCCTCCCAAAACCATATACCATCGTTTAGCTGTAGCTGCTGTAGT
AAGGCGCGCGACGAGCCGTTCGTGCTACCCAACGGCATTCGCTTGTATATGGAAGAATTT
TGCCCAAATTAACTGAGCGGTCCGCGGATTTAACTGCGACGCCACAGCCAGGCAAAATTC
GGGCAAACATCCGGTCCTCATCCGGCCCCCTGCAGAGATACCTATCACCCAGCCTGAATC
TCAATTCTCGATAATTGTATGACGGTCTCCGTACGCGTGCTCATCTTGATTACGTGCTGT
ACGTTCACCTGGCGTTCCCAAATGGAATTCTCTGAAAGACCGGTAAGGGAAGAGGATTCA
GTTAGCAGCGGCCCAGGCAAGCAGCCGAGTACCTGCGCGGGTAGACACCTCGTAGGCTGC
CTCATCAGGGGAACGCACGGCGTGTAATCGGGGGGAGGAGTAGGGATCGGGATTGCGCGA
AGTGAACCACGTAAGTATCCGTGAATGGGGGTGCACGGGACTTGGAGCCATCAGACCAGG
ACGGCCTCTTCTGCGAATGACGCCCTGTAACGGGACCGTGGAGTGCCTCTAATAGCTATT
CGCTCTCGACTCCCCATACTGACTCCGCTTCGTTCCTTGATCCAAACTTGGGGGCCTGGA
TGTATGCTGTTGTGCGGCTGTGAAAGTGCCCCAGGGAGATAGTCCAGCTGCGAGCAAACT
GTGGGAGGGGCCGCGAGTCTGAGCTTACAGACCGGCCCCGGGTGTGCAGTTTGCGTAGTA
CAGCGTGTCCGTCTGCTTACCCCCCAGTGTCCTCGGTAATGTGTCGCCGTGTACAAGCTC
GCTGGAGGACTGCGTGTGGTCGCTCTCACGGTCCTTTGCTGCCATGTCGGGCTTGCGGGA
GATCTGTGAGCTTAAGCTGTTGGTCAAACGTCGCCTTTAGTCGGCATTGCCCTGGGAACC
TTGACTGCCCGTATGCCGCTCGCATATCTGAGTGGCGACCGCCCGTCCAATATAGCTGCT
GCCTCCCCCGTTCGACTGTACGGGATGGGGTGGGCGTAGGCAGCTAGCAGGGATGGTACA
GGAGGAGTTGGTTTTTACGTGGTCGGAGGATTGGGGCTTGGGTTGTCCATTATAAGTTGA
ACGACTCATGAATGAAAATCTCTTTGCCGACATTTTATCCTATATACTCTCCGGAACCAT
TACATACAAAGTCACAGCTTCCTACTATAACCCTGCTACGACGGAACGTACTCTCCAGTC
ACCAGCTATAGCAGTATGGTACTCTGGTCGCTCTGGACCTATCTCCAAATGGCCATCCCC
CAGCTACCTTCACATGGCCGCTTTGGGACCTTCACGCAGTGAAGAAAGGGTTCTCCGTAT
CTAGTCCCTAGATTATTGCTTGACCTAGAGTCGCGCTGTTCCGCCGGTCCCGCGTCGTCG
ACGCGGCTAACTGCCCTGGTATGGTTCACGCGTTGTGCGGGTGGACGCCGTCGTCACGAT
TGTGGAGGTCCGTCGCCACACGAAGTGGAATGGGTCCAACATTTCCGCACTCATCATCAA
CATGGTTTAACGTCAGCCTAATCCTTGGGTCTCGGGCTCGCCACTATCCGGGGGCTTCCA
AAGTCGTATCGATGCCCCCCCACACTATTTTTAAATATAATAAAGCCTGGGACTGCAGCG
TCTTAATTTAGGTCTCATCTGCGTATGTGGACGGCTTACTCTCTTCGTTAGTCAATCTGC
CATGTGATGCCTCTCGCACATCAGTGGTANNGGCCATCCTTTGTGAAAGACCCTAGTCGC
AGTGCACGCAGGAGCGATTTGTCGGGCGAAAACAGCGGCGTGCAGGCAGNTTCNNNNNNN
NNNNNNNNNNNNNNNNNNNNNNNNNNNNNNNNNNNNNNNNNNNTCGAGCAACGGCCTTTC
GGTGGCNNNGGAGAGACCCGGAGGGGGTGGGGCGGGCATGGCGAAACCCGCCGGAGGAGA
CGGAGGGGGCATTAGGTTGAGGGTGCGGCACCACAGGCCGGGCCCCGGCAGCGGCCAGGC
CATCGAGGGAAGAAGAGAGATTGCTCAGGGCAATAGCGCACAGCGTGAAAGGNNNNNNNN
NNNNNNN---------------------------------NNNNNNNNNNNNTGTGGACC
AAGGTGTCGAGTCTGGAAGCCTTGGCGAGCTTTCGCTTAAACGTCATTTACCCGACGGTC
GTCTACGCTAAACCCCGGCCCCGCCTCTGTGCCGGGTGAGTCACGCCACACGCCCCGGTT
CTAAACGGACAGCGCCGTCCATAGCTTCNNNNNNNNNN---------NNTCAATCCTCCC
CCTGGAGAAGTCGCACCAGTCCCGCAACCACCAACTCCTTTCCAGGCGTGGGCATACCTG
CGCCTGATGCCGGGGTGGTAGAGCGTGAAAGTGCGGCTCCCCCATCTCCCCTATCTTTCC
GCTTAGCAGCATTGTATAATTTACTTTCGGATGCGCTCTGTAATGTGTCAGGGCTGGACG
TTCCATGTACAACCCACAAAATTATGCTTCCACCTGTTCCCAGCATGAGGGACGATCGCC
TTACCAGCTCCAATAGCTGTACCGCCTCATTTCTAGAACCATGCGTGCCTGAGGCCCCAT
GCACAGACCGCATCTCTNNNNNNNNNNNNNNNNNNNNNN-----NNNNNNNCCGGTGGAG
AAACCAACTCACTCTCATTCGCGGTTGGCTGCGCTTGGGCTGACAGTAACGAAGCGTCCT
CGCCTTGTCTCGTAATGATGAACCTCCAGTTATAAGTGCTACGTTTTAGGGGTCACGGAT
NTAGTGATATTTGGCACGTGTGAGTTCAACAACTGCACAACGCCCCGACAGGCGACACCT
AGAGGGGGTTACACAATGATCTAGAGATCAAGCGATAGATCCTCCCCGCCGTTTGTCTGT
TAACCGCTACAGCACTTTCTATACAACCTAGACGTCCTATTGTTGGCATTTCGACTGACA
GTCGTTCAAATTCATGCCTGATCNNGNNNTTANNNNNNNNNANNNNNNNNNNNNNNNNNA
CNNNNNNACTCCAGCAGTNANNCCCTGTAGGCCGANNGCCCTAAATGTAATTNCNCAACN
NGNNNNGCCAGNGNNCGCAACCCTGGCAACACCTCCAACGGCCGCCCGCCCCTACCCGGA
GACGACCGCTACACAACGTAGCCAGTATCAATAGCGCATGATGTATCGCTCGTCCTAGCC
CAGGGCTGGAATGCGGTCATGCGTTATCCGACTGCCACGTGCTGTCGTGGCGATCTGGTT
GTCGAGCCCCACGCGGATGCGGCACTGAAGGGCCTGGACATCGGAGTGGCCACTCTGCAC
GGAGTAGACGGGAGCGACATTGCGTCGGCATGGATTCAACGGGGAGCTGAACTGTGCTTC
GGAGACCTGCCGCATCATGGGACACCTATGGGCGCCGCAGACAGAGACAGAGAGGGAAGG
GCCTTAGCGCCCGCCCCTAGCGGGCGTCCTGCTGGAGTGGTCCGCCACCCGGGCGGATAA
GACTAAGGACCGTGAGAGTGCACGTCCGGTACGCCTGCGCCAGGTTTTAGCTGCTGGGAG
TAGCCTGTGGGATATCGGAAGCCCGTAGATCATTCATGCAGATCTTCCCAAATCACGGCT
GCGCGTAGAGCAGCACGCAGTGCGTTGAACTGGTTCCGCGGTCGGGGTAACGTTCTCTCG
GTAGTTTACTGTTATAGCCGCATGGGCGAAAACAGCGTCACTTCCGTACACACGCGGCCA
TGGGGCCCTATAGACGCACGGAGGGATTATTAGATATGTTCGTCACTCCCGGGAGTCTAC
AGCCTGCGCACAGGGATGTCAACGCAGGTTGCAGGGTGTTGCTGCTAAGTCGCTGCTCCA
CCACCAGACGCCACTCGCCTCCTATCAACCGGGTACCCATTTATGTGGACGGCAAAACGG
TATACGTCATAGAGGTCCAAGGGTCGTGTGTTTGCCGCGCAAAGCGCTCGGAAAGCTGTA
GGACGCACGAAGATACGAAGCTGTGCCAATTGGGAAAGCTAGAGGTGTTGTCATGCGAGC
GGGACAAGGAAGAACTGCGAAAGTAGGACGAGGGTTAGATTGGCTAACGTAATACGAAGG
GAAAAGTAGGGAATGTGAGCGGGAAATTTTTGGATGTAAATACGATTAAAGTCATAAGAT
TGGGGCCAGTAAATGGTTAGGATAGACTGTGGGTAAGCAGTTAGGAGTGAGAGTGGGCGG
AAGAAAATCGGGTGCTGTGTGGGGGCATCAGAGCATTGCGCCTACCGATGAGTTAAACCT
AGGGTCGGGTTAGTTGTCATCTCATGAGGGGTACAACTGTATTCTCCACTATGGCTCAGG
ACCTAAACATGCCGTACGCGGCGCGCGTTCGTTACCTACCCGTAAATAATCGGGGGAGAC
CTATTTACGCCCAGAGGACGGGCAGTTGAATTACTNNNNNNNNNNNNNNNNNNN-NTCAA
AGTAAATACGACTCGGACGCTTCTGTGCGCCCTGCTTGCCGCAAACGCAATTGTTACCTA
AGTCCCACATCAATCGTTGGCCTGCGGCACCATCATTTTACTTATTATAGCGTCTCATCG
CTGATTTAACTCGCATATATACTCCAGGTTCTTCGAGAGCTTCGCATCTTTAAATTAGCC
CCCATACGTCGGTAACTTGCGAGGCTAGTAGTGAGTNNNNNNNNNNNNNNGGTTACGATG
GCCTTCGTAGTNCGGCGGCAAGGCGGAGAGCGGGACAGTTGAGAACCAGGTGACGCCGGG
CGACGGGCAGGGTGGGTGAAGCGGGTCAGAGTTACTCCTGCCGGGGGGTAACAAGAGTTT
GTAATAGCTGGTCGGCGGCCGACTGCACGAGCAAATGCGTGAAAAGCAAATCGTGGGGCC
GGACACGAATGGGGTTGACCATGGACGCTTTCTGACCGGATGGCGTAACTTTACTAACCG
GTCGCGACAGGACGCTACATAGGCGTGCATCGCTTTACAGGTCCTTGTAGTGGGCCAAAG
[truncated: 15,633,669 more chars]
