# Supplementary material for: Whole genome sequence and characterisation of Streptococcus suis 3112, isolated from snakeskin gourami, Trichopodus pectoralis
Source: BMC Genomics. 2024 Aug 28;25:808. doi: 10.1186/s12864-024-10736-x (PMC11351508; doi:10.1186/s12864-024-10736-x)
Supplement: Supplementary file 4 — Supplementary Material 4 [file 12864_2024_10736_MOESM4_ESM.txt]

#nexus

BEGIN Taxa;
DIMENSIONS ntax=84;
TAXLABELS
[1] 'DRR050097'
[2] 'GCA_000440415.1'
[3] 'GCA_000440455.1'
[4] 'GCA_000440475.1'
[5] 'GCA_000441135.1'
[6] 'GCA_000441455.1'
[7] 'GCA_000876695.1'
[8] 'GCA_000877075.1'
[9] 'GCA_000936045.1'
[10] 'GCA_000936595.1'
[11] 'GCA_000936655.1'
[12] 'GCA_000936675.1'
[13] 'GCA_000936835.1'
[14] 'GCA_000936895.1'
[15] 'GCA_000937075.1'
[16] 'GCA_000937315.1'
[17] 'GCA_000938135.1'
[18] 'GCA_000938455.1'
[19] 'GCA_000940195.1'
[20] 'GCA_000940335.1'
[21] 'GCA_000941715.1'
[22] 'GCA_000942315.1'
[23] 'GCA_000942355.1'
[24] 'GCA_000942655.1'
[25] 'GCA_000943235.1'
[26] 'GCA_000944195.1'
[27] 'GCA_000944915.1'
[28] 'GCA_000945035.1'
[29] 'GCA_000946615.1'
[30] 'GCA_000947495.1'
[31] 'GCA_000947675.1'
[32] 'GCA_001293295.1'
[33] 'GCA_001640765.1'
[34] 'GCA_002960265.1'
[35] 'GCA_002960745.1'
[36] 'GCA_002961075.1'
[37] 'GCA_002962585.1'
[38] 'GCA_002962615.1'
[39] 'GCA_002962805.1'
[40] 'GCA_002962975.1'
[41] 'GCA_002963025.1'
[42] 'GCA_002963265.1'
[43] 'GCA_002963425.1'
[44] 'GCA_002964225.1'
[45] 'GCA_002964365.1'
[46] 'GCA_002964415.1'
[47] 'GCA_003012435.1'
[48] 'GCA_009663175.1'
[49] 'GCA_018417995.1'
[50] 'GCA_018418155.1'
[51] 'GCA_018418755.1'
[52] 'GCA_018419335.1'
[53] 'GCA_018419535.1'
[54] 'GCA_018419545.1'
[55] 'GCA_018419715.1'
[56] 'GCA_018419735.1'
[57] 'GCA_018419865.1'
[58] 'GCA_018424285.1'
[59] 'GCA_018424395.1'
[60] 'GCA_029542385.1'
[61] 'GCA_029593525.1'
[62] 'GCA_900007815.1'
[63] 'GCA_900007985.1'
[64] 'GCA_900009195.1'
[65] 'GCA_900010075.1'
[66] 'GCA_900010275.1'
[67] 'GCA_900011035.1'
[68] 'GCA_900013305.1'
[69] 'GCA_900050005.1'
[70] 'GCA_900052245.1'
[71] 'GCA_900052845.1'
[72] 'GCA_900057065.1'
[73] 'GCA_900059485.1'
[74] 'GCA_900065405.1'
[75] 'Reference'
[76] 'SRR2016236'
[77] 'SRR2016245'
[78] 'SRR2654045'
[79] 'SRR2654868'
[80] 'SRR2655059'
[81] 'SRR2655380'
[82] 'SRR2655729'
[83] 'SRR2891633'
[84] 'SRR2891659'
;
END; [Taxa]

BEGIN Characters;
DIMENSIONS nchar=187731;
FORMAT
	datatype='dna' missing=? gap=- symbols="atgc" labels=no transpose=no interleave=no;
MATRIX
atggcccaacttggcgggatacaaaagtctagcgtaggtccgaaccggccccgccagcgcacgcggcgtgtatgagggttagttactgggcactcactcccagccgatcgatgatacccccatcccatatacgtgaggn-nnnngtccatgtggggcctcaggtcgcagctgcggttccgggaggagagtatcgttatatcccccgtttagtcgcaaggggtttttccgcacgcaaatacagggaaggtcgcctaaggagttagcccggggctcgcggcagttgtacaccctcgnnnnnn-n--------------------------nnnnnnnttggaccaagaccgattccacgaatactcgcccgctgatgaccagagttttccttaattcattggctccttaaccctttcatttccagcacccgtgacggtcctatccacatttacaactgccctaacccatgtccagttatcaggaaagggttgtaacccactaaataaccaaattgtaccaggggttccatttgacttcattcactagacccggttaaattgcgatggcttgcaccgtctgcccgcccaatcttcgtggcatcgtcgcacgcctaagcgcccttcggttcggcacttaattcacctaatcacattctcctcgctaagctcgtttgttatccccaaatcacttacctaactgcgaccgtcagactctacagtcgtcactaccatactagctaaaacttacgcgctgttccaacaaacgcccctgtggatcggatgcttagtaaccacctccgcattcgaatcaggatggggcaaatggagcctccttctattcgacctcactttctgcagtcgcgcttgtactcaggctgagacatgatgtcgagcccctatacatgaattctcataagcttgacttcctaggtagattaccaggacatatgtatagcctatacgtatttatcggccacgttggacaccttgattatgagagaccgtgaatacgtttactttcttgcgaagctagtcagtaaccgtatatttacataagaacttttatttgaaaggtaacctgtctacaacggataaatgattactacggctaccactttacttcgtcgaccatggaagacactagagcagatcccttttaatggccgttgatgtcccccttggagttacccgagtaacactgtggcatcaacacgattatgcatcggttaatntcgttagtcagtgacttcaggaacccagacaccgctgataagcgcccaccatatgcagactatagggcttgatccagtgcaaatcttactggagctttttctgctaaccacagtatgtggttagtatgtatatatatcgtagactacgtattagcgaccgcggacttccctaaaactctctctcttcctatgttcctaaccttcttctccttcaacgcctaattcgacaatccaatccttgggtttgttagcatcttatattaaacagaacattgatgacttgtatatatataacttaccgttgtccacgccgagttacgggcaactaccccaattacg----catcatccttagggtcaatacatacttggaggctagtcgctgaccaccaggttcctccatatcgacagacctagcgaaatacgtgaagagcgactaaagaacagtcgatgatccgggaacgcctggcacgggaccatgcggttntaaacctgcagatgtatatcctgtcattacttatctccgtaactgtaaacgagaggctgttgcgcgcgataagtgtttctgatagcaggaatgacaccagggaatagtgtgcgctgggacagagagtagacaacgcgaccgtagccgtcaaccgcatgcaagatgtaactcatatgctgttcttaaggtccacgagggggcggtcagcctcgccacgcgttcggttgataaccgtggccgacttaatctacctatcactaacaatcccatcgtgggattcgcctgcaccaccatgtttatgtgctcgcaagcctcttgcacctcccgtttgttagttctggccgcatccctaacctcgtctacacctgacgacgagcctcaacatcaatcaccctctaccacgatctcccttgaagcaattctcgctcgctccgtccctctgcgcatccgcggttagacccgttggtctttaccccctcgcggcaggtggcccggaattcggtcgaacgtacgagaggagcaacttttccagccgcgggttgtcgagcggatgaccccctctggcatgcgcccggctccccacacactctggtgctgaggacatgatcctctagactactgtcagcttatcacccgacccgcatggttgctagccgcttccgtgcacgcaggtcctaagtgagctagagatacatcccacctctaccgttagtagtaggcgcgctgatgaaagttccagtagtggtgagttttacggccctagaaccccttgggcccgcctagagacagccacaacataagtgcgctggcggtgtggcgtgccgctcgcggtgaagcttctgacaggaaacgcctgccgactagacttgatgtagtgatactaggattatagccgtagagcgtttgtgttccgctcctccgttagatgaacctgtccccagaactggtttctccgatcgtcgctcagatcaggcttggtctgcaatcattcgacatggtcggaccccttaacgttttctacttgtttacgcactcacatcctagacagttacactggattagatcaccatatattttttcatcacgtctgtaacatatctgagcgcaatgattggcatcaccacgatgactaccgacccacatgatgcctctgtgttaatcactgtagacttaagcgtctttcaatcgtaccccgccccgcccggttacggtgcttcccggatttccgcggggcaggttcagcacaagtcgactcacgtcgtggtcctttccacaattcgctgaggagtgccagtgggaaactgtctccacatcgaggttacatgttcgctggtcggcggtagttaaaggttgtttcgtgtctggttcgctcatgtgtcgcgaacctgcagtaaggacctctccacccagccaaattgcctgcaggcattgtgtggtaatcgtcttcagaagagtgctcccgtctgtattccagcacctggactcctacaaaacggtgtctttaggcgattgcacattcacggtctgattgcgctactctggaattattaggatgtggtcgccgccaatcaaaccctttgcctggaagggtacaccccctccaatagaagtcagtgacaatcgccatccatcctatagcgacgatgactttgatagacgcacccccttctaccctgctcgtccgtgtaggtcgtcttgttgcctaccccctcagctttctctaaagaccaagccaccgcaagcggtttcactcccatttactgccgccttcgtccctaacccttagccccttgacattctgctgctcttactaacacaccttggcgagtagaatttcatacggcctctttccagatcatgcatcggcggatgtggtccaccgtgcgcttctctccttagctccccgctttcaggcccctagccccggtaccccactgacgcctaccaagcctgcttcggcctatcagacaaggcgtacgcgtcacacgggattcaccgtagcgcttgtgaccttcgtcacactcgactgctgcccgtcccgtcctatcgcttcctcaataggctccttggccgaaacttaccaatcgatcagtatgtcatcctctcgatacctcgaggtcccccatcctaccacctttaggtgcccggcttatcatatcggtcggtgcccttcctatcggtgcgacctgataatgagccgcctacaagagttcagatcacaaccctcccgaaaagcttgccgcatgtttaacgagtaaactgtcagttcaggaaccggccattatcgccgtcggcacagtcgcttaaattctctcgttttgtcggctatgatggatgatctctgtccaaaggccacgccttcccgactgccgggcgtttgagcgagtgcccccagccttacacgccgggtggagttaggagagctgaaattaactttattccaatttcacagtattacattcgttctcgaccgctgaccttagttgtatgttccctcgctgcttgcatccctcggacctacggtatctgcagaccggggggggcccggccggctctttggtgccgcgtcacgaagccccacgtgcagtggcctcgcatgacgctgctattcccacgtcggggctagctctcgaanngccggctgggcccattcatcactatcacttggaaggaggaaacgggtttattacttacttgatgactattccccacagatacatttttcgtcgtagctgtagatgcttcggcactgcctaaacaaagccgaggtaaggcatgcggacggcaggactgccctaccgcccgctcgccgccgtttccgccccaaggcctctgtcgtttccgctcaggccagctgcctatagctacgagggtcgcgttctcctcgcctcttccactgtcctcgcgcccccagtcgaccgaccgaatgccggttcctctttgtcacggacccgacgaggtcattactctgataccataccacacccgccgcgactcggcaatgttgcctatacgctggaacaagaaggaaagacaagttccgtcgtggcagcgctgctcccgcttcagcgtgtcgtatttggttggatacgcccgtctttgcacccccggcttcnnnnnnnnnnn-----------------------------------nnnnnnnnnnnnnnnnnntcatttcgcagcgcacagctttcccgtgccccggcgccccccgcggcctgggcaccctcatcagccccccaacctcgcccccactggcgtgttttcaccgagcgttcagtacctaccttgatccgcgcgtctacccgtacttcgctttgcttatctccgagcactgcctggagaattgtctcgcaatgtacgatccgcattaggagcccgctcccctttgcaggctgcgccgtaccttgggatgtacccctgccgtccctgcctctcaactcccggcagcctggctcggcccggtggtccttgtggtctgtttagatccttagggtagcggttcgccaccaagccagtagttgtaaaatcagcacaccccgccatctgcttgtgggtccatcgaggtggtcccttcccctcctatcaccccgccgttaccatggatggatgcgccgtatcctcgctaccactagtccaaatacgagtatcaacgatgtgaatgtctacatgtctctctattacattccagcgccgtgtcagtaaacactcctgcctgcctcactcctcatcgcgactaggtcacctggactaagccatgcgtggcttgaccagtgtcggcgtaagaccacgttgaggactcgggccgttcgccgggcgcccctcagtctgtatctccctaggctccggagtatgtcaccggagtgggcgataaaaaacgaaggcaatagtgcctgatattgtatcgcttcggacaactgcagttgtcctgtttccgaatcatcctgcgtcgtatatggtagtacggttttgcactcgctagggaggccaggctatgatgctaattggggcgtcccccagggaagaacacgcttgcatctcacagataagaaggtccctagacctccgcacaacaataactaccggccttatgacctgccagtcctgtatggaactctgaaccagctaacggggaggctgggtctcggatgcgtaatactatacttagggggcggccgcagaagagtgtgggtggtaagttttaaatgccccaagggccaatttagtccgaacgtagcccatatatgctgcaatgccgttgctctggcataggctgccccatgcggttcgttgggtactcccgcggctcagcgggcctctgcctccttttaagtcgtcctcccctacccgcacttgtccctaaaggctcgttgagatcatctttcttgttacggtaaccttttggttatccccctggccaagccttacgcaccgcgtccggccgcccgatccccccatgttcggggccatctaggaggagcatctgcagcgcatcgccctcc--------------------agacgatcggtgtactcgaccagtccactcggctctttattnggtaccgtgccatactagatcggggcctaacccctcgccgactaacccgacgtcagacgtacggttcgcccccgccctcgagtaggaggctaagcgcccacgaacactcttcgctcaggcagctgagcaaacgtaccactgccccctaactccgtctcactacccctccaagttagcaccgcgcctgagcaaaactgccgttttgtggcagataatcggtctcaagcaagaagtgcatatga-tgcctacgaacccaacaatacctgaagccagccttttcaacggggtacacaaaggccggaaacatcccgagtctgtgcttaatttcgcgggtacggttgttcgtgtgggtgcctgccacaagaaccatgcacatcgcccggaagtgaaatccctgagtccgtatctggcgcccacttttgacatcggccgacatatgtcaacagtcgtacgcatgtatgagtccacgttatctcctcggtccttgtactagaaccctcgggatcccgggcacctgcggcactggaacacttgggatatcttttcgtatttggtcttcctctgtgagaacctctagccctgtttgaagtctccgtcacatcagtagtcggaagcgatagattgtgctaataaaatgaaacgtactccgttagaattccctaaccttgtttattgactccggcgcgcggcggtctagtaatatacttttactgaagtagttgtgtgaaactaatctggcgttatttcgtagttgtaccgatcagttcatatcatggtaacgtagctgaccagcttagcactccctcgccagtcttgttactctaatgatattgagggttacgatggaacccaatggggatagcgcaatttttaacatctgagctacactgctttggtgctgccactttaagccacgacatgaaacgcgccagctttcacacgcggcccctcacgataccgagtaacacgcagatgcgtcagggaatggcgtcattttacttgagagcgattgtagtatcttaacttgacgaaaaaacgaataccgcgcgtaaaactcttttcttgtccacctgggctggctcatatacagccggtgcggctctacaaaccgagtcgaatggttgagttgcccagtgtaaactctatnnnnnnnntttgagtggacggaccagtcaattttaacactcacctggcgagatcggagccgtcctgcccaccgcggcccagacacggcttgtcatagcaataaaaagcgatccatttcctactaacatccttcgaccactcagccccctcagatcgtacagtccccggcgtcatcccccggctccttacctcgtctaatggttcttctttctattctcgaccacgaatacgcctatcgttacgcgttttgtcttacgcctccaataatacctaacttagcaccctcatatgtacggcaatctagcattcgacctaatcaggacatacatgaaacccctcactctcccgtattttgatcagtcctagcaccccacttttaacatagaattagccgacattccatcctcgctgagccgctgaattaaaaaaatctacttgagcgttctagtgtaactcgtgacatcgttagccccttcccgtactgtactcgtctcaattttgtcccggcgtctcttgcttcctgacgcctactcctaatccttttgtatgtctacggtatttgaccagaagattgacattcgctaagcatatctaccatgcgactatacgtgtgtagtgttcgggatcaactgcagcggccgaagtcagccatatgcgtggtgctacgatgcggttgcagtatttggtttccgcggaccgttaggtggtgaggtttgctcatagttacgttggtcccttctgacagctgcgaaccggatcctttattacccggtggtagcggggagatagctgtcggcgtaggtagggtctggtggcnnnn-gggatcggactcaaccggctatcgaggggagtaggtgaatttggcccagcagtcgggggtgcatatgagctcgtgcctattgctcgacacatacctatgtatgagaagactgggaagtattntggcttgagatagtctggcatgggtgcctccgtctccaccacttcgcgaaacggtcaattcacaacgccagcccgtaggtcgcgggann------acggcggacagaggngtgcaatccgttttcgtaagatcacctgcccgaagtgctgcggtcccgtctatgccaagcgacgaagaggcagagatgcatataggatgacatggcttttagtgcgggaacacaccaaccagcaacagcagtcgtgttacaactgaacgttcacaacggcaaggtacaatttagggaacactgaggctagtggcgtggcaacacggggatcatggcaagggtcgtacgggacatgtgttgcgtgtacaggattgggtcgagaaccctaatttttatgctcacgctcctggacctgtgttgaattcttgcgtagctaagcgtgtttctcaaaagataattcgtgtgtcagtacgcggacctgatctaaaggcgcatcctcgggtctctcgactcttcattggctaccgtgtgtctcggtcagcacctccacgtcgggggttgacgtcacatcaccgtaatcgtgtcaacggcatcagccaccggaagagacttactagattagcctcacgcaccctgctgcatatgagcctttacaatgggtaccgacttgcgtctgcctgatttagccaatcctgggtacgccaacgattttattgtacaatagatctttacaaccatgtctcacttatgccttttcagatatcatcagcagataaaatacttctcgatccgccctatcttcctgccactaccttcttacgcctcacctctccgttctcgccttcaccgcccattttcgtccaccggccctatttaagcatccccaccatacactttactccacgctgttcaccaccacttgcgcggacgtaaaccgctgtatatttccattgaaagactatcgctggcggttaaattatttaaccaaaccattgaaaaattcattgtatccgccctatgtgtctggtcccttttctcccgcctgtcttaattaatagactgtcgctcgatccgttttatatatgtttctccaatccatgttttgccatgccccccaaataccttttttcttcgttcttttcgttaaccatccgatagttttttccgccatccctcgcttccccatctttacttataacagtttccgttttacgtcccttcccttcctttccacgtgtcgttcgccccaatcctcttattgactcgtgctatctcgccttgtttgtaaatcacattacaagattccgactctctttatacgctccctatgaactcctgtagaagtacgatgcttcttcctctcctacatttaagaatagattctcgtgcgcctggagtgtaagaactgctcgagcggatcaagcagaccttaagttaagacggaggcctcgcatccggggatgactgactgcatagacgaagtgaacggctcattcacagtcaaaattaatagagtcactgggacgtaattttcgagtgtaaagctctgcggaagctttcctaggtggaccccttttctctcaaactcgtcacgtggagccaacccgacaggtccgcaagaccgacgcccccgccgccttcaatcccctacgctcaactcataagggccgtcgtctgtgtggatggtcctattacaggagagatacgacgctaggcctccgctctttttcggtccactctctctccagcgtacgtgcgcacgttacggaggtatggggcaggtcgaattcctgagccgcctctgcgtgggggcgacaggtcgtcttaccttcgcacctgcagatccggcttacctgaagcgggtgagtccaccagcacggcgcgattccgagctcagctgggagacgggccatccgagagccgtgccctgcttgtcgtcggtgattacgttcatgtcgttccctcgaagagtaacggctcgcgcctacaggatagaggggtcaggcggtccagcacgcagctccctgaaaaaccgcccactactggtattcacactcaaggatgactcacccgggtgagcaccgcgcgaccgctccactatccgaatgcggttcaatattccacgcactaattcaaatgagcgacaaggcgtcgttccccagtctcccggattgcttaagtatggattttcactccctcacaggagctgtgtatgctggattgaggggaatgaatgtgacagcagatcaatgaggtgctgtccaatggtcccctgccttacttcagttcactgcagctttggcttgtctacgcgcccacagtgtggatgccttcatgcttctgttcttcgcgtactgatgttaggacagctaggcatgttgttcggagttcgaacagcccggccatgcaggtgctaagatcacccctcaataaaacatccgaaccaggcacacgacggtcggcacactccgcatgttaaaatcgcaacatgaacgagcgtgcgtatttttcgccccctattcgatcgtccctctcacgcttggcatgaatgcgcagtgcccgcaaccggatgccctaggacgccgccctgaatcccctgattcccacgccgtcggaggtttcacattttcgagttctccgcagctcccggggacggcaggctgagcatctcagaattccagccgccacgataccaccgccagaatgcgcgaccgccacctgtaacgtcattatgaactcgtgagaaattaagcggtgtagagcatcttgtggaggtaaataacatgaagaaaatgcagggtggaaaagactcataattccctcgtgctttggagaggcgcttagcagtggcccaacgcatgggtatattctgcggcccgtttatagtgaagactgtacagtactgcaagaatgcgaagttgcgcggtatagcaaggattttctgggtgtgctcagacgtagttagaacgggccggtgctggtagagacagagac--tcgtaaagggcagccacaagatagatgcgtgaccgtgtggagattcacattgggtagcagtctctccctacaataccatgacccatcatgggccttgtccttgtgcaggctagtaaaaaaccatggagccaatcatatggttccgtcactggcccctaccgctctagtgtggcttccgaatctggcaccggactctcactcttactattatgtaacacctttaggttccaagttgctggctcccctttacaaaccaatgcacactcttgtctcaacccgcaacacggtttcctatacattgccgttagttggtactgctcggtcagagaactccatggagctgcttgagaacgctctaagctagtataagaccaggactctctgttccattgcctttaagctgccgattgtgcggtgatgtattgtcgcaactctctgcctcacaaactcgctacatggttccctcttggtgtaccagaaacatggctcatacctaattgtttttaataggcagaaactctgcgtgcatgctccgttggggggggcgtggttcctcgccgtacactaagccaatcgctataagcagctagaactaggtatttagaattgcgactccgttgcccaagaaggcaaactcggctctatgagaaagttttactatctacaccttgcccccttgtcaaattctgctcagagtcttatatcacattaagcacccaccaactaatccgcgctgctgtttgctctcatctattcgttattctgtttccgattttcaccaagccatgctgcatattttactatctcattcactattaccacacccttgaccttagctggtgttttactacttccgtaagtgatccaaagttctatagaattgaatgaaccactcaatcatgtgacacttcgaagtggtatatcccatttatgctgatgtgctttcttaacctggccttttggcctttccgcatggttgtgttaatcgttgtattcgtgccgtctggaataagtttagtcttttcccttgatccccctctacctccgatggaaccacttgaaatctgaattattgacacttgtgagtgtgtttcggtgccatcggacccggcgcctcttcaggagcaagatttgtgctggacgaccaccggacaatatcgtttgtttaaaattagttcccctaatgccgaatataaacgggtctgccatagccatatactacttaattgtacctattaaagatcccagtaatggcacttatgcaacgtcctcccccccctccttaggcttctaagagtacccctccccaaagcgttcctcaaattccaatctattcaactgatctttcattgcaccccacctgcttaccccacaggcttatgaatgaatgtagttacgtgaaagaaattccccattgacaacttgcgtccactgttcactgttgttcactcaccttatatgtggggaggtggcgataccctatacgtacaccctcccgat------------------------------------------------------------------------------------------------------------------------------------------------------------------------------------------------------nnnnnnnnnnctagtctttgggttctggtggaaactctataaattatacttatgcataggatccaacaccttacaaatttactttccanttagtctgatnnnnnnnnnnngaggagtcgataagaggatagagtctggttagtagcggactaggcaagcagccgattacctgcgcggacgagttacgcgtaggctgcctaccgaagggaacgcacagcatgcaatcggggggaggagtaggggtcgggattgcgtgaaataaacctcgtaaatatccgtgaacaggggtgcacgagacttggggccatcagatcaggattatctnnnatgcgaaggacgccctgtaacgggatcgtttggcgcctccgatagctactcgctcccggtctcctgcactgatgcaagttcattcctgggcccaaacttcggggcctggatgtatgctattatgcaaacatgaaagtgggccagggagacggcccagctgcaagtaagtcttatgaggggcggcgagtctgagtgatccagccggttccgggtatatagttcgcgcagttcagcgtggccgcttgcttacccccccatgcccccggtgatgtgttgccgcgtacatgttcgctaggggaccgcgtgtggtcgctctcatggtcattcgtcattatgtcgggcccacaagaggcttgtgcacttgggccgtgggtcaagcactgcctgtagtcggctttgccccggggactctgactgttcgtgcgccgctcagacgtctgagtggctatcgtccgtccaatacagctgctgcctcccccgttcgac-gtacgggatggggtgggcataggcgatggatcaaggcgatgagagaggggttgattcccacgtggtttgggggttgaggcttgagtcgcatcgtatggtgtgaataatacgcaaataggcagccctttgccgacattatatcctgcatactttttaaggatactctctgtaagatcactgcttcctgctataaccccattatgacggaagataccttctagctatcggatgcagcgatgctttactctgatcgcctcagacacactgttgaatgaccgccccccaaccactctcgtgttagcgtcccgagacctacacgcagtgacgacacggtctttcgcacacgttccctagattattgctgagcctagaatcgcgctgttccgtcgagctcgcgtcgtcggcgcggctaactgccctggtatggcttacgcgttgtgcgggtgggggccgtcgtcccgattgtatgggtccttcgctacacgaagcagaatgggtccagcattctcgcaatcatcaccaacacggtttaacgttagcctaatccgtgagtctcgggcttgccaatcccagggggcttccgaggtcgtatcgacgccttcccacaacatccttggttacagcaaggcctgggtctgcagcgttgaaattgtgacctcagtctcgtatatggacggcttattgcttttgatatccaatctgccacgcaaatccactcgctcatcaatgaaaggaactaccccctgcgaaagaccctagtcgcaacacacgccggggtagcctgctggatggaaacgacggtgcacaggcaaaccccaccaggctgtctgggagagcgacatgttggagctgcgagtggtcccgggtcgtgcagcggcggctcgatggcgagaggaggactcggagggggtggggcgggcggggcagtgtccgccggaggagacggggagggcatcaggttgagggtaaagcaccacggatgggatcccagcggcggccggcccatcgagagaggaagggagaccgcttgtggcaatggcgcgcaacgtgggggggaagctggctttagggtcggtggcagccgcagaataggtctcgccgaaatagctaacttgtgtggactgaagtgtcgagtctggaggcctcggcgagctttcgcttaaacgtcatctacccgacggtcgtctactctgagcctcgaccccgcccccgtgccgggtgagtcacgccccacgtcctggtcctgagcggaccacactgtccatagttttagctcttctgagctgggtattttaatcctccctctggaggagtcgcgccagtcccgcaacaaccgactgcggtccgggcatgggcatacccgcgcctaacgccggggtggtcgagtgcgagagcacagctcccccatctcccctgtcttcctacttagcagcattgtataatttactttcggatgcgctctgtaatgtgtcagggctggacgttctgctcacaatcaacaggtttatgtctctacctgttcctaatgcattcggtgatcgagttaccagcttcaataatcaattcattcaactcccagaaccatgcgtacatgaggccccacgcatcagccgcaatcctggcatgtgggacggagagatatacttgtccatgcccatcagcgcggcccttctgtcactgctcgcggttggccgcgtttgggctgacagtaacgaagtgtctatgtttaactgtaccgaggtgaacctccagcaataagcgccgcgcgtcgataactgcgaggactgcgatatgtggcacgagtagagctaacaactgcatatcgtcccgacaggcgatacccaatgctcaccgcacaatgatccagagaccaagtaatagatcctccccgccgtttgtccgttaaccgctatagcatcttctatgcaacctagacgtgcctttgttggcgtttcgaccgacagtcgtccacacccatgcctgaacggggtaatgatcccttccatctagaatctagtatcagtgattcaaagccagcagtcagcccctgtaggccaataatcctgagtgtaatttctcaatacgtgccgccagcgagcgcagccctggcgatactcacagcggtcgctcgtcactacccgaaggtgactttcacgcagagtgatcaatatcaaaagcgcgcgagaggttgtccggaccgccccggggcagggatgcggccctgagctaatcgacgttcacgtgctatcatggcgatttagttatcgagcctcacgtaaacgcggtgttgaagggctcggactccagggtatgcgctctgcacggggtcggtggaggtgacttggaggcgtcgcgacttcgatcggaggccggactgcacaccgggggcccgccgcatcgtgggacacctatgggcgccgcagacaggaacaaagagggtagggccttggagccgccgcctaacgggcgccctgccgaaattgtcagccgtccaggcgggtaagatcaagtaccatgcgagcgcacgtccagcatgcctgcgccaagttgtagccaatgggagcagcttgtggagtgccggaagcccgtagatcattcatgcagatcttcccaaatcacggctgcgcctagagctgctcgtagcgcgttgaactggttccgcgttcggggtaacattctttcggtggttgatcattatagctnnnngggtgaaaactgcatcacttccgtatacacgcggccatggggccctacaggcgcacagagggattattaggcatatttaccactcccgagagtctatatcccgcgcacgggaacatcagtacgactcgtggggtgccatgtacgagccgctgctccatcatgcggggccgcttgtctaacatcgaccgggtacccgtttatgtggatgaacaaacggtatacgtcatagaggtccaagggtcgtgcccatgccatgcaaagtgctcggaatgttgtaggacgcacgaagaagttaagataaattgcaaggggacatctgcaaacttgattaatatgcaaagtggaggggagatatgttgaaagggtatggagataagacttctgctctgtgtgagaagagtggcagggaatgtgagcgggaaatttctggatgtaaatatgactaaagccattagatagaagataagtgatggtcctgatggactgtgggtaagaggtgagaagtgagagtgggcggaagaaaatcgggtgctgtgtgggggcatcagagcattgcgcctac-gatgagttaaacctaaggtcgggctagttgtcatcccacgagaggtgcagtttgatctcatgttttggtctgaagcactggtgcgatgtgcgcggcacccgatcgttacccacccaaagagaattgggagagacctatctacgcccagagggcgggcagtcgaattactagcttcccatttccgttcctgttaaagtaaatacgattcggacgcttctgtgcgcactgcttgccgcaaacgcaattattacctaggcctcaaatcaagctggggccttcggcaccacat-tttacttgctatagacccccacngctgatttaatccacatatacactccaggttcttcgagagcttcgcatctttaaattagtccccatgtgtcgatcacttgcgaagctagtagcgagttacaagtccgagtctgtcacgatggcctttgtagttcggcggcaaggggggggtcaggacgactgtgagccaggtgatgccgggcgaagggtaaagcgagtaaagcgggtcacagttactcctgccgaggggtggcgcgagctcgtaatggccgacgagcagacgaactcacgagcaaatacgcgaagattagacggcgggaccatacacaggacaaaattcagaggggcaatctctgtctggacggcgcaagtctactaaccggtcgcgacagaacgttacatgggcatacgtcgctttacaggtccttgtaatgggccaaagacataacgtaccgacccgagggcagttgtagtggtttatcaagtggcacgtatgtgtccgcacaatgagaccaacgccagaactgcgatgtgtttgtcgacaatacatgccatggtgcgggggataacgccgcattttgaggtgtaaagctaatcgtgggatggtaatgattgttgcaaccattcacatgcacgcaaagtgccacggggaggcccccaaagaaggctaccttcggccgcggcccgtcgggcgtgagcttcgccgtctaacgtctcgacgagcatcgtagctgacccccggggcggacacgtatcctgcccctctacctgtcgacgaggagactgccagcagagtatgctaaactcgaaatacgtaattcctcgatgcaactaatgtcctccagatgcttacctgaataccatttacggagtcgggactcgcaagttccgcccattttgagactcttcgtaccggacacggcgtgccaggtagacccacccgcctnnnnnnnnacaaccgaccaacagaaagatttaccaggcgaacttacctgcgacatgctccgacttacttcgattgtggctaaggctccgctagaccgcggcgatatgagataaatact-aaccctacgttccattatgaacggggactagtgcggggcagcccaatgtactagcacggcatcgtgggacgtgcacagttccggggtaggagtggctggtgatctggtgtccgcagggccctgcgaggaatcgcagagaggagttgggcaatcggtcgttcgccctagggcagtagggtggcgctgggttgttagaagaccggtgggccccctgaagggtgttgccgaggcatgaattgaaggggaacagagttgacgtagcaagtgatcaatggggccaataaagaacgcatcgacaactatggatttgtagtgggtgtggagtctcgcgaggaatgagttaaggatatcgcgacggcgcataatgacagaactcaaaagacactgtgaaatagatttgacattcgagcgtgatggttaggtaatactgacgattatgccgtggagcaaccgataccgctgaaaatggtgagtggaaggcgcgaagtagaaaaatctcggggtaagagatcatgatgattgtcgaacatactctagcaattatgccactgcagataaggtaatacgcgcaggttaaccaagaataagttattaagcaaggtcaaggaagagacaaagaggaactccgggagactgtgcctaaattaggtttctatttgattttagcattggaccactcccattttgtgctctttgttactgtgttgaaagtttcatatcctgcgcccaccctctccccaggcttgtatgaaattcacttcgtcccccggccctcacccgtataaagtctcttgtttatccccgttcaaagccccaagccctatatgtattatgtttgaccgagcccttatccaggttaaaatattgttccggccgctgtttgaccttacctatcggtatccttcgtggcagtatcatactccactgatctcgctaaatccactaatctgcgacacctgagctgctctcagcacctacccagcctacgggaggccatttaggtgctattgctccgccctcgtgccgtgcctctttttacacggtgtcgggccccgagccgagaaatccctcccctccgcggtcagtcagtcagcctgcgtcgcgccgcaacagggacgcccacctgctgttccacctccaatccacaggctannctgatactagcgaacagacctagttcagtgtcatgttcttgctgacacaaaccaacatctgctatacgccctcagtgcgcaaaagttcccttcgattgcgcgatccagatagctatcacgtccagttgtctgtactaggccatactgctccaacggggcacgcccaggtcttcttcgtccgacacttgtgtccctgaggcattgccccaaggaccccgacagtccttcgccttcccggctcgccctactcgcctctcacccgtctcgcgcagttaaccgccaccgccttcccacgaaccatctctcggacatctcagagctcgaatgcgctcgcccagacacttgcccgccacaccggaacaccgcctaatgaccgccatccttgccgattccaccggctaagccttcctcaaacagccttgccctaggatatttcacttgtataagcaccgtcgagttctgtacactcattccacatcagcagatnnnnncttttcgggtcacacccagttacgactaccactgcatcgacctcgcagcgttggcccaactgcggtgggtggagctaaccctcaactgccgctaaaccccagcgagttcacacgtctcgagtttgggtgataaggttaatcagggatgtaaggataaaagcattgaaacagtacaagacagtccatgacagaaactgtcgtcgctatctttagtggttcgcaaggagagtaaacaatcaaatttatagtggtagttgcgagcagaatgcaagtctacggatgtgaatcgaggaggaatgagcgtgagaaggtacgcggtttggtgacaagaggcatattaggacggggggcatagctagggccgaaggttaaaaacgccgtcgttgcttcgtcacgtatgggccccgatcagcaactggcttccaatgagattggccacgggtgctttcgcactatcgtagaccgctcgcggaccagcacggacaggtttgatcgcgagaaccagatcgtcgaagacacaagtagacgtgggggggggacaggtcgacttgcctatttcttggctgtaccggcgtcacaactaccgtaacaccatgcgataggcaccgtacagcgactcgtccccacgggcgctcctctggaggaaaggaggtcgacgtgcatgcaccagagactggggtatactggccaatcggtaacaatgtcggctagacctcgtgactaggagggttcatagattgccagaacaggtgggctgaagaaggagaacggacgtcgatccacggtagagcgaagctccaacaccctgcatatagcttcagcagcatggaacaaggggggttatttgtaaccagaacatttcacaagatagaggtgtatgaagagtgtaggtcactactgaaagccgggacagggacaccattggcgacaccggcggcgtgggaaacctacaattccctcatcactttgttacgttgcgtaccaacagtgacaatggggttaagcgcgcggtcaaagcgcccagctgtcttatacccaatggcgagtggtcgtcgaactgttgataatcggtaaggactctgaaagtgatctcgagttgatactcagtgtgctaccttaatgatagggtgagctcccctgagacaaggagagaagatgagcgactcgtgaacgactagtcagaatgagacgttttgatttatcgggtatatctatcgccatgagtcggatgaggttgtcgggacaaattgtatatgcacatcaccctcccacctagactcggggcacctcgtagaataggggacgtactgtaaaaccgcattacgagtatccatttttgagactaacaccgatcttagaaacccgcgaatcagatggctcatggtccccgcaggccccagtgttgtccgtctcgcccnnnnnnnnnnnnnngagctatatacgcagctcgggcggctagggctagtgactggcgcccaattatcacacctgtcctctcctgcccgggcgtcgcaaccgctgcgctaggacggacccaaccctacgggcgtactattgttgcgatcttgctcagaaaaatgagcagcacgtccccgtccaccacggcccagggtgcaagaaacacgcgagcgaccaaaacctctccaatagcagtgacgtttcctggggccatcgatccatccgcttataagtaagctcactttatgccgcacatacagctatgaataccctctgaccgttcacaagttcgccaacctgcgtctctagcctcacgaaatctcccctgccacatacaatccgttatcgcagtcacgtcggagggtccatgtatggtgaggaccgagtcgtacacgcgaccggaataagggacgggacgattttcctccctcgagtttaccgacacagtttggaagtgggtcgtggtgagaaatagacagctgcggctgccggctgaaggcctacaggtatcctagttgcgatcttctaatcttcgcacgtggacctcgaccattgtgctctggcctcgtccgcgtctcttttgccagctacctggcgaattcgcttttcccttttgcacggtcctcccacatctgaccgtccaaacctgtgccgctctataaatatgcccagggctgcccatcccctgacgagttgccatggccgggatgtgctgcgcgtatcaagggaccatttctgggtggactgacaggtgtagaaaggccccacaaatagctgcaatacaaccttttgtggagcatgcaagtcatgggtatgtatagacacaaagcagaaatgggctgcgtaaccgacgatttaaccgtgctgcacatgagagcgtacggatacccaacagcgaggatctgaaccagccaccttgcaagctatgcttaggcgaggagtcagaatgtgtattaaatccgacacacagggtcactgagcgcggggagggctaggaggaagaccgtaggtctcatgcgaggaacagtcaagggcgggtggtatagagcgacaaagagacacagtgctgtcaaacgccatgtgtatcggatgatcgcccccgacagacaacattgttggacgcgcccgctcaaagcgggcatctgtcaaaagatttacctcgcccggccggacgcccggccttaatctggatcaccttactcgtttcactcatggctcccctccgtgttcgttctcggcgacctcgtctcattcgtttcctcattctctagtaattgcgtctgctgtgtgtttcttcgatctccctcttcgactgtagttccgccacccgcccctgtcgggggctgtctctctctactctgcgcggacgacgcactacgtccgatgtgcagaaatgctgcatacgtgctgcaatagcgtaaccatgaagagaatgttgagttgtgcaattggctgtgcgagaagccgaaatagaaaatacggtggggaaacatcaacgaagaaacacctcggagaggggaagagacatgttaagtgaagacgatgggaacggcaacaacgaccagttatggatagatgaagnggnataatttacatgnttatgttgttcagccatatgtgtaggaagcttaagcaggggcgatatcttgtctctcgttttaagagttcgcatttgtatagtcatcgattatctgcgatgaagacgattcagccagcaaattgcaaacccgcacatcgaataacatccgcgagcccaccccggcgcatgcctatttatcaccccgtaatagactctccctacgtgggctgtgtctctctcccacccagtgaagttgacattcttttcccctagtcggggttgtgttgcgtctatatgtacttcgctccagtcgagcaatggacaggcttgcgccttcccgatagtccctcgggagcgtgtcttccgatccgtgctgctcgcgcgcgccccaaatacgttccaactggccctcctccacttgctccccgttgctacccaggcgccagctttgcgtccttcggaaggggacacgcatcaggcatatcttaagtaagtgtcttttctcatggtccaaggccaccgatacagtcccccgcccatggggctgtgtggctgcacggcggctcccgcgccgagaagggccctcggtccacccattcgcattttgtgcggttctgtttcgtcttgggtctatttgctcgcccggcaccctccgatccacctcacgcagacgccacttgaactcgggctggcgcactgccccacacggtggggcctctctagcttttcggtatttggaacgcttccatctaaaatacacggtagctgagtagcggggcgcgggaagcgtggtgtagggtctactcagggccggcgactgccactactgataccttgtcttgaagctagtgcagcatcttgtgttcctcggttcttacggcgtgcaccttccgggccacgccccctgctgtcagtgacttttaaaggcacccgctaaccatcgccgtacttgttggctgcgtcaaatgacggatcagccagccgcaggtgggagctacgcggttgtgcacccgcaccggatcccatcttattgccattttcgcgtcttttaccccgtgcagctccgtgctggttccagagtggtttagctgtcccgtttgtgcgtcgtgctctcgggagcagtctcgtagggggcctggttcgccggccgccgtttcttagaacatttcgcccgtggtcagtgttcttttaactagcttaacgcctcacgcccacaaagcggccgcggttttctgctcacccatgtcgcacacgcggcgatgctggggctaagactcctagggggtacccgtccttgggccgctggccttaagttcgcctgtgattcacccgcacgtaactgcctacgcttcgaccttagcggggcnnnnnnn--------------------------------------------------------------------------------------------------------------------------------------------------------------------------------------------------------------------------------------------------------------------------------------------------------nnnntctctcaacccccacggaccgcagcatgattaggccctggccagactgtcaagtgcgaccacggcacctccagcgttgggggtgccatacccagagggaattaccgcgggccccacgcagcaagcgcgcgcacccggctattggggcccgtctccaagtgtaacacggccagggagggctagtccgttaacatctggtcgaaacatcaggaaaagggaaatgcactggaccgtcctccttcaagtccgtccctctccgcaaccaaaaccgccacccgtacctaacaacggcttccttgccattggatcacctgtctgcctagtgaactaaccagaccagacccgctaaccccccctccaacacggatgaaaaaacacgaagccccaacaccccaagtttccctgagcgaaaccagtatgagaagtacaatcaatactcattttaaccactttgcacttctctatgatttctccggcgcgcggcgttcccagcccacaacactgctcctcagagtagtcataagcccaaccctccgtacaagcctacacgaaccaaaacaccacactctttatgtctgcgcggtcagaatcctaccagctctcgtgcagtatcaaagcataaatgtcacattctaaacggtcatcggccgcgatttccgaacgacgctttacccgctccacgtgcacacgctggctctcgtaaagcctcccacgggactgagttgtccgggacggtatccttgcgtccctcgtgtggacctgtccctactcttatcctacgtaattcccttcctttgggtcccctcctatcatgtctcagctgttaagtccccattgcgaccccttgcctgtttgctcacctgttgactatgttggtaggtaggcctctcatgcgggacagacaattaggcgaaactccatttgtatggatctcccacttggttaaatggggtccgtcgcaacccagcggttgtagggggttcttgggtcactccaacggcatgctctcaagttgagaaacgccccgtgttgtgcgccggtcgtggggctctgtctctgggcttggtatctcatcactgggcggccctaaacccggtcctcgccgctagagtcgaatcactgtcttcctagggccttgctcgatccgcgcatggcctcaatgttttctatctatagcgtccggcctgtagacctcctgagacgctgttgcgccaaagcccggacctgttaaaaaacgtctcttcctggcttgtatgcgcgggccgaacacgcccgtcacgcccggggaactccctcttaccccattccatcacatggcctacacggaggcgtactgtggttgataagctcttgttccccccgtctattatcccatcccctaacccaactaaagagatatgatgtcccccagttgggccaatagccccgctcggacccgaaggccccccgggcacaccagtttgccggcggtgtcccgagcctctcgacgtcccacccctactacgcagcccggactacgcatccctcgatcaggtgcccgccctctttgtcataataacccgaaccgctctccttcctccgataccgcgccatgatccctgtgaagcgaccggggactgcgctgcaatctcctataatcaaattcctgacttacgctttcaaacctttaactatttcgcgcgcacttcatactcctcaaccgctcctgtaaacctccattcgcctgatgctgacgaacctggtctcgggacgtatgtatctgtcaagtatttattaattgaccatcttccgtgtgttcagctaacctcctcctctgatctcccttcatcaaacagaccatgtcacgtcatccttcactctcggtcgcaatcaatttgcctcgttctataatcaatcccttgtccatccggcttacccacctagggggtgtccctaatcgtttctaccaatctcatccccttagctgcagctaagtctctgctaatccaggagtattcttcttagtctgagtagttgtgttgaattctaacctcacctagactccgacccaagtttcacaatagtttcggtatgtgtgatcacggccacggtgcatgcgcacaacttgtacgctattccttgtcgtagcacgcaccggggggtctatttaagggtatctagtcttctacagctgttcgtaaggaacgggtgaagtactaacacttatgtgcggggtgttggacctcgcgacgttaccccctctgcatctccttaattttgcctgcgtgtcccgcgatatatagcacccctcgctgcttccccctccaaaggtgtcacccataccgaacagcaatttgagttgaatagccacccgcggaacgcactcctcccatcagaaccggaacagaatcgcgcgcctagactgcccccagcatcgccttgcgtgctacgcacaatgaggtggaggatgaatgcgaacaggatggcttctagaagagctacgaccttattgtctcgatgctgcgtaatcgtcttaatcactatcatcataaacccttctttaaatccacctacccatactcaggtatttcctcattgctgtcgtcaccactctagctatgataattcgcaccggtctattgcggcacctcctcccgctaagaccgtcaattctcctacggctgccaccactcacgaatcgatgggccatgggcggctagtctttagcaggtaaaaggttgcaatatggcggaaccnnnnnnnnnnnnnnnnnagtaacacaccttgcagtgagggacaaagagcgcaggccgggcccgacaaattcggttgatagctagaacaaaaagatcatccgcgtccaccccacgaccccgcaccatccgcccgtctgcggtacggtcaccgcaggggatccccacggactcggctgcacatttcgcgcagggcggcaagccggacagtggtctctccctttttcagcgcgtttagcggcggggtctgagacaaaacagtgatcccaatgggtggcgagaatgagaagaaagttcccgtcgtactgagatggagggagtctcagaagtgggcagcgatcatcgcttggtcggagactgcgaggcgggtgggagcgccgtcgtaacgttcagttagtactataaatagcggagccaatgctcgcagtgaggtaacactcaaaagaatgggccagtgtagcttnttcactagaaggaatactgctgtagggcccacgcatggagcgagatgggcaggtggtggccaccacgttggtgaacgtatttgcaccatttgaccgtttatatagaccctacgtgtgtgcgcccgtcaggtgctgtcggtcgacctcgcttcttcatccctgggctctacgtggagtcgcctaggcgcagcatcggtaactttgcgcctacttccgatgcaaagtgagcgcactacatggccgcgatacaactggtcgtcgttagaattcatgcgcgcacgttgcctgatacgcctagccctcgggtacaggtgcgtgcgccccgtgaatactgaccctgttcgatctcttattatgatgaagcatcgtaaatctgtagtccttaatttagctcaccaaaattaactctgatcgaatcctaacgcatcttccccgcttcagcaataaaccgaatcttctatatctaacctaccatttagtgtaagtttgagtccgataatgagt-ccatctccctaatgccgaggtaggctactaccgaccatcgggtgcttcggccactgttgacgagtcgcttcgaagctatatgtatggagcgacatgaggaaaggtgttaggcaggaatctggccccaagaggtcagctccccagctgtctatctagagaagccctccttctacggaagtggaatgcgcggaagtatgcgcaataccgcaaaccgcgcgctcggtagttactcctgtagccctccttcttggaacaccccttcccatgatcacgaccttgcttcatcatctcttacgattcaccaaccatctcctaggcagtgtaacttcaatatcgtatcgtcagatccgacttcagcggcatggcaataataaccatgccatgtatcactagccatatcacccatactcccacgaaaacgtctgattgtacccgggggtaccgttcaatttccagcatatcactgaaccccgaagggaaaatgactaccgatcgactttcgctcaaaagcagctaatcacccacgcgtctgccgcnnaccaaccttaactccccactccgtgtttgatgttacgcaaccagttgcaaactggtcgaactccgcatcgcatgcgccccgcgttcctctcaacattggttgccgtatttatgctcgggataatcagcgcggcgcggactccgcacatcaaacatctcgacccttagtttcgatacttttacgcatgtccactaacaatctttctaaaaaaa-aatgtttaagaaggtgtcgtacaaacccatatgctgtatatgaccaggtatttcacatctcgccaaccgcatttacgaacaagcgaagcgcattacagccagcgcttctcacagaacacatacccgaatctcagcaagccattcaatttcgagattgttcaagtgaantgactgggcgatgaatgcataatcgagagccaaccaagccaggagcgcccacatgctgttcaacaanaggtcgatgtattggattggaggaggaggtgtttggcttaactgtgagcattgaggaagtttgcttgcagccagngagtacgcggcgggtagtgtacatctgctcaatagggactggtgggtgagctagtgcgggattaagccagggtggtgacagacgccgcatcggtagagtgttgcaagtgcgcgcaagagactagaagagacgccagtctgtccggcttgctcgttttgcgcatgccggatgaagggcgttctgttgactcgttcccttggcggtgagcatgacggacacatcggcccgcgccaccgttacagatatcgtacgtacacaggatatatcgcgtaatcgcccgttatcccgtaaagtgcacgtccagtgtagctaccggcatgaatgcagaaaggtggtagagaacgcagggagggcggatggaattcgagcatgcacattgcgacagtcatgtttcacatgctcatttcaacttctcttgacagtggcgaatctgtcggtcggcctgatacacaggcttactcttttcacgttaccgatcctccccttcggccacggtcgtgattacgcctgatgaacaaacatatagccgatgtgatacggacagttgaggtactcagtgtcacgcgagctcatggccatcacttccggcggcgtagcggtgcactaatcggattatttactattcagctctgcataggcagcgatcatctcattgagtcgtctcagactccactcaagttcgaataatatctcgggagcctgtacggatcgagctgcaaatagggacaccctccgtcttgaatgctggtattcaaatgcgccggttgctaggacagtacttggtcgatctcccgaggtcacctcgtctgttttgcacgcctcctgtaggaactatctctaaacattcctactcggattactatccgcaccgtccaccattgcgtgtcgaacggtgcctgaactaccacgttccttaggtactttgccaactacttacatttatattgttaccgaaagtcggaagtcccgtgctgaaaaattctttcactgatgcgtcgaacctcgcataccgctatctttttcgcaacgctgctcctgcttctactcgcgttcttatttgcactccgagttgccgacttttgctaagactaactgtggctccttcgtcattacggtcccacttccaattcgcccctccaccaagctgacgttctcgaattagccaaccacgccttgctgtagagctgtctgaactactgaacgtctcctagccctggacgtgggctgttcgtgatgtcctcattatctgtgcctgctgtaacctgtgcgtaatatgcttacgctcgaccttaacagctgtcgaatcgagagtcgggtgctcaagcgcatttgattggggtcgctgctgtctggtcaaggcggatctgagcgtctatgggcgtgcgacgggtcggctagtccgtgcaggcgaacatgttgccgcacgcaacctggggtgcagtggcgggggtcaaataatgttattaccagccggtagcatgttttgcgctttctgttgccgctccgctgtttttaaactaatcagtgatccgttccacgctgccttcagatttctcattacaactgcgctcgtgttatatgctaggaagcactctgccgcatatcggcctcctggacagcggtagctgtctcctactgattctgttattgcatatctcatagccttgtagctgtctgctatactattaaatcgttctttgacaagctcatgatttaatccctcccctgtaccccgccctagtaaacagactatgctctacgatggctcaccgggtcatatggtactgtcttgcggcgggcaagagctgcgcaagatggtccaacgcccatgatcagactgcctgtcacaccattgtgctacccgctacaaagccgcttccgcgaggcgcgtgttggggcttctttattcccctggcaaggattgcgcaccccctcgaaatgctggatgccatctctgttagagtaacgtagggtttccgtagattgccgcagtagcctacgacgatcggcggagaattgagggctaccccgaccgatcctgagatatctaggtctccacttgcgaacgattatgaataaatctacatttccaacatttagtattacctgcggagcgccttcgcttgcccaanaggtnnnnnngcggatcttgtcagagacgtcagacttcgacagacgggttcaacacggaaggcctgattgcagtccctataatncggttccagtctacagtttggtcggggcttctttgctgtggtgaatccgttcagtctcgtataagcgtccgccacccattcccactgcaccgtgcgacatatatcggcccacttcgaccggtggcactgtgacactccgtctccggttggtacctcgaactcgcccctcgaccgccatcgtcgctgccacccgtgcgacgtgagcttgacctgatacgctcacgtgtgatgcactaacggtgcccctgtggcgcgcttggcgaggtaacccgcgtccaacgttgcccaatgcacaaccctcgggggttgggaccagcaaggtatcgcctaaccccagcgctcgtagggctgccgacgtccgtacgtttggcgggtcaccccccgtgcactgccaacccaccattggcgacggcagtcgctctgcgcttcacacacctgcgactctggaggttgggaatgacccgcccttccgctgctgcaacagcacatgcgaacctacgaaatttgtgttcactgatacgccccgcattcctcgcgggatgaatttcgacgtagcgagtggtctaggacgttgtatgggtgttcgcccctcggaatggcagactcaattccggacccctccctgggtgcacgatgtccaactaggcgatttattagccgcgtcgggccggcgtttcaaaccataagctgcgcgagtggatatagctgctggtcacgccgctcactcagtacactgcagcttaatgaagtcccatcttggcgtcgctagtcgtcaaggaactgtcgcccaccgcaaacccctatagtgccggccgcgcggcccacaccgacgacgaggcgccattaaccacgccacaggggaccgccccatccgcaccagtccgtattcagcccgcgcccgaaggccggactccgcccacgtgggctttactcatcttctgagggctagcttcaccatcaagcttgctccggcataccaccaggttgtctgatttcttttataactacttccagccaccctctcgacctatggagacagtatatgtttcatcattagcttactgatggtcctagactcatgccacttactaacctgtggttcctgagtgttactttttccgacctacgagtgggaggtagggttaattatttgaggtttgggggcatactcattctatgcagtctcggttcgttattcctgttcctggactgacaagactttacacgatatccaccgtcgtgacttcgattcaatctgcgttctctaaatgttatggctcattcggcttttcggggccaacgagaccgacaacagcacttgacgaatacttgcgtagtgtaccgtctttttcatatcccacgaacgtttgtaatctaagagaacacctcgcgggtaacgatcgcccccccttggaagatttccctggtaatccctgacccgttaacctaacacactcgttgtacgctaattagatcgtcgccgtggagatgtttgacgcgttctccatgcttcgcataatgggtcctttgcctgtactggtaccgtctgctctgcccacgagttagcaccgaaatctaatggcccactcccctcagggcgtggagtcgcctcttatagtcccccatcctgtagatccctaccatccaggcagctgtcagcctaagtgcccgtctctctccctcatccctgatggtccctcatttgaaaaatgttcatgcgtggtcctctctatcctatcccatatgaaactaccgtgttagcgaatcgtcttatgtagattaaaggctccttgagtagtacgccagaaactgccatcaatgacctatgccctcagcctatatccaggctattcggcctggagtggtggttactcggcgacccgctagcggaaccgccagcgcgcgctctcagagatatagtgtcacctgctccattcttgtcagccacctaaaagtagggtaccccgtgtcgctccttccagaaactcctctccaagcgattgccatcgagagccactgctcacgctagtcgcaggcttcttattcggttagtgactgtcgtcattctttgagtttacataaaaacaccttcgcccagcaggcattaccacccagtgtcctgtcctacaccccggcgggccctgaccagtactgactaacgcctcgtcctccattttgaagttctgctgtcccgacggaactactttgtacagcgcaaatacggttcacccgaatgcgggtacgagtccccccaacatactaaagacggcctccgcgcacacccgttctctagtcgctcctgattacagaccctacgcaccgctccttcactaccttaaaaagggagtagagggggaatacgaggaattgggacaggtcactcataatgaacgtgctcgcggggaacccacgctctcccctacaccgttcattacattaccgatcgcatgagagacggcgtgacctgaacgtgtgctcttcacttgcaaccgtgaactcccgcacacagcttaactttagcataggtcaggttgcagtctccctacgccaagtaaattcgcacacaaggagtaatacgggtccaaccagcccgattcccgcaaaccttctcccgtcaaattccttgacccacttttgcctactttcgccccaaccatctcttctgctccgacccctctaatcgcccctcccgtctgcttacttatctccactctccttgaccctggccaacataacccgggctgttaggcttcattcgggtgtaagaggaatatgccagacactcgacgattgacgaccaacgccggccaccatatatcaccttagattacggtggagcaatcccttcggggacacgacaccatcaacgcctcgactgtgcatgattcttgggagcattgtgtgcgtgcgcgtactttccatctacaccacgccctgggctattttgtcttccaccttagcatttccgctgggtaatctaacaaattcggttcaagaaaagaagnnnnnncagggtatgggtcaatggcgccggcctagtaatggtaggataccgtctggcttacacagagaaagctcgtcctcggggaactgaatgaattgctaataaacgcatactatagtagtatatgcctgggaagcgagctgaggtaggtatgtgttcaaaccacatcaggtggtgcgcagccgacaaaggatcgtgtcccgatcaagccagggtgcagcgggatcgtgtaaacggatatgatggttagaggattttcaaagcgaatacggccgacagaagagctnacgcttgacggcccagctaacgcatgggactgcagagatatcttgtaatcggctggtnnn--------------------------------------------nagaaagggggtactacctacaaaacgatccataatgtaggagatgttccttatggaaatcggctatgcagcggtgggttgtagcgacgcctgagcggccctaaccagtcgaccaactcccctgcaagtacggttgccccgagccaactaaactacgtgctcctagacaatttcagcacgtgccccgcccggtcnttatctgtggtagttcttgagccgtcaggagcgagggtatggtagatttataacagacatgccgcctgtcccgtcgggcgcgggaagtcccaagatgctgcgtcgtctgtaatgactagaggaccagaagagttacgtgtccttgttaacctgccctaagtttagatcagctaggttctaatacctccgggacacgaatacccggtcgtggcatcggtgaagacagcgctaccccgctcccaacatcgttagagtattgtacttcgcatgaaaagccgccatctgtcggagcctagcttgattcgtgagccgcgcagagtgggcaagcggagacacaggggcgctgagtaacccagtacagtgccgagggtgtgggtggtgtctctgaagaataccgttagctgaagtcagatctttccgtctacgctgtgttgtccggcggcggcgttgtttaacaactgtcggccacgattgagccttggtggaacaacgttcgagccttcttcagggtattctcgaagatgccgatttcggttgcccttctagtttgtgtttggtggcgagtgtcggcagtctagccatcgccgctgtgcctaatttgttctcgctgattgctatctatctcgagctctaatatctgaggtcatcgtgcatccctaacatcaaaagcatatagtgaaaatggcgcacatcacttctactctctcttgacgctcccaccgcggcccccgtttggtatacatctaaaccacagagtgaagatcccccgcgagatagcagtactggtagccaacagtcttcatccaacatatatgcaaagactaaaagcttttcaatgttcgcctgtcattcgtaagcaacccatggtgtatcagttggtcatgagcgccgtcgtacccaatgcagatgccttgctattggaaattaagccggtcagcacagacctagagccacaggagcgccacaaaatgatcctcgggtcaaaatcctaagaagatgatgttcaactggtagcgggataaccagcctctcctcccggcctccagcaggcacatacccagtgctgtttgctctttgtcctctacctttttagtattttcaaaccaccgtctaactatcggcctttctagttgacgccgccctatcctcacaatgttacctgcatagcctctgtctggggttggaaggccacaacagcgtgaacagagttcagcggaccgctgtggggctcgccaacctgggtcaaccggtagataccacaccagggaaaagctggctgtcgtctccaagcggcgcctcccccgcccgtgtctgcattcgttctatgcgctcagttgtccctttcaatcattgcgcttttagcccgggggcttagcctatccaccctccaagtgcgacgtatggtcgcttgcttcgttagggaagactactcccgcaagcccggccctacatggttccgtttccatggtctgctcggccacaccaatagcgtggcccagtaagctagagaatagctgttcctcgtcgtgctacatgaccagccccacctcgaaaagcatatcctccgttactgtttccacatctccagctccgtgaccaggcctctaactcatcgctttgaaacccgacttgttatccgaaagaatgttatagcctaagaccctgtcggaaacttgcgtacccacatgcattaccggcatccgttctgcattggtnnnnnnnnnnnnnnnggtacccatctacgtttccaccccgtctgactccgccctctcacatagtgtccctggacatacttaaactcaaataccctagatgacagcccgtgagaaaatccccgaacagtccatttccatctgaacaacacaccgtcgagaggcattagtccgcagacacaagggtccaccgaagtctggtacgtgacgcaaagttggaaacttgtacccgctctcgaatacgaacacccgacttaacaccctacctggagtttgtcctaataggacaaaattcccagttaagaggccgcgagaactcgtaatgaaccctttctgtacgaggctaagtactgcatgtcgtccggagcctagcccacgcgaaggattctactcattagcacagggtagcgcccgcggctggcgtggatccagtctcagtaggggaagtaacaaactcgtcagccgtttggagggtgcgcaaggtccgagcacggaggagtcgggtacgcagctgtagtctgaaagtcatagacacttcactcttgcgaagcgctgtctgtgctcataaatgtagttggctcgtctagatctggtgcggtagtgccgagattcgacgggcgcaacttgcgatcttcccccgtgtggtggttcgccttcgccgggggacgggcaaatgagaagagacgccacccagggtgttctggtcgccattagcgtgactaccacccgggctgtcagatgtagtatcagaaggatgagtagctcatgcgagcctcggtggtagtaactgcaagccctcatacttcttgacgttgcttacgtgatcggggcggcaggcttcagagagaacccattatcggtatgcccgaaaacccttaccagatgatccgcctatcgctccggagggcagattattgtaagccccgatgggggggctctcgaagcttgaaaaagcgcagtgctgctcccgcggttcgaacttggactctgtgatagnctatann-----------------------------------------------------------------------ggccccgcgggccccgaaagagccgaacaggatttctgtgcgctgatgaatagtactactggggaacatgtgcgacactaacttcctccatattggattgacaagacatgtcaatgcctcgaacgccccttgacgcgtgtgggtaactgaaacgatcttttttccggggcccatctcgcattttgagtgtgacggggcctggacaaagntggttccgacattggctgatttcccttttccgatcccccgcgctgtgtggtatttctgctgaccacacgcttgacgtggccctgcgcatgatctcacccctacataattcgcgaatctcatctgctttcgattacctggtccaacctcatcaccccacggtgcgttatagttcaccacatacgcttcctttctgaccatcctgcgttgagagcctgcctgttatgatgacattatacattcgccattgatcactcatttacgtttccacgcagcgtccctctctatttggactttccccccctactgtcggggtgcccgcgtgtgtccggcctccgctgccgttccccccgggcggtcacacgtcgccctgccccccttagctctcgctcggatctgttaccacacctatcgagctgtcgtggccgcctttcgtccgggaagcgtacccggatccattacggtcacagctccacccgccttcctgaccccccgcagctacactcgacgggctgggccggtggttcccgcctacttaaaaccagggagatttactacctacaccagcggaggaccaacaccgcacttgctccactattctttaacctagctggcacaaaggcctgtcacttagtgaatatacaccaaaccatactggcgacggtagccttctgtcttcggtccccccttggcctaaagcagtaagccgtgatgatttcaatgcgtgcactactcaccgtaccctcagtgtcctcaatctcaccaaaactcgtcgctaatggtaccatgtttcgaagttatccagattccacaattttcgtagcttgagtcctcttctttttcgctactgccactctgaattttctatgtgagcatggattcgatgagatagatcgtgctgcgaactctccttgctatttggctgtgtccccatgttaacctccatgttttgtggattaagccaatttaaaattctcttactgataatacttttctctggatctgtctaagcaatcacgacctccgtccgtaccgttatgagtaacacctgcagaattttgggactatcccgatacccaacgtcttcccagtttcacaccggacatactggtgatgacgcgcccccccttatatgggtgccccagtgaatatctgtaactgcgtattataggtgtcgcgacttggacggcctgtcctgtcggtcggcacaagtatctcgttagaagaagatcctcggtaccctaaatctatacccacctataacgctctggggattgcattttgtagccggtttgtggcttatgggtttgcgggtgccaaataggaacaaaggcgtgcttcctgcaatattccgtggtctttgccacacgtgccgagtcccgaagaataattgaacgagatgagcattgtaaccactgtccaagcggtcgctcgcctcgaatgtgaacacggacccgagtcgagtataaggggagtaaagtacactagatctctactatcaaccgaactccgagtgctcgctagactcccaaacggtattactacgaccagccagaccagctggcaatctgctagaattagcggacgggtccaagttcattagcgtatttaattttacgagcgcatcgtggttggaataatttttggcttggatttcccttttcacctccggtcggttacttattccgtttcggaataaaatagatctgggactatcaagtaccggtgtcagggtcatatgtaaattttcgtccactcgttattcgatttcgtgcctaaacctgcgcgcgctacatttagtgatatccatgctaccccctggcaggtgcttcaatagacacgacgcgctcgaacatgttcaaaccaccaacccgttagtgcctcctcgagaataaccaactcgaacctcagcccatagctgctacacccgcctttttagatggcggacggagtgtattaccatgcacacccattctggtgccgactgacacccactttgttggttaattctgaaattactgttgatatcccgccaacaaatatcgaggcagtcaagtgcggtcggggcgtttcctcgctctaattagtaaaataagagttacaactgattacaatgagctcacaacatcccccactcattactattaagccatacactattttttctcattcgtgctattaccagccccctttccatacatttgtccggcccccattattatctctcgtgattggccctatcccatcgcactttatgtctcgcgtgatcctcgtctgatgcgaccagtgtacgaccccaacgcgagcttaccacgctttgactcgttacataaggccttgctagttactaaaatcgagatgcctactattcccacgcacccattttcgtcttttgcggcggcgtatgctatccaatctgggcgacttctcttctcacttcggaggtgtccttacttcccttgctaaaaccttgctactgttcatcgccggacgcgaaatgctcagaatgggattaagctatactgttacccgtgcgctgagcaatcttaacagggtgcccagttcagcacgcaaaaactactaagaaagtctcgctgaggatagngtgccttgctaaggccggtgtaccctaattcacagggaggtctttgggggggtccgaatacatgtggtgagtatttttgtcaagcattcctacgccccgtcttttggtgaaggaggatatgcctgataggagcgacacggagccaggcgtaactaacagggatggccgtgcctggtgaagtccctacccccagtcttgatcgtaaaagaaatacttacctgctatgccaacgatgcgtcgtgctctacggcgcgccgcttgatccacaacatacagcccgaagcgcacttgcgggcatatctctgacgctgcttcggatacagcgcccaacccggcggatacccgttccggagtggaagtgatgatgcccacaactgcgctaatgtatgaacaccatgcgttcgatgcgcgtctttgctccagagccacccggggtctgggcccggacgtcgaaacacggtgtatctgcacacgtggttgcgaagattaaccttagcacaccnnnnnnnnn----------natcccgggcggcctctngaatgcgcgtatacaaggacgnnngnnccattcatatacccccgttcacgccaggatggaacgtcgacagaacatttgacaaatgaacgcccgnncntagttctttccactagaagctaggattagagtcccatctgcttccgcgactatggggtaaatgcagttatacttattcgcatattaaacgccctaacatgtaactatcccctcgccttccgatattcgaactgacgacggttgtccgcattccgagttctttcgtccccctaccttgtcctgtgtattttcttcctctcccgcttcccatcctggccactcttttgccctatccaagccctcaactacaaaagcctgtgattgttgctactgcccagttaacctatgttctagtcattgtgtgcataataagccgtattacgatggtctgcttaatttagccaatcctggccagcactacgtagcaactagagcgtcagccgttggcaatgctgctgggaatgcagaatactcaggaaacaacttagacattcaccgacccccggtcccgggactgaagccacttatgagatcccatcgcgaagattctctatcactaccctgcccgtggccgagattgctagtttcaacaggaatcagtcaggaggggtgacatgggtcttcgttgaccgggatcctgaatatgagctcgaccattgacagtcaggcgcgggcttattatagcagcttccgagtggagtcctgccactgcaaaannnnnttacnnnnnncccctagggggattgaattgaactaatgtaaaaaaactgtatgtgacatctgaaccggtggaggaagagtaacatccggttgatctccgcaccagtaccatcatatacttaaagtggtggattcggcatgcgacctaacaattacgatctcccagcacgtattggcgcgctgttgtcggagtcctctcaagaagtggaaatcagtatgtcacgtggtctcgggccgtgccttgctgcagctttgacagggcacttgtttatgttcgccgaaatggttccaacccccaagcagctttctgggcttgtaataatccagcgctccacaattggatcggcttgcatgtacaaatcttaacatccatcctgtcgtcagatttgtatcggaaccgttgatggctgatttacgcaagaaaacgcctgcctcagctacctggggtggctattcacaacaacctcaagcccttgaccaacaccacaccacacgctccacgtgacatgcttgcgccaccacgaatctcttatcttcttcacaagacttgcctggacatcataaatgcttcacggcgcgctcgacaaacacagactaaatcttaatcacgacgcgggttatgccgcggtgaggagggccggagttagggccacgctctcctcggaagtcgagcttgcctaaaaggaccgtaggcaagatagcgtccggacaatgacgaagcatagagggataaagacttggggatgtcacgacggatggcacaccagggatccgagggctcaacatccaatagttcctcgttgtggccggcgtgtaggttgaccgaaggtgcggaggtgatggaggccggccagcagcttagtcttaggtccgcagggttccgcgcgtctactagcacgtgcatacatggaatgtctcactagtcgtctttggagatgagatcatatttcctgcgcactataacaatggaatatatattaaagagatgacgtaggtgttaagatcgcgcgtatcgcaaatgtaacgttctgctaattaagagagtacgccatatccggctccgcagggaacaactcgagtgaattagtgatgtgctactttccggggaaaggcacccaagattgagcggggttgtgagttgtcaggtattggtgaccggacgtagagtgtcgaagatggacggtggaatgttctctcacatgagaaaacggtatggggactccctgtgtgccgtacaagtggtgacgttgcgtaccctgtcataccctcgaatgccctctgtgagcgccaacggtgggttagcccggcacccactggctcgccggcatcgacgaattcccctcaggaactgcaggggaggaatcgacctctccgctcatctggacaaatatcaactcagcactaacgtgcttccctcttggtcccttcccgcactgctctgagcccttttttaccctcaacgatgcctgtatctcatccgttagtgtcgaggccccacatagcagcaatccggggttgctacctgtagttctcaccaccctttgttgatgccacgtccccccccctgtcctccaagcctatagcttgcttttagcgagtgcttatcctcggtcttgtaacgattgatgtgaggcaaccggtggctgtggctcactggcgcaaaaactgaacttttctcgcggatccctcaggcgctggtcgagcctttctggcgttggtaatacaaagctcacttgcgtcttgtatcttcttccctatccctacatgctccttctcaaacaccaagtctccgttgcctaataagcatatctacaccgaacatcttcccgccgctaatccgtatgtgttcggcaccacgaggtccgatacggggcctgaaagcttctgcacggatcgggttctaggcccagttaggttgaggaattccggagttataagtgaggccatggggaccgcgcacgccgcccatggttggcgcctagacaacctagcagagagactcccacgcatcagggtattctcgattaccggatccgaagacaatccatatggacctcctcgacctgtacagggaggagaaggaagcctacactggcactctaacacgacgccctgttatgacctgtatcgtccctcgtcaaatcacctattctaggccctagtagtgcgcaaaacaaaacatgtttgtcagtttattatagctgtccgttaatctaattattataaggtccgcaacagctagataccgatgtacaagatattccaagttctaacgctaccttccctggacacttgattaacacgacggggtttccgttggaagtattagccggaattacttctgtgctgtttcttgccatctgtaaccgtctggtctactgccgcggctgtaaagaggacacacggnactgtaccggacntgcctacgggatgtgaagaacctggtgtcacaacggagtcagcggcaaggacgattccagtttatccataggcatggcagtaatcaaaccggtttacttggacttgagatcttgcccgtcccgatcatgttaaggccagcagtcactcaggacggctataatattcaaaaatctggcactttgtcaaatagcccgcaaaatttttccctgcacctctctccgtgctcagggtcttgtgaacgaaagataagggttcacgtattcccacaaggccagtgtgcaggttcctaacataggcgattgcccattnttgcatcattgtgtggagatgacaatcaatgccaaccttcctccttcaaccgtaagataaatttattgtcattcccgttttggctcattcgatgtgtacagcgataccttgaggcgggtgcacgggtaagaaacttcggctataccgtgtacttcgacagggaagtattgggaccaggccccgagctcacgtgatgatgttactcatcagttatcggagatcggctaccctagcacgtccctaaaatactcaagtccgtagcaaataggtaggtagattaaacttaaacactttctctcgctcttgggacgaccgtcgcgctgtgcaatgcgtgttgcctcgggtaacgccgccgggcggtcttatagaggattatgcaattggcgtttccatatccaaagacaagtccgttcctgtggcaagcagtcggtaagccggcggcccatatccccgaattgaccggcgccttgctaggttttaagcaatctgctgcgtttgagctaaccggtacccgtggccgatccgtgtgaatgctggcgccgatgtggaattggtggtacacgtacgggcgttatcagcgctaaggctttccagttcaagttcaaaggtaattaaaagctgatttgcctgctcttgccgttactaaacacgaaggacaccgcagagatccgcgtgagcagccgtggaccgcggccctctaggccacgcaggctacgccggtgcgttgtcagtaaacttctttgtcatcgtcgaatacacactacgacaactgagtcaatttatcgtttggatcgcctggaacagtggggtctaccgctcccatttccgctcccttcgcctgctcagggtaactcccgtgccgtgagcatggagggccatcggcacttaccacgtgactttgcctggcatttggcggtgggggcgagggtcttgcccaccagagtacgtgggggtgcgagaccgggctacccggtgaaatcaggcataataccagtatcataaacagagaaatgcgcagtacgccgagaagcgttcctttcgactggatattcggtagattttccgctcgccgtaataaatcaaagtcctctaatcttcacgcgctcccacttccccggtccaatcatatgatacaaagtatatagtctgtgatctcgtaatgagacggtcttaagccggtgagaggtacgggtactcgtcgaagatcacgtgagggcaagctattacaagggagcggtcctctcacccgctccgtgtcgagtgaagtagcgctgtagtcacggtgcgtgggcctaaccagtgcgtccaagttcggtagtccgtaccaggatttcccagcccagccagttgtggtagttatgggataggcgctgttgctatttgacgcagcgacaatggctaagtccacccgaatccgaacgtctatctgttctgcgccatggcggctattccttcgattcgtactacattcgccgatgacgcccgcagcactcaggcactgctctacccctttaatgcccctggccctttcccatgcagataacttcccaacccttgatgcctgcccctccatccctatttcatgcgccagcgcaacgcgaggattaattgaagaagcaaagatggacttgtgcgctcttctgcagcaattaacgatagaagagggcagatcctcaatcaccgatttgtcacaatctacgcgccatcccagacccaaccgagcctgcaggtgcggcgatatggtagacgccggtgtggatggaggcctggaacgatctgttggttccatttccctgttctatctcgttagatctgtgtaccatcctaggaaaaaaataaagagcgatcccctgtgtatttgcatactatataagcttgatcccgaccacgtctgctatcctactaatagtcttaaccgggcatccgtcgccgatcccttcttcatataatacagtatctcatcgcgcagcacctaacctacgtgtccgccacaattcactacaacgccgccacgccctgctggtatcgcactcggaatacgccaatcatccacgcgcagtgccgcacctcgactcttcaggcacgtagggggatgttccccttcgctacgtccggctcctcagcccactccgggatcgcgacaaacaagccatgcgcaccgacccgtgttagttaccgttgccgcatcactgcgttcttcacgcgccgctgacacgactacctcacgcttgccttaccggcccgtgacgtcctgttggaccgcctcttccctcttctggtcggctcgtacgatcctctgcccgtggttcatactttaacgccttaccccccactcactctgatggcgtctttcgcacgcgaccgccgatgcatcgcatttctactcgcattccggcgtcaataaagcaaacagtaccgacccagagcgtgctccgctccccctgaggcgcctgggtagttcgcggagtggcgtcacaggagggttagaaagcgggaagttaaaggaagataacggtgatcaattgtgacaatgggttaggctaagaataaacgctgtctgacgagcagaggtaccgggggcggcggaagaagtagagtgcttcttagatgctgggtactcgagatggcgcacgttcccgggatactagtgggatggacctaccgatgttgctcaccctgagacgggcgaggatggttcgccgcttagccctgtagggcgggattgacgctggctgcctcctaccccatgtgccatgcgtaggacaccccgagcatgtcttggcgagctctctttgtatccgcaactatcggtaatcccggcggagatatttgccagaaaacaagttgagtactggccttttctgggctgacgcgcgcaggtataccaaccgccgctaccagttcgccggccgttacctccaaggtatcctttcgactagaaaataatttcgctcgcacgagcctaagctgcacctggctgaaggtatggctcgtcggagtacatagataccccatgctacggatacggatttacggcacctgcttcgcggcgtactctcgaacgttgcgaccgtgagcggctgtataccaagaggtcacgaaagctttgtagtagttccagcgaggacccactcaccncacaactttgaataggttgcgctgaagccagcccgctccaataagtgtcatcggtcacgcggtggttagacgttatgttgtccgggtctgaattacgtacctccctctggcgttcgagtatttcctgacaaaccgtccgctcctcataacttgcccctaggtcttgaatctccccagtccccctgcttnnnagccctgtagnnncngnnncgctntcgcataaatnccaggcattttgacgcgggcaagcctccatacctggcccggtcataaatcgcccccacnnnggcgctgccattctacatcaccctggtccggaccacctctgcttgtttcggtatcatcttccatcaatcccgtatggtaccgcatcctgtagcaccctccgggagccgccactccgantctttaaacattctttggacgccgataccggcgcatcaatgagcaccactggag-a-gtgtaaacgttgtgaatctcgaccaggctgtggctcccgtattgcatgctctttctatttaatactgttcccacgaacctgactgcctcacttctaatgcgaagttgtcatctccacaccaaacacgctgtatagcggctgcttgtaccgacatcacgactgaaagtggcacgcaacggggctacagtcagagaaagtacttactctcccgtccccgagtaggcccctaccgcaatctctgccccatccagagcgaggtactcataagcatcagatacatggaaaaacgataggaccggaccccgctgagcacacgtgacaacactgcgccgatcgcaataactggggcacgcgcgacagccatctatcacatcctcactccgatatacaccccctactcgtgctcggcgccttaccctagccggcccctgccttttctaacgttaactccaagcgtgccgtgtggagagcgatgccccggtaccccgtcaggcgtcttagcggccgccctggaaggtatctcatcacgccccatttctgaccacagcctcgttccttgggggcacggtcaatgttttcctcgcactccgtttacctgccttcattaagtaaccccgtcgtggcttggcacactcggattgctttccacacatgtacatcgtccttgttgattccacattttttgttcctcaccttaaccgcttcgaccggtacaattcaaaccgcaccccgccactcgatcccgtcacgacctctccgctccatatctagctgacaccgtagtcacgggaggcatctgcgcgacagaagaacaaaaaagctatgcgtaatggctatggggccagggactcctaccacagttccgtaagcactctgcgaggaccctgcggcattaaatataagttatccgctattagcacgagttttagtgtccccacctaagtagccggggacatctcccgcacgcagctgtattgcctgcagaggcccgcaacggacgcacaggccagacaccttcctagtctgctatctcggaggaccgtattagttacccaacgtgaaatgaactgatctcataaagtgtgaccgggtcacccctggattagttccgtaggctgatcagtaggcaccaggatcaatagcacacacgctaaaaggtcaaagaaacgccgtatgaacggcgtaaccatttgcggactcattagtcgtatttccattgcgtctcctcccccatgccttcatttcaacatttcacattacataacctgtcaagacgcgtggttccaatcttgaaatgtagctccactagcacagatgcggcgacgttaatgaactacgcaaccgtcatgagtatggcgggttcaatgtgagaactaccgcttgcaaaatactaggatttcggcgcacctaggacgttatagattactctccgtgtcatctctctcggacccgttccccccccacgccccgccatttccgagacttcaatcctgcgaaaagcgtcgcactagaatcatccactttccacacggataaaagcgacacgtgccatgggccccgggccctgaccttcacggcagatccgacggcggaccgatctcatctctatcggtaacttatattgcctttttgcnnncagctatgcccctccactacctccaccgcgcacagacaacacaggggacccgcgcgtaagttataggggcaccgccgcgagtgtgggatctcccaacaagcccttcagttgttgtattagaactagaactgtccagataaatgccgaaattttacttgacgaccggacgggcagcggaaagaccaccatgcgatgttgcattatgtatcttaacgtgatgcacccaccgtctccggcggcccgggttcgttgattactgttcccctgagtcagccatctgcgaccaagtctgcatctcaccgttttgtcctcgcgcttaccgaccgatggcgtatgtcctctaacttcgcctcgccaccgaagttcttgtttcaagtaggctgtctagaacttccccacctagcctcactagaatccttgaattacttggttcaatctcccattttgttatgataagccgcaatatgaggccctgcagcaccatgccccgcgctcaacactgatccagcctgagtatcccgatagagtcttcaccgttaccgcttttctttggccttcaccgtttgattcttgcgactgctggtctcacgggcagccgcacgcccactcctgggcgggggaagggtcgggtcggagcgagccgcggccgtaaccgaaaaaactgtggggtatccggatgattagggggtgagtgcgttagtgggtaaatcttcgttaagaacagtaaaagacaatagagatttcaagagtcgccggtacattggtatcatacacaaactgggagtgcgaacaagccaccgccctttatggtagtggaagatacacactggtgaccgcttgccagattcgaatgttgaaattggcgagcaatacagtaaagctatgaagaatgtgtgaagacatacgtcaccgatcattcacagccgacgatggaggtatcagaggccctagttgtctagagatgtatattatacaactacgtggtagtggctcaagaattgtgtaaaccgcttgagggagataaagggcggatgaacatataggtccagacgacacctccgcaagagcggaagacatcagtatgggtcgttccttccttattgaattatgagctagatcggaaacagtaggttccgtccgtccacccgttgggcaccgtcccggctttaagagcatgacactgttccacctgatccttccgctgagacccttccttattccgctacgcgagggctgggtagtcacttatatgctactccagaatctcaatcctacgaaccccccgaccaaaaatagtcaggctgggtatgtcgctcttatgtcgtatggcatcttccatcatcttatattccgacctaactgtattattgggcacatctattgtgtccggcgtcaccccctctcaccttcgcgggacccatgattactgttgagagcttcatatgcaacatagacccgacggtgccgctccccgtaagacacgttcctacanagtataacagaaagattgcgagttctcgttggtataaaggtcgattgtgacacctgaccatctctttacagtaaccgagtgatccagtccggtataggtggctgtaaagacttgtgtatttcgttggtactatcctctcggctcacgaatgagttcatactaccttcttctttatattcccctcgcatatgcaatttcagcgcacccccttttctaataatgtgtgtcgtccttttctgcgaagatggacgtccacccacggggaggttttcaacattgtcattgtcttcagtcactcgcgactaactatgatactcgaatgtgaatacaatcccttgcccccctccctcccccacccccaggcccctgtgccatatgaccgcccgtgtcctcgagccactcgctctcaccccctttactcataggataaaatcatctaagcgagatggttattttcacggccccgtaccaggtggtccagcgngagctacgtagttctcattggtctgtcagtccgagggttgaactggccgtgggtgttgaaccctgacttgatcgccacatttacgtaatacttgtaaatcaaatagagcagtgtaacctacaatctagcccggctaccccgctttcgcaatcgcgctcgaccggcctaatgcgaccggttagcccagacacaaccctggggggatattctctgtcacttactaggctttgaacctcagtggtggtttgtgtgtgccgcgtagcctacaactcggcgaacactcttctgaggcgctgccagcttgggaagagaagccagcaacccataattctcgagcccattgttgcattcctaggtacgttacttccgggagagatccatggcttcaatccccatctaacttagcaaatttgctatttttactgtgaggagactcccgcggcgcgtactggtagtaaggcttaaatttgcaaagggagaagtagaacgtaaaacaagggtcttgagcttagcaagtccccgcggagatcaaggagtccacggtaccaggttgaggcttctggtgtgggccgcatacactatgcacgagatattagaagcttcgtacagggccaccagaggctactgcaccttcaaggacatccgctgtgatatcgcaagtgggttgacccgtcgggcttcttataatggccattgatttcacctacggctccaagaactctcggtggccgcgccgcttccttgtcttcttactatgggtgatctctacgtgccaccctcataatagtttcgcacacacgtttcttagttttatcggtagtgcatcccctgcctcccatattcgacgagtgcacgtattcccacaccttcctcctggccgtggtccgttagcgccgccgtccgagtcctttagctactcacagcgaagccctcatcttcccccccagggtccttggtcttatccccgctcaagcatataccccaccgtncaacccccatgaggagaggtacgcggtaacgaacagcgaacgtagtgttcaaccgtaccggtagaggtgtcgggtagctgcgcgtgcttcacttaatcggctaaacatcagagcgccccctcgaccgcagccggccctgatgtactcgaaatccttataattaggccccgtcgtatgcgtgattttaattaccccacgccacatgcagtggtttggataaaattccgcatattgtcgccatattccactcagcctaactctctctcaacttactataagtttgaagtcatgcccacatgcccgctattcaatcctacatgctcgggcctaatcgccagttcagagcacgcaccacccccttcagttggttatggtgattataacatctgtatatggcctccactctattctcatcacccgtatcccgacgttctccctctgtggcacaacattacgccatccccccgtcaccgctaatgcgattgtctcccatcgctccgtaatttctttgccgctcgtagtctcatcactatatgacatcaccatttctcgcagcggactgcatccactctctcagagctaatgtatccccaccatggcatctggagatgctaccacgcgctttgtcctccgtaaaagtcttagctttgtataagctcccatgcagtaacccttactttcaaactctgccactctcgccatccttaacgccatctcttactnnnnnnnnnnnnnnnnnnnnnnnnnnnnnnccgttccctgcgccggcttgtcggagcgcactcggacagccacggtcatgtgacggggtatcggagaggagctcgagattaacttaacaccagacgcaggcttggcgagcctatattcaatcccctcatctatcggaccgtatctctgcccggttacactctcattgccgccacacacaatttcaccacactccgccactaatattgatcactaggtacacgttataaaattattgctacaatgcacgggcttctcgccgcgccagatgggcacatccacccgattgctgacctatcgaccaccgcaatgttaccgcccccgctccccaggtatgtagatgatcccagagaatttgctgctggaagtccagacacgttactcaacacctcacactttcttccttttaattaaacacgtttggcctgacccgtgtcgcaatatggtgtatctactcgatccatatacttaatcggggtcagtatctaaccatccgcacaaagaactacttgcccttacacttcgtcccgccagtacagctggcgcaaaatactccattctgtcaacataacacgggtggcgatcctccctatggggtatgttggggggtcctctcgcgggtgctattaattaccgagagttacgcaggagtacacaccgctcctcggccatgcgagacacagcctactgtactcgccatgactcccgaatcttgttggatcgacaatcaatggtatttcgagttccacgccagctttgttcagttgtagtagccttcgctatactcatagacgtgcgcagacatgtgacgcacgtccctaccggcccctggccgctgctcgccatatgcacgttcgatgcttccgtcccatatacggcgtgcccatccgtttatattttagcggcaatgtttaagcaggcagacaattagccaccgacctagagtgccgtgcgtcccgcccgtggcccgtgcggccttgctctccagttgcattcctactggcatagcggaggcccccgatcggcagaacagagactagggcctccgcgtcgctgccacacgccccccatggtggctggttaatgttatcgcggcccctggcccttgtgnnncccgcacggagaatagatctctcctcggtttgtagcaccatgcttgtctattacgccgtaaagctaatcggcacgcacagtacattcccgccgcgggtcgctccgtggacctggccgttcaaggaccggaacagcatgcacattttctgctctcggtgcggccatgaacacccaacctcacaactgacctcacacttaaaactacaccggagcaaacgtgcacgagtcctccgctagtctgcgcaacacctatgccgtattcgattgcgcgagagcgcgtacggtctaagaaagagtgtgagcgctccagccatggaggataatggggaataataaggcacgcaactcgctcctatttcccatactgtcgtttcgccctcgcgtccagtacctatctgtgatgacaattcgcgttgtgatagtgcattgtgagatcctgcacataattccccttcgaaattctgttntgcatcgcgcggcctaaatctgcagtgctacgtgagtcaatctatgctaacgtattcggaattagctcgatgattggcgacctacgaatcgacatgaagaacttgtccgctcgacgtagatggcccagcgacttgtgcacgcattcctcggtcccgcttcgttctgcaaaggcagtcttgcggacctcccgtgcttttcgcagcttatcaacagatacatttcttccggttgcggccgtgaccccctctgggccaaccatgcatcatccctcctcctcacccgtgaaacttctcaatatatttataatttgccaaggtaatgcttgcctgccggatctgttcacaaacattccggtgttcgggggcctcttctgcaaacctaagcacgtaatccagggcgccgttaggagaataaccctctcgcggcctacgagcgcgcgcttgccagcgacgattacggcgcagtatacatttattaacgggctgtcctttaataaatagatttatgcgaactctccgcacacgtttgtctctctggtcttcacccgatggaagacttgttgccgtccaacgcccgcagtccatgctcgattcgcgagtctactctcgcaatgcttcgtttctcgcaattctctccggcgagttcactgggtaatacactgtcacctcgacgatgcgctctcgctatgccgttgacgtttattttattctatccagggatctttccacataaagtacgtcacgcttgccgtgcggtattacgaatattcatatgtggtgatctcaacgcgcgaactcaaggtgttggtggcgaaaaccttgttaaacccgaggataagtgcctcataggcattgagctggtactttcttaggctacgatgcggcagtaagcgtaagattgccatcccacggtgcggcgactggactcgcgttgacagcggcacgcagaggtgcacgatctactgcattcgtttccgcaacgggccccaaatttcggggtcgctgacattacataaacgcagcaagccgaacgatgccaaccgagcaaccgcacaagcaaaacggaaacgcttgggtactaagatggggtggtgttagcctaagaggccatccaccgttaacaccttaggtgtatgtggcagcccgctaccctatacagtacttcaggacgcgggctaagcaattccttccttgttccgactcctggtgtccatgactgtggangnnnnnnnnnnnnnnnnnnatatttaggccatgttaacgtgagcagcctaggatagctgagatcgcgcgggctgctcgtacacaccgcccgccgacaacagtccactcgtgacacaccgcgatatcgccaaggcactcagtcgcgactggatggcgacgtggtcctaagtatcttttacccgagtcaacgtcatacacctttccctcgggaccagtttgcgcgccgagcagcctgtttttgccttgcatgtctcgtgacttggtagtcactattggcttaccctactatcagcacatcgcataacacgccatcaacccctcaggtcgatcttgaaacctggacacctggagggactcggacctggttaagtatgtaatcggcatgcttcgggtcgccgagccgctaccgttcgatggtccctcgtcctagatctatatacgaagcgccctcgtatgaaactcgcgctagttgtcgttatttcgacgcataagtaataacaaggcacaggcacgggacattgacaaatcaaggaggacaacccaacaaaatgctggcagcaggtgatttcaatttgccctgtgcgcaccgacagctagtagaaatgataccattctcgacactatcttatgagctggcgcattgggcgattaagttacatctccgggtgtgttctcttatagctcccgtcccacagatcccacacggtcaatcctagcgagtgaagacnctcactatcaacgattccaaatactcaaacctccctatagtagtcaacggtcagaacggtaccgttatcacctccgtgttctagggttcagactcccggggtggcgacgccgacgagccatttgtgtcgcgtgacacgccacgttatcccgagcgcgctctcccctgcagctccaagaagctaatctggcgtgttcattcgccgtaatcgtgcacccagggcaccacgtctgtagccgctgcctgcctccaaggctgagctcgctacctggtattaacttacggtgtatgagttcttcgcctcaatgacggaattttaccctaccgctacccttctattcctaaaccgcccaccgtactatcgctacttcatgtctcgcctgtgatgtggcagatctctatgacttagatttaactatataaatttggtcttaactgtcttcccatcttgagtttatgtgttgcgtcctatagggtttcttttgggtcgtacgtacttattaatatgcatgtagacgtagccgatacgtcatcccctagttgtgacgttaacatcaaatcactaaaccttccggcatgtccttctaaggtcttctttcatactaaacggcgtgtcaacaccctcccgcttagtcctgcaacttcctgtcggtccccgtgtccctccggctcccgaataaatcccatggacaacttcttccggtaggtcgtatagctgttctatccgtctatcgtcacttaacgtctgttctgtcctaggttgctccggaccctctcatctcttggtcccagccactcttgtgcaacttgatcgaatccatcaagtcatcacttccctccctcattactcatcctccgtacactttccactctgcagttatccccgttcattcttaacagcctctggtgttccatagatccttgaggttaacttcctaattttaatctttctcccaccggcataatgcccagaggcgtaacctttagtacgactacacgagcgttgcgcctcagccctttagccagacagtttcccgcaaggaatatttcactgtatctcttctttggcccttggtctatttctctggcacgccaagacattccttcgagcaggtggaccagcaccgacgtgcgaataccccagggtcataactgcggcgccgtggttgaccctgggtcacggtaccaagcttgggactcgcaccccgggcattgcctcagaaaaacttagtagaacggcgcgctcgcaacgtcatggggatgcgggggcggaccaagccttgtgtatagtatacaaacgggtaggagagggacatatgtcctatcgaacacatcaaggtagggacaacggtctgcgggggtggctcgacgaaaacaagaggatgtatcagcgcacatcgccgtctcgaaaccagaccactggtagtggccactataaaattctaccgcgtataaagtttaatcatccgtgggtcctctgagttttaatccgcgacaaggctacgcaccccgggtgtgggggatctaattgggggctgacaggggctttcccgcagtgaccatatgatcgggggttggagatgagcataggtaggtgcctctacgtttgcgtgcttgtattctcagaaagagacctcacgtcccactggccgtaggatttttgcgacactttaggttacagcaatacaggttgagatgtagcgaangtgagcgaagtcccaaatgtacgtctctaaaaacatgctagcataggtgacattgtgcttacaacatccgaagaatctatgctttgttacagcatnttnnnnnnnnnnnnnnnnnnncggcaacaggcttttcgctgagttgttgttagcacagcccatcccacgtttagcactacatgcaaacgctaggcaacgctatgcggnaaggacaaatatttgatgtatacgcaccgctttaacaaactccgcaagcgacctgggcccaacagtccctgagggggaacctgatccgcgatgatgtgtgcacattgaccttgcaattctcaagccgcaagcctcacaggcagaccgttttatcccattatgatttacataggttattatttatatcgcacaatgacattactgacgtgaacaactgatctttgttgtagcccttggcttctgacattgttcgagcgacgatggctgcttctactacttcccacctaacctgccgaggaatctctgagaatgccacaagttaccggtactgttgacgttatgatggcggccgcggaagcggtgtatcgcttggtttattattgannnncatttancnntaaatcgtacaggggcgtgtcggaggagtttttattcagggagcttcacccagcccgcttaccacgcaggtctgctggaaaatatctagggactttgnaaagaaatncnnnggatcaagaaataaaaacaagtggtacatttgntaggcacatctatttagtcctgcagnnnnnnnnnncngcgacatgagggtaaaccccggataacagccgacgtaggcgcggacgaacaatctgtaccagcagtatccgctaataactgcatgagatacactgtgttcacaccccatgccaagaagggtgttccgggtagtctaacaaccgctaaatttggaagtgagcaagtagacatggattatagggagaatttcggatagaacncgagnnnnnncgacaagccggtgagagtgagcttaagcgtgtgancattattaaacgtgngtagattttggatcggtgaacggctagttgcacgactgagatgatcacttacatcgcgtccgacttgatcctacgacgcggtccgatctgggttatagcgacctctagcaagaaaggtgagccgatgtaattggcattatcctgatatcannnnnnnnctcnnnngggaacagaagccaacgaacgacaggaaaaagtgcacacaaaatacgcaacaacagagctggctagagagtctaaaggtattattagngggtgcttttaagcgggtcatgccatactggcgctaattggaaggtgtgcatgttacagtgttcatagcataaattggtcaagcacgtactatgcctctgatgtcgatatactctggcacatatacaaacacacggaaagttaaataatagctgatgcttctattccatcgggtctcaatagtttcagtaatacaagtggtaacgatactatcgagcgccacctgaaagttactacttcccgccaattatgacattcgagcctggcagcctacaatgaggcctaagaaacggattagtccattcgcgtgggannnntgtagttgtaatgtacgcaggcgtacgacccggtctgcttctagtgtataaagggtgcccgatgtttgaggagtcttattcgcagtgaagccactagaatgtctagacgcaagagcgtaattctaacctcagattttatcttgctccatcagttgaccccancctttcgaccaaatcggggtggccactgtacattggtatttcgcacatgcggggccgcactaagcccactcaatggctccggtatagggccaactacccacaattcgcgactaccggaggattagaactacctccttataataccttagtcacgagtgcgctaccaacctttctcaagtaggtgaagtttctgttcaggggcacacaccatcaacatcaaggcattcgattctttttcctagttacgcgcaatgtcggtactgacatccagtgtcgctcaccctagactacatccaaagctacctttcttatcaatcagacg-tgaaccgtttcccggcttgattcctctgggcggggtaatggtccgtaggtgggccggggaggaaggtcgcataaagttggcactcgagttgacgcgggtgagtcgcgtaaatggatgcaaacagatttagtcgagcaagatggagcacatcattccaatactgattattgaaaatcnnnnnnnnnnnnnnnnangtcgctaactggcatccatatcagggataggtggtcagctaatctcatggataaatactagcgcatccacatatagagtgtcggatcgagaggcgcgacctgtccgatgacaccatacatgcacattactccacggatcctcgacttcggacgcactcccgaaaaccgggtgaaggcaagcatttacgttaccagccaaactcgttcaccaggcacgaggattttatgtaccgtgccccgataaatgcgttctattcatcgcacatcctcgtctgaggccccttccaaaccgctgtttcatgtggctaatcccgctactaccgtgcagtcctgcccaaaacgggaacgtggggtacgtgtgactcctatgcatactcctcgacacgtcaacatatacgactattcgcaatgatgacgcggagctgtcctcgtaccactcgtcgaaactgtgtttagatgnnnggtgtgcactggttcatcccgcgttgtcaaaggtcttcccaatatggcacgtccgtatctgcccagcagacccggtcattgagactttgaaaggcgcttcgataatcccgtcactcgacccgtgggcttatcgcttgcatgcgacctttcgcctcgactagccctaattgctactcaggcacccttctgcccttgtccgctccccgtactagttgtagcaatctcatctcattaccttttgcgtcagcgggcccacccgttgagggttgtcttatgaaccgtcaatcttacacgctaggggggtcaccacttactaattctgggggcctgaaactccaactatctatacaaccgcacccacagaagggccgtggctgaatggcccgggagacgatggcaagggtaagacgatgaaacatgagtggctctccatcttaactgaatagcgatcactatgcggtgtgctcacacacaccgtgacgtaggcattatagcatggttatttcccacatgattgctgtgacgcctacctaatatctttcttcttggggaaattacgctcttttcctttcttatgcgattcacacaaaagccagctacatgcgatctgtcgttcaatttgcacacaccgcaaggacgtgctgaaatggaacttggcgccacatatttttccctttcacccattctcatttgtcctactatttccgctcgaatgtgtagtttttacaactaatgcggtaattctcctttctatacgtgcgctcatccctataatattacttatgtctctggtgttctggtccacaggcatttatcccgtagcccacttaacctttgtcgcctggttcttgcagactgcacaacgccatctcttggagtagcggcgggcatgggtgtgcgttgatggagagcacattagacatgggttaaatcgccatggcacagtgtgggtggatagaagatctcggaaatatccggggtaacatatagatacggttttggttgtcctacttatgtcttaacagtgagaatattctaagaatccggcannatcaagggtgtagaaccttatgggtcgtagataaggttagtagaggtaacgagcaaccgcttaaataggatgaaagtggcagatatagctattatgacatctagaggaaaagtatgagaacttcaacatgtatgaactaaccagggcgttacgaacctgggtgcaggtccaatgctcacaggaaagacacggttgagagagtgtagcccatatgcacctcacgggagttctccgcacgcaagattgtacgcaagttttttaccgctcctatagtttagaaactcccgaaatcacgggactttgtgagcactcgggatcctccctagatgatcggggaggcgagttcaatctaccgctctcgtcccgctccgagtggggaatgttgatgcctccctaaacggcacccgggccctccagccgcaaacagccgcagctcgcccgtctacctcgtggcgcattcacgaatttagccgcggagctcatcgttcttacctctccgccatctttaggagancaatttacgagaatcgtcctttctttctcaatcccgctaacgcgtttgccttgctccaccgccgcccccactcttgccagtttcacaaccttctttcgggcaaccgaccgttcactcttcctacctttatctgcgggctgtacggtcgagacttgatggtttaacaacacttacttaagaagatcggctcatgcatagactcgacacaagtgcccccaaatgcacgagcaggattcgcgcaacccatcgaccaccgtccgtcgcgccccccctgtgccccactgtacatatcctctgttgattcacatggaagtttatatccactggccttaagcccactcgacctatcttacacccgctgaggtatctgcgtctgcaagtccacggtatatagtagtcagaatcacgatatcagctcattgccgtgcgcgccgcggcgcatatccacgagctcggcctgacgtttcttcgcaacgaaaccttcacattccggaccctgtcacccgtagtctccatctcacacgacctgctcacagtcggcccattacgcacttgttggtggcttttacaatacccccgtccgtttttcatactcttccgatacttccaacccttctctcccagcacatccacccacgaccatcgtccagtgtactcccctcttgtttaatccttgcgggatggatacaaatgaagggaaatagtgcattgtctggactctatggacccggccccccggatgccgttgaatattccacaaacacaattcgaagtgctgcggtagcataagattctacatnnnnnnaccgacttcagacctgtagcgatttatctcaccacgttcttggatctataccccgatcatattcacgctaccttgcgccgcttctgctatcgatcacccgcacccttttgtgacctctactttaactctncccgtacggttcttactctcctgtaccctgatcttacatgcgccactttctgagaccgcaaggcgtccaaattgctcatccccgttaccttttctgcatccttttgcatagatggctaactgacgaatttgttggcattcaagtccgttcggcttaggctggctgcacacctcgacctcctatatactaggagataccgtccccctaacctcgctttgtccggagacacgtctcacgactttcgccgacctgcccacgtaaattctctcctccaggcgggggtgttcggagctaagcaccttgagtaccctcactactccctccgaacctgtggccaaaggtatctgtgccctccgcgggacgagggggtactgtggtcccagttctgaacaacgatgtcgcgaccaacagtgtgggcatcatatcccgtcgtagctgtcccgcagaccaagttcccacaggcgacaacccgtgtgagaactcgaggggcggcatgtactgggattagaagccggctatttgagtaatccgatttgataaatgangagctctatctttcccgggaccgattggctcatgatcagtctacagcgctgcaaagacacgcaggagttgtgtgtcttcttgatagcccaactgggcattctggcgccaagtgaggatggaatgactacccccgcgagcgcctctatgctgancgaacgaacaaggcgtagcggncgatggcctattacaggcaaacgagggcggggtagatcgggggtatttcgactgagcacgccttggcggaagcgattgatttattgcgtggcagtagggcgagtggagctaaagggatataagtcaaagtattagttggcgaaatccgtttgaagaccgaatggttcgatgtcttgtgataggagctgtataagaagagcttttttggggaaagagatcaaccggatgtacaggtatgaagttggaagacgaagaaaacatgtaatatagatcttaaaaagagatgcctcagaggtagatatctgccagagtgcgtttatagcggtcgatggagtcttggcaagaccctagttggcgtccttggcatggtggtgactacgaaagaaagagccagtgaaactcacataaaaggggatacacgaccagtcttacagaagggtgtttgtgtagagatggacggggaaagcgtaccgaagactcaagtgatgcgtactcatgggattagcactgggtgaaaaggcttgatactttcgcannnnnnnnnnnnnnnnnnnnnnnnnnnnnnnnnnnnnnnnnnnnnnnnnnnnnnnnnnnnnnnnnnnnnnnnnnnnnnnnnnnnnnnnnaataatgggttcatcctgtagtgggtcccatgggagtagccccgaaggcgacctgacactaccaagtacgtggtgctccgcgttatatgatgtcagcacatgcggtcaccggtgttcaagatatcgaacaacgttttatgggccatatcaaggatcaagagtcgtcgctaacgtttatttatgttcagcttctggaaggtggtgaagcaagtctgctttctgctaacgaacagtcaaatcgctagctgactagcattggggcatctctaacaacccacgtgttacaagctttggctaccaacaaactacgctagcccccgttcagtccattactggtagtaaatggggtacctctcggttgtggagtaagtccacctgtctggtcctgcctacgaacaccttgagggggtgaacgttttgccgatgctatgtggcgagcgaaccaaggttacaagactgccccgaagtccagccttatcctggcagaccgcatagtccgtaagctttcaattcccggaacgacagacgcataatctcatctccagatcacaccatcagcacctcgacatgcatccatatcgtttctccatgtagttaatatctatacttatctcttacttccttacatttacctacctctaacacgatagaagcttaacccgctgtattatgctactattattcgactgccttcagggagagggaacggagtgcggacgggaatgtaggttgcacgccaaggggtaagggagctgctcaatgtccaatcccagtccccaagcggttacactgcaacagtcgtcggcaaacggggcggcgatttgaaggagttctatacagggccataggaggacaaggaaggcggcggcggtgagcgcaaaggggaaaacagaatgtaggtgtggtatagacggcattagggtcaagtaaactctgagtactgctttgcactgaggacactctgcgggtagactagcatgcatgctaagcggtgcgttgggggtaagccgggaggttgcggattcgcatagggaggctcaagcctccgagaggtataaagcgggactttcataagagctgtgtgcatggttgaggttcgggggcgtgggggagcgattggcttgcgttagaacgcggggcacttggtttcatgccgttcctctgtgcagtcgactgccgtatatctcggggagcgcagccggttagtcccacttggtctaccaattgactgaggtaccacctgacctgtcgataagagttgagggaagacccctagcggggcaacgaggcaaaacgcctgccgcccactcagctttggacattctggcacaactgacttatgagaacccacgcgtaccggtgaggaaaattctagttttcttcccccctagcaaggtgttcagactcgctggcggtcggtggtgccccgggtggaacgccacgccttccagcccccggtcgtcttcagtgctcctcaagccggtgatcgcatctctggtcccgtgtccctgggagcactcgactagccccccttatctagttcccctgccccgggacgtaattgactgctagtggtccataaaggtcatcgaacgatcaccgatctgttattcccgccacccgcttgagctaagccagggaggagaaacctaccgaacgaacggtaggtgcatccgttcgtgcatcatcaccatgcaactgttgctcacattatgtaattccaatgtcgtcacacatcgacagagacaagggcctaacaagactaagttaatcaagcagaaccgattcgacgtattcaggtaccaatagactctctgttcgaagtgatggggcaatcgacattcgtccagattacgatctttgaccctgtacacctgcacccgtgagcgtcccaaaatttttaacgcggcccacaatgcccccacaacaccccgttgcactgactaaatttcccgttacagctggacaagttccattgtgcggggcaattgagaaaaggggggtcggtcaccgccagtcatccccctggggggtcaaccagcactagtgtctgtggagagagcaaccaatatgcgaggtaggacaaaagagacaatgtggaggcagtctattttagaacagtcgggacaggctgcaaggctattcgtggtgggtgcttgtaggataagatgtacattagccggtggaagacnatctaccctagtggttgttcgcctactgtttaccattgatttgcctacgatgccgacttgcgcgagtaggtgataccaccttcagttgacacaggtgtcgataactcgagccttcacgagtgaccccaacccacggacatgtatagcacatttagaatatagggaccacaacttcaactaactaaaccactaggcgggagattggacgggtggggttgcgtccagtgtccgcataagtccgtatcctgggtattaataagtggtttcattgagtttacgaaattattccggttgattcgcaaaaaaaccagtgccctctttcctaatgttcagagtcacactaatcatgttaaatatttctcgtctgtgtgacaaaggacggtcacagcttacacagagaacatgcgcctagccccataggcaacaatctttcctggctgctggtcgagccaaccaccaatgttctgatactaccgtgccttaacgcgttgtgcgactcacgtccaagccaacgcggcttattccctggctaaagttagataacggttcctaaaccatcgtacacatgcgcatagggcgtcgggattctcactagttaatgtctaggataaattttgttgtccgtgcgctcgagctcaagaccgggctgcatgctcccaatccgttgtatcttaaccgccattagatgaacacctgggaataatgtcgagatcttacgtctaccggttagttattcattacgtgtcgacctgatttctccattcttgggggccatgtctatctcatttaactatacagtgcaagctgagcgaagtttacctattgcaaaagcccttggttaacacggagggatctctctagggccattgatgctcccatttcttccaaccaactcgttcgttcaggtttatatattatacagctctaatgttgatgaatgctgaacctacgtatatggcctgcggttctagtctcacggctggcggttgcaagggtgcagggacggatgacctgcctgtactccatcaggagtgagtagaaaagacagtgaagagcttagaccgcttccagcctacgctagtgagagttctcgtcttaatagcgcatgtggtgcggagacgcactcatctcgtttgataggatgaggggcattcaaacactgacgacgtatgtatattaaacatgtgatcaactccatcctggagcgatcccgcgtattccccgaacaatnnnnnnnnn---nnnnngcaagtcgccattccctggtaatttcaactggaacgggggtccgatagtgatacgtagggtatttgatcgtgtcgaccttgtttctgttcatcatagtcttgcagactacgcagtcccgacgcacaaggtggacgtatatggtactaatacaataagtctccaagcgggaattggtacatgtgtacgtcgggttgagtagagaacccatgtcggtacctattgcgctccttctcgttagcagcgcttcgtctctggagaggttcagggtctaggtaattctccgactaagctgaaagtctagcgtagtcgggctggtcatatatgcggcgaatctgccatgatcgcatgaaatcagtaaggaagcaaagaactcgagttcgtgagacatttgactgctatacaatggcagccagtagtcggggcgttcaggacgcttctgttgtgccagcaatagacatcccggaggtatgggatacatgtcagcaaatcgatatctctaattagactaggcacttaccctgacggtaaacgcctctgggtcgccaacaccagaggagtgcccatatgacaaccgaacgtccacgaagtcaggtctctggcgcaaaattatttccccttagtaaccgtaccaaactaaaaacaaccccgcgaggtgtttggacggtggtctcgcctccttcatgggatagctgttgcttctaatcaaagccgtcaagcatagtataggcactcgattatcaaagtctcagcggagagcgttcctaggttccaccatctgataagccaagtttcataatgaacacctttctctaccggctctaactacactttcaaacctgaggttatcgtgccaacagctagactgcggccaccgttgtgagaaggggcgttctgacccgctaagtccctgaaaaagcctttctcttgccacggtggatgcttgagctttcccccttttgatgcccttaggaccgaatacaggctgagagagatacaattgactgcgtggttaagtataagtcttacgctctgcctatattctaatgcatgcgtctatagcagacctctgttcagctttctagccacctcgcgtcttcaggccacgccaatcacttgcgcctttccgctttcactgacctctaaacgaactccatactgatatgtctcgttcacttgccgcctttggtctcactccactaagggcaccaattgacatgaactcccatctcgatacagggtcgctctaatccgagttcgctgctggataaggacgaagctatgcactcttgcttttcatccggatcctcctaaattgagagttgcggcattacagtggccagacggtagttctacccccgaatcattaaagacctcgctcctaggttcgagcccccctgcacatcgtcactttccctgtaaaatggccttggtgcatacggcaattcgccacatgttgggttctagaacgtacgcttctttagaacttgactgagcataaataacgcccccgctgctgggctaaaaaaggaacatccaaacaggttggctgaattgttcaggtcatagactagcatctggcagcgagagggcataccagactgtctaacttgtcgtctcctgcgatctttgcaacgtggtaaatgagtcaaatgaacataccgttcaccaatgagcttcccgtttagttgccttaaagtgtcatcactacttgtgtgtttctatcaccgacccagtctgagttggcccgggcgtccatctgctcaaacggaccagacggcaagcacgacgctaaaacactctgcagggaggtgactcttggtacctcatcttctgatcccgtcatgcagatcctagaatcaaccgttgcacgcgccagtaggaacataaaatgacatccacgcttggtctccatgcccaccccgaccaggccattcgggcatcattcgaattgttcgccatccctcgtgctatgatagtcgaacactttcttctcctaccgaagatctctgggctttcaaccctcacgcgtcaacccgcgctggccatccaccctgcgcaaatgaggctaccccgcagagcgcgccgcccccgcacttctctcggaccagcaggtaagcagtgggctgcgccgttctcagcggcctcgtctgcccgcccgacccctgacgatggccgctagtgactatcaagcactctggcctatttatatacaaagggtgcgtcttcaccttagccacgcgtagtgtgcgagctctgcgttggctccgtgctatagtcctggcttctcggcattgcccgttcgatgtcttcgtcgggatcgtcacctttccgcgttacagtgtccgttctaaaagccactgtcgctgttgatatacatcgtatgcttgtcgggtgatctttcgctgcttccctgctccgagtgtacactgtgcgcgctgtagcgggctggtcgctagcctgctgtgctccgattgtaatggtgccgggctcgttttgaacgggagggggttgctatattgtagcaatgccagacgggtgtacttagtgcagccctttttaatgatctgcgtagacttatcttttagtacacacgtgaacccaaaccgtgggcgcctctacattagccgagataacaaaacgccgcaacgttgcgataatcttctatcggagacagttanttttttattcatatccacccataagacacgcgccagcagccgatcccttgggctatcctataaatcagttttatactacagnnncagcgaaggaagctatgtgaagtccgtagttgaactcggttgtgatttaagtcgtaggacaccggctgagggaaccgtgttaaggccgctcagagatccaatggcttatagcgccactatagtttctctttttggactatccatgtgtcatgaatcacgccgtccacaattcccccttctacatccccctctggttgggttctgaaagtgggtgttctttgccacgttcgtgcctctcctcgctcatatctgactttgattagttgccgtcgtactcgaccgcgttggacagttcaaactgtgttcagccatgtacagaccttcattacttttcaatcgtctgcgctacgtctgttcgcctcggtctatatctccaattacggaaacagttaccactaattgctggcagtctgctacacatgctgtttcaggtaggcacaatttacgcgccaagtgatccgccccgagcatggtccccgccaacttccaggcgaaaatggagaaaagttctatcccactttgccatgtcaactccccctgtcgtacacgagttgatttgagctgcgacgccgctagctgcccatcaagaaattcatacaccccgaccagttaacgcaagggtggtatagactctgagtacgtacggccctgtaagctcagcgattannnnncgccttacactctactgaaatctgcgggttctgtggctatggtcaaagtcagagatggagtggggccgtggcgttcagtaacccccgcgcgcgtttctataccggggaccggttgtaataagtaacgggagcatgagggacacgagggcaaggcgggctagctgtgtattagtatttttcattttcgtgtgagaaacttcgaagggacgggcccttcgnagattaaatgcccaccgcccgcggaactccatacgatacacacgcgactggttacccccctttactgtaccggagtcgaacgttctctcttatagttgagcgcactcatttgatgtgctgttttgtagaacataccaaaacacggtaagagctaccggtagagcgctaggaaagttatccctttcaacagctatcgccgagatgaatcgtgcagaaccgctctgggtaaatcacagaggcaaaccaccgttgggacaggtcgtggtgatccttcttatacacggactggcgtcaccagactcgtcagaccttgtattatggacattgggggtgtcaccgggatgctatacgggggccggaggggaaggcttcacttacatacggcgctggttgaggagatttggcaggtgcgtctaacctgcaaattgaggggaaatatagagtcagtcttgaaacttgagcgcaattgttgacgattgtgccagggagcaggcccttgacgtggtagtaagctatatcatttcggtggagagaggacgggatgtaacagatgagcggccagaagagggtattggcgtcaggttgggtcgagacatgtggatgggcattagaataacgagatgaggcgttgcacccggggaaagtatggttgcgggcgcaaaagttatacagtaggtgtgggcatggagaggatttcgctgcaagctcgaactcctagcaccgataacacgcccagactccttgagaaattatacatccaaaactgntanncnnanannntaggcaactcaatgataagcttagcgctgtgccgcggggcgcgtactggaactaattgagtgatccnacgtcgccctcggtgtgcaacttaattcgcgattccgtggaggttccgggcaatgttaagaaccaaatccgttataagtaacgcatccgctcactatccctcgaataactgcgtctggttttccaattgagtgcgctggattgctgtcgacgccactgcgtgacaagagtgccctcaccatggcccccggcggaccctgctcctcagtgaaaatatagacaggtgtacggtgtgtacaaacccagcagcaagccgcaactgttcggattatgctttatacattcttaatgaccctcatatgaggcctgtcaaagatgtgttcactggactctaattcggaatcccgaccagttatctcaaaccttgttctccatatggcgcataaatntttaaactagtgctggtggccgtgcaatagaagataagtgctacttactgagcctcggttttaagtgaggggcgctgccgatctttctcttcacacatagccaacacggatccgatgactcctgggagcaaaatacttccatgcagcaacgcagatgactaaagcgagaggacaggctaaaaatgtcgaacgctctctcccacggcatagctatcgttaggaggacagtctcgagtcacggggtgccccattcaaaatggtgacgcctactgacccgtatcgcgcctgtaattccctagaagcgcttagtcgaaatttaaatcactacaccttagacttatgtcgctccaacttttcaaacgtcactgttgacgtcctcgcccgattacttgcagttagccacgatcactctctagatattttttaatttcagcccagtaaaatttctctaagacccgaatccgtgtcgttgtattcctctttgcccattcagtatttggtccaggataaggttttcttttccctcgtccccatctcacaacggcggttttgaactcgatcggaagagtaatcaatgtacggattagcccttattcaccgttatgcggaagtctgcatcacagcttaattccgtttaacgcagcagcagttaaacggcttattgagctgaattgctggaagtaaccatttctaacccacctagatactctctcccaccattcgctcatttgctcttagtnnnnnnnnnnnnnnnnnnnnnnttatactttagtattcccaagatcgcagtgtattagtacgtggatccaatgataggtgtggcactatactatatggtgcccttattcttgacctatactcaattaaaacgtctgtacacacccgaccgactgacctgttaccatctgctttgatacgctactatcgttaagggggattgtattgacaagccttaactacatgatccatatcgaatgacatcgaattattgcgccaactacaacattgcgctcataacggcgagaaactagagcactgaccccaacagctatgtcgataaaagaaatcccggagttgacttcccgctcatgagtattataaggcagtggacacccatgttctttggcccgcgaaacaaacctgaccgctggatctggcggtacgaccgtgccaccgtttatggctgtctgagaatcgacgatctccttgggttttcagcctatttgcgaaattcggacgacgtttcctgcngaggcaaaaatacaccccagtttatacgacatcaccgcgcgctccatacattacattaggtggctggtcattcttagtcgtcacattatccactcacgcaccgtctaccttgagtatatgcaccgtgcatatagtttgttgccacatctatgatttgtaatcgcacagcagggccggtgtcaactctccaagctcacggtacacacttggactccgcagtatccagggaagggtgaatattcacttagataaatccaatatcttttgccgatcttgtaagcagttctttaattttaatcctcttttgattttcactacagtggacttccatatcacatcacccaggcgggtaaggttctaccggcctttctccctttgatatgacatcacaatacaggacgattctgggtccccattatacttcaaaagtacgtctctttcatcttgcatggcattttaattcttcgctgccgtttcgatagtgccctcgctgagcctcggagagctggagtttccgtgtcagtgaacctaaggcagccgaacctaaagaacagcccttaagatgtgaatcccggga----------------------nntnagccggaagggggttagttagtgttgtcgcagctactttgggtatattcgttgggcagcgagaaggaggtgaggtcaacggagaaacaagtgaaggagtgtcacataaagtaacatggcaatggctcctatgccaagcatatttttaacgtatctattgggtctgtgtaagaaactatcgtaaggcaataatccactcctgccagacttcgcttctaaggtttattaccttattttttccacactaccaaactagagtgtaccttatgttttaagctattttggcgacgcacactgtgcgtagtaggctgctgcaggccgcccccgttcttaactctatccgcgcttttgtctgcttaccattaaaagttttgagttccgaaacgtctagcgctctcttcgagttgtgaacgcttgaggatatgtggccatgactcagaatcgcgcggacgatcgccaatgctccgtggcgttgaagtctgatatctctgtggtaacccgtcctgttaatatgttggctcggcctccgcgtgaggtccaagacgctgagcgaattcgtgttctgatcatccatcaaagatacaggcaatacagggacgcggaagcatcatggagtctcgcctgcgaagcgacagacaaggtcggttataaaagtagaggcctacatcgtcttggccgcgggtcgcgcttatgcggccggtctagcgcttgctctcccggtcgatggacacgacaagcgttgtcgatgttaaggatagccaatcttctcgcagggctaaatggaggggagtgataacaaacaccagttaatatanttatgagcagattaataggtcggtacgatatcgtcattcgtgggatggttgcgggccagtggtgtatctaactataaacttccattggcggttactcctttacagtcggaacgtactatgaaanggctccttagtccgtccttccaggcactccgtctgacttctccgagtcctatctacaaggtctcctttgggggtctttttttgtcccctggaccctctggcataaggcaatctcgcgcgggaggatggctatgtcggttgttgacgtcgtctatatatgctatcaaaaattcctcttatcagctcttgttattattggcgttacacaggtatatctttcttagatttgtccttcctgaaaaatttatttgtgaaatcgaccgatgacgaggcgaccccccatgtaacgcacgggagatatagatgtgtgtagaatacgccgcagatgccttgtgaagtcctaaaatgttcacagagtaccctctaatgtgtggcggccccgccgttgaaaagcatgtgggccgac-gtgtattgggtgagcgcaggcttgcaacttcgacgctaggtacgcgtgcagggccgctgtcttctacaatgctgagagcttccgctaagcccgttagaccatggcactaaagtaggctgtcgtaggggggagtaatcggacccggtccgcaattgtcttgtgtcgcgccccttcttttaatttgcccaagcattcccccnngttcgcggatgataaacacacgtactgagtctgtcgcaacagggcgctcacggaatagcgggcgtttattcccccggcgctttactcagtcgaattagttcgcatgcccatccattggcaacgactgagtatttctaatccgtcccctggcggttttgcgacttaccgcgatactggagtaggagcagcgcggttgaagacccacttagtaacggtgacgttatggaaggatcccaaggaatgtgtccttaaaatgagctggttcgccgaatcacccttggcgggctcacgcccaatgtttagctcggcacaatatgggctctcattcgctctctcctggcatacagcaccgcatagtgaacccggggccggctcgccagaacatcatcagagctcccagcacaagcgaatgtgcataaatgtaagncaacaataggtgttgttcgacgccaacgtcaacgcgagatgggcaaccgccctctcttgagtaactactttcttatcgacaatgtccccccactcgggaactntnnnnnnnnnnngaaaacanaacaggagatnaggatacgacccgcattcgctagttcctggaacagtcactatgttaaaaagggttggacgtgtgcacagctggcgctgccagcccatggtcggaaattcgcaacgtcaatgngggcgccttcatccgtcaactgctagctagtacgtcacgcattacaaggtgcgtataaggaatgcccctcgacaccccanccncaacgtacgttagcaccgttgtagcattaacagcatacattgcctcggcttgtgattgagtccacccgtacgctcgggcggacgggttacttgtcagttcgtattacccaggtaaacgtattgcctgcctcgttaaacatgttaacaccagcctgttttttttacatcatcctttgaccgtaacagggtaaacattagctgcttccaaactccctgaggatcggaattcatcgtgacgtccagtcatgactagccgtattctagagttaggcacccacttagccagaaggtccgacacaataacaaatatctggggttaaagtagttgttaatcggatctacctctacttacgttattagtcacctctactcaagggctttccatcaactgttcactacgttttatccccgtcggactggaatgtgccgcccccacccctgtgggggtatattcgtcaactaatgacatggcaacttgctaacgtaaacttctgaagtgaacatatgtggcactggttcagacatctccttattggttttagctgctttggatgaaagctgatcggctcggctgtggtgacgttgattggtcatgtgctcggtctcaaacgctaccgcacaaatttaagtgtactttacattatttgccgaattttactatcaccgtgggcctatgatattattaccacaacataacgaggatgcatgttatgaacttacggcgttgccatttcactttaccagagacaaggagtgtcacccgttttccccttgcctctgttacattaattggaaagccgcgaaggatacgaacgggtcacggatacaattcatctatacagaaagttatcttccctgggtgcttacgtgtgtttccttctcgatcagcaattcaatgaatatctcacaccaggcggatacatacagagtgtacgatcgaaatacgctttggatcagctcggagttccggtataccatcctgttatttatgacgtaccttctgtgctggattgtagatnancttgacgagtccacctaatgttccaactagcccatggcggctgaatgtggatcggctggcggctcgcccctcaaatatatagtcctttctggtatgcgtcaccttgttatcatgagacgaccgcctcccacaatgtgatttgtccctggccgtgtcatacttatcttagtttgaaatctcgcaggtctaattctttgtgccatcggtacctacccctgcaagagtttcaagtatcaagcatctgcagttgagtcttagtaccatattgaatgccgtctttataccacggtggagctaaaagacttgacgtttcagttttttctacatcagcattactgctgtgccttaattaaattcatatactttgcataagttcgtaccggttgaaggacctagttccagtcagaagaatgtagagaatgcccgccatatcatctatgcaatggcaaggctagatccacagcttttacgtgcccctcaaattaccaccagtagacaatgcgagcctgcccgcatcgtaatgtttaggatacagtatttagcttgctcacgacccacagttttgtcccgttggattcatatcgtggggtcccntcatgtttcagtagatgcctgtatgaccacgacgtctgaaattaacttacaacattacttcatactggagctggtgtccaatccacataggtccggccggcaaccttcagacagacagaaggtttattcgaaagcaaacactatcatcgtgtacttctntcnnnnnnnnnnnnnnnnnannnaggagacgaaagnatatgcttctacctgcttgcgactgcatcgaccctggttggcttaaattatgactatttcataatccacgcacgtacttaaggcacctaaatgcaccatgcttgccgatattgccacacaagtcggagatcacaggcgggaagtcccactcacccgtgtttgtctttctcattccgtgcccnctggccctctagctaagcttgctccccggagatatctactgttcgaaagagtgggtgatctacgcaaaacttatgtcactccacccaggatttcttgcccatgtttaatgacaggcaacgaatggcttcatatctctgctagcattcgacaaccatatcgactgcctcgnaaaaccttcggtcaaagattgatgcttattcttttccgctgaggtcgtgtgtagagcataacttgtccgttagcgaagcctaagtacatgcatcaggtgacttagtttcgttctcaacgccattnttcctcaagtcgacgaaggaagatgtttgcgtaagcctgtgagagtctgatttaccacagcgcgggcctgcggtcagagagagagtccgagtactttgatgagcatgtgcgccattactaaagacggtgcagatacgattcggttgcagcaacaagtggagattaattacactgtctcagcgtgctcagattcgattaccgttagaaggggcatgcacggctcttaacatttaccaaccngggttgcttcagtagataaagaggggaaagtacggtcgtagaagagaatacaggaggcctaaatgccacgctcagagacaattcgaaacagactataaccgtgatgaggagcttacttggcgtctcggatgaaggcgattacagggggactaaatatgtcaactatcaggggatgtgacggttcatattcccattgggtccgatttattggcggggtccgaaggcgtgaacagggtagtccgtctaggtcgttcgcaatatggtgccatctcctctccctcatccccaccacattcacagttcggcgctgcatttagtactcacatcctgtgcccagtatccgcatattccttcgattgccccggttaatggaacttaccttttcccctacagtcgtctcccctcgccattccgtcgtgaggagcgccccgtcaaccctaatcgccctcccccatcgtttcgatcgtcctccgacgcccccggcctcgcgttggagttgaggcgcccctgcacacctttaggtgcctccgccccgcccgcctggtgcttctctgttgttagcgcttacgatactctacacgccttaggccactagtctatggcccgcgcaaaccaggttaatggcctattgaacagtgcaaccatttttcaccccaaccacagtgtcgggtgccgggtagtcgtggaccctacgagcgccaacacgagcctacaacaccgtctccccgcggggaagggctccagtataaaaactgataatcccataacgctacacgaagtcacgaccccgcccagcctggaaaacgaagggaccgtatatgccttccgttaagcggcgtcaatgtatcaatgtcgaatgcggcaccgcacgttaactgtccctgtcaagacacagcccgatgacaacagcgagtgtgttaccctccgactcccagaccaatgacaaactcgatgagacgcgtgccgccctcggtgcatcccactagtgggagccggggaggcccgccgagaactcaggaaccgacagtcagccgcgaagatgcatcagactgtgctcatgcacatagtatacgcactgagacgcgcgcagtatatgttgaaatgagcaaatngnnnnnnngaacacttacgaaaggtttgcctgcacaatacattgtactgctgtgtggcccccatgtccccgacaaaatatacagagagagccattacccgaatgaagggtctcatgtttcgaccgcgcgtaggatgtgggcaatgctgctaaattgtcgagatttgatcgccctcacatattgacgattcagggttacgcatagaggtatagtacacacccatttatcggccgcctctactaatgggaaagatggaagagcgcttcgctgaagcatgtggagatgacacggaatacgtgggaacaaatacgcggccattgtgaaatttgcatggacaagggcggtgatctctgtaggtacccggcccgaaacaggaagcaggcacggtggggcgtcgaggaagtgggcgagctgtcccacccgcgtgaacaatggtgccgaatgtggatggcgggggcctgaactgcagagtctctggttagatactttttagaaatgttcgtgaccacaatagactacgagggactggggcccgacgtactcgggggagtggaggccagggagcgagatcctgagatggcgagggctactttgttgtctaggtccttgccatggttagaggagcgtcggcagtgattggcctgggataaatagtgacactgcataccttgttgcattgcggcacactaggatggagggaagctgcaaaaacggtgaattccgtgggtggacaataacttaatttatatggttagacatcaantagtaattcatactatcaagaagcaattggaggaccgttcttgaaaagattttcagacaggcgccacgtctttttctccgccggcgaagtatgatgccgtgcgtaggatcacgcgcaatcatggagtcaccgcggcgaccaggacctgggttggattggagcccgacaatcctgtcccaggagtttaataatgaagtgcttgttcatacagaggaatagtacatcgcgctcccattcctgaggactgacagcaccaagaccggagcacttaaagtaatatggtactggtgttagttttacgcatgaaaacccgagttgtganngcgacctaggattgcttgcacgccctcccctagtaggtgtgaagtcaatggtcgtacactcacccgcgacgacaatacgagggatagtagctgtgattggtcaataaatgggagaaccccctgaggacaccctggcgccgtcggcgacctgtgcttgcaaagaa-a-gagtaatggatgttcattcaaagaaaattgtcgactatagttccaatgtcgtccttagttaaatggtccgcagttgtctgtgccctggtccacacccgccgctggctgagagtccccccccttctatagagaagctagagtaccaccatataatatacacttctcttatccccaattgtcatttggttgccggacgctgcgcgtaaatccagaacatactattatatcaaacagcctcacccctctgcccggggtgttccacgtggaaatgagaagggaatacgttctgcggatataattacgttttctagaatgtactaaatgtctttcttgctagaatccgtcgaatcctgagagccctacgttcagtcaccgcatggtttcaaccatgcacatagctatgacataattccgtgtgtttcttcgctattgataagcctgcatgattacaatatcatctcataccccttgcgtactaccctgtccgtgggaacaacctgagtgaagaaatggactaaactatgtgagagacaattgatcgcgaaccctcctgaaaccccgcgttgtacgcatacaacggcgacacattccaattattcctcgatctaccagacgtcgaagtaacccgtgggtcatatttattggaagggcgtcgcatcctcccgacccaatagtcacgaagcataaggaagctcgaaaatttccagtaccagtctccactaagggtcgccgctcgaccgcaacacttatcaaccaggacgcgaaccaccaacgatgtgcaaccaactgcccattgagaaggtacctagcagtgttccgcagagtccctcctagaaccatcacacactagttgcagatccctcatttctcagccccgttaatcgttccggtcacacaaaggccctcctcgcccccttctccccccctaacgtcggacccttccaggggcccgatgccccggtaatggcttctaacttccgaatcttcagacagctgcaattcgtagctcggaatccattcacctttctgccactctcacggccaagccccagtgctttcacccgtgtcgttacggtaatgcggcattgtgcggacatataggcggtccgtaactatagctccttcaaagaggttcctccggatgaggctagtgtctcctcgtagcaccgctttaggagttacttacccttgcttgaaaggaccgcgggatccttcaggctaggccattcgagttactccgcgtcatgcgctagcagtgctagccttatgaaatggagtgcggggactcgtcgtgtttgaacgtgctggaattcacccctttccccaagtgagctattctgaagatgccaaaatccaacatacccaacctggactgacccaaccacgtgccccgacagatagatatcttggaggggctaaataggagatgcctcaagagtagaatggagagggttaaaatagaacttctcaatgagctgaaggtaagagctcggagagtgggatggggaaatcagggatgaaacgcgccagggtgtgccactaagcaacttaaacatctatagagtnnaacactttcaggaatggntgagcgtannnntgtgttggctgccaaactacgatcgtatttttacactggccagagggacgttacttcntagttgcaccaccttcttgattatctttcctacttgnnnnnnnnnnnnnnnnnnnnnnnnnnnnnnnnnnnnnnnnnnnnnnnnnnnnnnnnnnnnnnnnnnnaagncccacgtaactatgtccaaaatcgccaaatgtacctactattctaggtgcaatcacaggaccagactagacttacttgcccagttcccttcaaaacgggttaattgtatgcttactttccgtaaaccggggcggactacacaaaaagaccagctactctcgtgataaactgatatctaactggcgcctattattgtgaggctcagagtcgccctcgtggcagtgactgagaattaaacatgcatgtagggggcatactttacccatcttatgctctctnnggggcaagcagggagatcgcccatcctcaccaagggaacgggtacgtaaattctgacatgtaagggtcatatgggggcgtgatag-tgaaacttaatcgttatacccgtctgtcatttcatgctttcttgcgttcagctgatctacttttcttcaaccatgtcctgcttcacgccgcagataggttctgctctttcggtacggggaactgcccgacttgccttcgctttagtgcggtcctgcacgactaattacacctgactgttgctcgcaccgatctcactttcacgccatctctttcgtctgcgggccttagtttcccgcacgaactaattcttcagctcttctccgagaggccagccctccca----------------------------------------------------------------------------------agatacggagcaacggtgatatcatcaccgaaagagattgttaatgaaatattagagcaagacctccgaatcacagccgcactgcactcagagaatttattctacaccaacttaccgtcgctcctagacatgaaggcttagctctagcaggtttcgtgcgtggctagggctcaccactcttatctccggcatatttcatttttatatgctctcatcacgtaacacttgcgtcctagtaggcatcctaacacgaccgttattctacccttttctcgcacgtttcccgttttcctaattcccagcgctcgtacccatcggacatactagccggatatgactctatgccgtatgttttcnatngncntnnnngtgtccctatatcccgcgggagctactatacccacaagcgactgtacctccgcccgtcttgagtgagactgggacgggaagttggcggagtttgcgtagcctcaggtagtaggtcatcgctcggaccctataaataccacctcacccccgttgcatggtacaggttaacatgtccttgcnnnncntttgcaggcggagaccatgcaatcaagaccacttaaatgtaatgtgctatcagtgtgtcgggttgaaacggggcagtccgtacaagctggccgcgtcctcgaaccccctctggccctcgtggtcgggccctgcgtctacttaatgcgcatacggatacgtagatgtgcgggaagccaccgatcgcgcccaactcacgtaagtcctggatccccccttacagttagtcggccagagtgttgctgcctcctaacgggcaagttcgaaagccgccatgccgagctctgtgctcccgaaccacctacccgcgacaccgcccaggaagaggggtgacacaacaggccgatcgtcccgaacccctgagaccacttaagcacgagatcctattttcagggggacaactgccctacccttgcgatgctcccgcgttactcgtccttcgtttactctggccccctatgtctcagttacgtgacggaaagatttctgactatgcccctgtgagacaggtctatccgctctacattgaatgatatttccacactatcatcttgttggtccactccccgtagtcttctcaccggtccataataacccgactgaccgatcccttccttctcggatgcatttgaccgcagctcagcgctgcgaactcagacaagcggcgcagcatggttgattaaaccgcccgagctgagtcctccacgtacaccatcggatcgcacnnnnnnnnnnnnnnnnnnngtacactttgacttcatgggagcaggccacctggtgaagagggtgtggcgataaaaagtatgcggcgagtgcagctcagcgaggccacggcaacagttgaatatataaacacttaggaagtcgatcagaggataggatgatgcgcagcgccgcgcgtggcacgctagccgattaggcgctgaaaccggaggggagggggcagccaagcttcttcagatcaaccgtcatccaactacgtggtcagatgaagacacattcacgaaattttatgncagtattgnctcgaatctacactgccnnccattccncgtttgtgcacatactataacanaagttttnttgtagctctgaattttacctttcacagatttgcgccgcgcgcagcgagaaggtgacacgcgtgaagctcaagcgccccttgtcagtgacgcggacagggagctgattcactttcctgtacgcgtcaagagaaggcgttgcgccgcaggggtagtggtgataaggttacagcccgggttaagacggtttgcccacggtcactgtcgacctccggcaatatgtctaatttgaataccgtacgatgttgggtcatctccacctgactgtagcgttgcggcagtgattccgagtgttggggtgcaccggccgggaaaccaaatctttatcgttgaccttgcagccatgtcagtgttagcgagcaacgagaatagcaaaagacaacaccgcgccgggcggcgtcagcacgcacgacgagattgttttctaagctggcaagatagtaaacatcaccctaagattttttctggcggtgagaacccagtcagagttgcaagcagcgaatctatcttagtcggttagctgatcgcaaggtgatagcgctattattatattatgcacgctgcgcgattggcgcgagattccgcggctatatgcaccaacctcaggnnccaagataattcgcacgatgtaaaccttatgtctagttaaagagaggtacccctgcactccggcatcatactttggcacacatacagttggctgctacgtatttgttttttcaccccttcgaactatctcatgtgtgtcatttggatcattgcgttccagatttgaagtttgactcttgactgctgtatttccttgtacaaccctgatcattccttacacgagtccctcatcccacctgctatttgtagctacctacgtctctgcggagctcgagttcctctacgtccactcctnctactactaggcctctcacaacgctgtttatatgatgttcccacgttagtcagggcgacctgcacagcgtgctacggtcggccgattatgtaataacgcactgccgagtcgcctacgttagccctcagctacattacatgctcacctctctccacctcagatcancgaaaaatgntacggattgttctaacataagcttttactccttgcgtacgtgctcgctgttccgcatgttnntnnnnnnnnnnnnnnnnnnnnnngtgttcggtgccatacctcttgcggctcttgcaacgccgcgagccactcatatccgtgcgacagtcctgggattatctggggcgccaagcataggactatttttaaatggcggacagcagcctcggccccgcgccctcacctggcgaaagagagtcccggaataagaagtttcctcacttcataccgtggcgacgtcgtagagaggatgcactccgttgtgccgtgtaggaggctggcagggcactggataagcacgtacgcacggcgtcctctctttattcgagtacgatttcctcgcccacgcgagcggtatcgatagatttttattcggccccccagaacacnnnnacatggtttaatcatcaaatgtttgccacatgtcgtctccgcgggcgtgcgggtgtactgagcgcagcgacacgatgctcgggtcatagcgttgcgacacgtgagcatatctagtttacggacggatagcttttagacaggaaaatccagcataatatgcgagggttggtgcaggttttcaaggggttcatttcaacatagatccatctaacgtgactgaagcttgtttcttttgttgtttaaacggaacgttccacaaggaaggcaagtcacagcagttggcaagtgactaaggagtactcaacggtctctcgactttacaaatttatcaggtcaatacgacagttaggtaaacagtccttgccttttctgggagcagggcggtttttcatgcctgtccgagtgcacgtgctagcaaggtgcgtgctacggggcctgcttctaacgggggtacccacctatatcccatgcactggggtcactcaagcaccaatcgcaactagaggtggctggtagagaatggtgatcttgatcacaccgctcttcggcctggctaagaagtacacggattgggacggatgtaaaggccaaagtacagagctaggagcagtagcactgagagaccgatggttttctatttagaagggatcgtggaacaagttattttgaccacttgtattcctcgttacttgacact-gaggtaaactgcgagcgtccacagtccacctggtgttactgtgtggggttttgggtgcgcacaggggctgcgacctcttcgtggggcataattcactcagcattcgctccagttgaagcagtgctatgtgcgcaatcgagataaaaaggctaatcatatttgcactcccttcctagcaataaaaagtggaatagaggtctactggacgcagccaaattgttttaattgcgatatgaggggggaacaggaccggtacaggggaaagccacgagaaacaaaaaggaacgggtgtgtgtttcgtcgacgagggcaggtgtgacaacgggacctggcactgagcgtaattcctcatgttcgggagcgggctttgacgctgtgttgcgagcatgttttacagtcataagaataacttcacacccacgtctctgggtagtcgtgagtaggtcgcgcatgttgccggctggtatgaatgtcgcgacccgcgtgatctgaaatgcagttcgcatcctgcccttcaggcgtgatagcacccacactttccggcacggaatttcgaggacggggagtggtaaaaaagtgaccggttgatagaacggatgcgttgatttggcagtgatcatgctcgattttagagtacagggggtgacggccaagagattctatgaagagttagttgggagcagccgtaatcgcactgtcgcaggtgttgtatggtgataaggtctaggaggagtataacccggttcaacaacataagccagttgacacgttaaattccttatccttatttctggtaaagaaagttaggatttcccgtatctgtaagatctgaactattttagatatattcacggtacagcagataacaggtcagagtcactatatcacaacccaccgcgatgctagaccgcttaacaacagtcccgttggtctaataagagtgtttcagcgatctaccaagcgcttacaaagtatcaagcagcgtccgagctctgtcnnnnnnnnncacngacanctgtacctatgccctcatgcgctcggacnatanagaacacgactccttctcccaatgaatgtttccttgagcataatcgcgtcgtaactaaataggcttatgcacgagggtaggagggacagttctccatctgcagagactacgcagattctcacgtgcatagcccataggagagctggaccgactgtggagtgcaatcatcgctgtagagtaactagtgaatttgatgcgtaattgaggataagagtttgattcatatcagnnnnnnnnnnnnnnnnnnnnnnnnnnnnaatnnaaanntgccccagtgctaacagcttttttggtaaatacttttttggaatcgaatagcgagtccgataccaagagcctcgtagccgcgccccaccggtggctcttgttcggtcaaggcgccaggaggcctacgctatgaagatgtcggggagattcctcggggccattaggccgaccaatatcccaacatcggaagaatggtctgggataaccttcccggcagcggcaaaaagaacgcccacacgatagattagttggcggaagctgcgcacagagagatagaacagtgagaggagctaattattctctggttgacgtttttgacaacccggaaaactaagcccagggactcgcggggctgtaataggggcttcgagtcgaacgtatgtccgttgcagacaggtgttagatatcgggagctacttatggactggaataacgttgctaggccacctgacgcgcttacgtctgtctccctgttaggagcagctgcattagctagcgccacgtattgtaggtggcaatatgccgcatattgcaaggtgtatgcgcttcgattccttgcgaacaccagcgatccgtactatagttcagaggctttaagaggacagccggtctggggttcgagttctaatgtactcagggaatgaggactcaacctagagcccttggacctcctttcacattgcaaagtcggacaggaagaggatacgtggagagacgagagttccaggttgagatgtaggccgcgcatctatagtgagtgccaatccaggtaatcttgatgcagaaaagaatcgccgcattctgacatcgaggggcagtccgttgggaatcgacaactatggcgcatcctgtttggcaactcgcggccgtcgagtcaccttataccgtgggtgctggtctgtgctaaagtcaataatcggtaccatggccttcaagatggtagtattagccaaattctatggcatctcctagagttacttttatctgggctcagtgcacgccgtggcctattccgcaaaggtgacaaaaggcaaaggggatagtcggcgttatctcgcaattgaccagtagtatgagtgaatgttcagattaggggggctaaaacttaacacgaacgtaagacttgggcacgagaaagttagaactaaaacgatggtgactggctctagttggttccgttataacttgtgaagaacatggacgcacggtactaaccacgtacgcaccaaccaactaagaaattattggaactgcttactcgatctatgtaggtctcaattttgcgcaatcttacgtgcggtcgatggataaacaccagttggacttaccgtggatttctactgtaaactataaaaacaattctcgtgcaagtttgtagttgagtaagcaggatcagaacactgaatgggcgacagtccgttcaaatagccttcccgcagactggcatactcctctgacgtatcgctgagcgtcatagcatctcatcaaaaatctactgagcctgttctagagggataacggactttccgccggcgaaatcgtgacagacgcagagcgagtcggcattaaagtattatctacttgttcgaattgagttaagtcattcggtcaggacgcctgacgagcagtgtctcgatcgaccagttaagtgcgactattgttggcgacaagttatcatggagagagacgcaatatgatgccggatccggcgcagccggcatatgcgcacctgaggtagcagtacaacactcagtgacctattgccctggcgatcacaaacgtgcaaaatagaacttactatcacattcgcgcgaagtggagggtgttggaaccaaacagcttgggacacagaagaatctcgtgtttggcttctaggagagaacaaaaggttcgatcaatgttggtcatcgtaatactctagtatgagggtctacaggaaccaacggccgaatcacggcgangtcgctgaggcttcaccctaagcttctcgaaaaaaaatgggtaataaacttgggctgaaaagagagagcaccggattatacaaggtagatagaaagctattccagaatttgtagagcagtaggagtgttagttcataatataatttactttgaattagatggcccgatgggattgaggcagaaaaagaagagccactttggggccgngtacttnnnnnnnnnnnnnnnnnnnnnnccttcttncggaaacaaatgcggggatgagtaagctctagcactgtgctcgactattcttaaatggtgggcgtatctgtgagactctcatggtagggagaaaaggacgccctgagattatcgcgcccatgtatcagccaccggttccctgccagcgcgggcttgacgtagcgccgcgcaccacatcgaaatctaacagcatttcccaatttccctttgtcacgtggtgcactggcttgcacctgttgctgcttaacacagacggcgagcctttgtagattttccccctggctcgggagatgagtccctcgcggaaccttgactttcgcaaagtatgcggggccagagcgctggtttcggttgctagtacagattaaaccagccgtggagggggaaaatgcttaagcgtagatggttcgtgttgcgacagctccggcggtcactgttgagacgcccggagcggccctacaacaatcaaattcattgctccgctaaggagtctgtgtcccggaggccgttgtggagcaggagtttatcgctagcgttggtgtgcgagacggccctggctctgggcgacgctacggtcaaagtgttggcactggagtagtgctggcgttgtgggtcgcgttaatgggaagtggtccgtgatggatccagagggagctaacggtaactgtacgctcgtcgtggagaatagagtgaacagattaggcgtcgcggcagggtatcagggggaactgttgactggcagcagttctgttatactcagtcgtatcacgatatatcaccgacactatgccctactttgtgatggcgaggtctactatagttggcctgttgccggggaggcttactcacaaccatctgagacccttgggaacggttggacatgatttcaaataattccgaagctcggtagaaggaagcgttaatcaaaggtcctagcttggcgtgataagctgttccactgctatttagcgtatttaaggcagggcattagtgggttgaaagagtatctcatggcatttctaggtataatgcactgactgactatgatcaatgcggcgggtggtggtggcacgtgatcagtcacttgtaaactagtgcagtatcgttctatcggcacagcgacttgcaatgctggttgagaaagctggagagaacgctgattgagtttaaagcgcggagagggtgacctaagaaaagggccgggtacggccgatcaattgatggcgtaggttgcgtagtcagggctgattgaaacgcgaaggatggtgcgagtatcataggtgagaatcggtaaatcacttaatactgaacatgggggacataccgcatggataaaaagggacacgatagagacggcataggaggtcctttttgggaggccgatcaatatttagcacgtaacgtctgttggccgtcaagtcctcatgtatggagaacaaactcatgaagatatttttgaaaccccccggtttgttccaagttgtgccggtcaggtttggtgttccgtn----------nnnnnnnnnnnnnnnnnnntagattacccgccatagctccagtccccacgtatgcagattggaacgttntcctttatggagagacatgaagttatctcgctcgtatcaaacactgggttgactagtaagtcctggtcataggaaaagggggaagaatcaactgggcacgtgacgtaaagtaccttctctaagcgaacattagttaccaggcgtagcatatcaatcagcggaggtctttggggagccataatgagcnatcaacactattttcgaagccaacgatcccatcagagggaaaaacatggcaaaccctggcactgatcctccaaaaagaaagtcttcttccagcctgtcccatgcttgagagcatnnnnagagaaggttcctccgtacacaggatcgacaaaccagcgcagacaacggacaacccgatacggcggcaacggtgattcgactcctgcacaagttcctaatatctaacatgagagccgctgagcgtagtgttttccgagcgtgagctgtctgttcgaccgtataatatcgggagggtggatacaagatcattcgacctaattggtaaaacgcaatgcccatcgtgcccacgcatttattggtcccaggagaggcagtggaacgggtaagatggtaacgcgaattcttggaaatgtattccttgataggatggggaggcgtgggccttataaacatagctttagctggcgcgactactgagggtggagaaaacatgcctccactcgatagctaaagaaccgatgcgtgcacagggcgttactaagttagaaactactacattgccactgtggaattacacatggacaaaaataattcgaggcagtcttcagacacgtagtggttcgataaacagggagcatcaaagacgctctgaattttgctatgagccaaacgaatctttaggaattcgaaatgacgttacagcgagagtaatgtcggaatatactaaaaagtggagactttatctccacgcggaatcaatatagccttgccatcatttcaggtgtcaccctagtgtggagggttggggtaaaaggtggtatcttggtctgtccccatcggaactcacatcttgttacggccgtgtgagaccatgggctccctggtagtaccatgttccctgaatgtcgaacattgtcgccaaagccgtagcttaatgcccacaataagtgtgtcagtagaccgctcgcgcaagctgggtgttgcatcggcgatcagcatcactaaacggaccggccatagtccagaagacggcctagagacgttctattaacgttcacaagtgcgacggatttcagggccaagtaccgcccagatcaaaggtatcgcgatccaccatataaacgcccaagagctaatagcacacaattcagtcgttcgcgtaagatcgttcggcatgtaattaaacgtcgtgagcgaagcctcttagtaacccgccatagtcgcgcgaacggctcctagactagtttaacagataaccgccaaagtcgctaaggggaaacaacacggaagaaggagcaccaggattgacccattgagcaatcatattatgagcgctaggcacatcgccattgggcatcacactacgaatgcggctgcatcagttagcagcagacaaatagagagggaatataactgagactgtaattattctaggatcaagagaattaacgtcttgcaatggcagcaagatgaaaagggttgtcgcttaaacttccgtcagacatcgcgatgtccacatgacctgcacccagggaccggtcgtcagaagttatgacataaacataggtgccttaagactagaacccgtttcacgagagcgtcgcgtaaccctaaggtgaaaaaggcatgcgttgttccctggtcatggcacagggggcgggaatgcagcgatacctcatatgtaaggtattgaccacgataagtgttgaggctggcggactagagtgaggagcgtcaattttgactacgtgtgggttttcccgcgcagcagctattacagggcgccgacaggatcccgcaatacgaggaggggaattgagcggcaacaatgtgtattttcaacaaggaaatacgctattggcccatgcttgttcctgcatacacaagaagatttggcccaggaacacccactcagaaccgaatatgggcattcagggcagcgctttgcacttacaagtattaggcacaccaagtgcagccctcaccaatacaaacctatatgactttcaagcacaaaagaaaagctgcccgggtgagcatacccaggggtcaggtagaatcctgacgcgggacaaagaagcgacgtccaacgacacccaacgtagccagcttgagctttcaaagggtagtctagatttcttcttagcatccggggccaaatatacaacacacgtgggagcatgggggggagagttggcttgagcctacact-ttgtatctagctttaggagggattttcgaggttgtaggttgttcttcaaggcaccaattgggaggcgaatttggggagaataagtcagaagaggatgttactgtaaccaaggcgaacgtgattggggcaatgcattaagtttcgcctcacttcggaatatctggtatgtgaggcgatgtagagaagcataaagtagcggtttgtgtgccgcgattggattgcaacatgtgttcgtcactctgtagcatccgcctaaactggttaggttgaaagactcaagaaacgaagttcgtaattgacccttggtgtccgcgaaactcatcgggaccttaccatgcgacgaaaccgtcccgaaaagtcttgtgctctaatgcagggatggacaggctggacgttcacactcagacatctgcatcatccaaagtcaagatgcagagttgtgtgcaggttacgacaaacgacttattcacttgaggtggagagcgaaaccgatggtcttagcatcgtcgtgccccaatcacgcctcaaccgcagggcccttaacaattagctcgactgccgacaggggagcacgcgtccgtcctaggtgcagcggttaagggagtgaatcgcccgtactctacaatcggagtcttatcaggtactgtgttcggattcagtcgtgacagggctttcaagggtagggcgaccgaataactccatcagtgcgatttgcccggccggtgcccgctgccgccgcagatgcgcgccattattgttcggtgtatagaggactggatccccaggcgtcgcgttcatgtgagggtcaaatggtttagcgggcagcggggttgtgagcattttcccaacccatatcactgataaatggtcttgctacaaacaggggattgaagtgttcgtgtggacgaccatcttacccgggtcgagtctcgagggtttatacagccaagaggtaaatggccgcttgttagagggtaggagagagctaatatagttcattcgggcatattaggaatagatgctgtttcncnnannnnnnnnnnnnnnnnnnnnnaaaattcaaagcattagcgacgtaaattggtatactcaccatacaaaggttcggcagatgagcgggagttgtcgaaatcttaccagtaaacggatgctggtttggggaaaggtgaaggtcgtcgagtatcctctcagggatgctccggtagcggcgagcgagtctggcccggcccgagtagtcttannnnangtaccttgtgaacattgggattgatacgttgttgctgaacagatggtaggtacggtgtggcaggtgggcgtaggcgatcagttagttcttattcgatggaaactgtggggagtatcgttttggcccnncgcggacgcgggccacgggggttcccaagaagcagactgaggaactcaggcaactgggacggactccaagacctctgtaggacgagatacccagggcagtctcccagtttcagggagcggaaacagcacgtgggaagcatgtggcccaaggggccgcttcactgattgactctaatgaattgaggggacttctttcaatgattcgtattaaagcggtcggggggtgaggagggctgtttaaacatccagagtagaacggtgaacatgagggttccgacacaggcgaaaccgactgaaaggggcagggtgggccggcacagaaaggaacgcaagggcaaacgaagccgacaatgacattataaggatgcgatttcaccattctttaagggctccgcttattcaagtgatgtgcaggggcgaacantacggttcaggggtcacggccggggacttgggacagggaggcaggtagtgtcgaaactggagctgaaaagttggttaatcgaactttttacagagagaaagtgcgcagtaaggatggctggaaaaagacgggttgaatgcatgcgtatgtgcgtaggtctcaaggcacgtgtggcaggggcagtaagttaatcttacgctgccaagagtgtacaacagcaagcgccgggggggagagttgagaggccaagcgaagggcatttgtagtgaggggaagtgggccactttatgagttcgttcggagcggagggatagccttgggctgaggagacgaagatgtggagtgtttgaacatgaacgaagaagacgacgacagtgggagaacgtgatggtgaactattctagcattactactgtgagggatgatactgtaccactttataattggggttggtcgccttatgtatacggcttctaggcggtgttcttatgtgggaagcatatgtgtacgttcatcatcatttggggcatgaaccctatctagcgcactgttcttagacggcctgtgatgcgttgcgttctgagtaatacgtcgtacctagattgagaacaccctagcagtctggcactgcgattcacgtggcgggaggacgaattggttgacgtgttatgctccgcaaacgtagcatggacagggctatcccagatcggggcgtggtgtggtgtgaagcattaggatagaggaagcggtaatgattgccgataaggaaggaattaacgcattgcccaatcttctctcgaattcccagcccagctccgtgacgaagaggaaggagtgggtcgttcatgattggagccgtccgcgtccttgaactgtaacggttttacccgtagtttgcacggcgccgggcggtaggaattagcttaggatcccagcgataatcggactctgaactgcctgagcggagacgggcgtctagtgggtaacataagcaagtagacctgcatatccttgaaatgggtaccgtgcattcgcagcgtagccggacggcgcgtagctccttgtaatgatactcggatgcccactgacccagtcagcacttactcctatcgaacgacatacggtgtcattgcagaaatggcaactcctgctgagagacgtggtcaaccgtcgtcgacagcacgaacgcccacactgaccaactacgactacccgggtacaaccggagttgtggctcttggagtcggctcgccatggcgcctcgcacgagcagccagtatgtggttgacgcaatggaagcataagagcagacgttcatccatacttcgtgatttagccctagaggcaaagttgggctgtgtcagtacaccacgaaccccaactgtacggcacggggcacctgcgacggcgtcgccagaaagtagggatcctctacggagtccagtaaaaatgtccggccctctttattaagatttcggcgacagaatcgaagcttgtttcaaaatgtaagacctccactggcgaactggtatgccaagcttcccgagtaggtgtcgtagccgagggaggaaagctaatcctaagaggtatctacccttaacttctatgcttgtcacgacgatgatgagcgacttacgactgcgaccagaccctagccttcgcgtggccagccttgaaggcgcaggacgctacggtgggtaagatatgaacggacaagccgggtggttggtgtcttccccagttgcgatgcgttctgcgtatgtgcaaagcatccggggggagcatgacctccatggcctgactatgccgcattccagcatagggttgatgtcctccctgcggcgcgtggaaccgaatcattaattngccaccacgcaaatctcgggggggttgtggacggagggtctgtattacgggataatggcaataaaagacatcacagcctgcccgttgccttatgggcaacggaggcatgataaacttgcaaagaagctcataatacaattagtacgtgacatcgaggaatattaaagtcatgatatcttaagccattactacatcagatttaacgaaggcagccaggattatgaagtaaacggatcaagcgttaagtttcgctgtnnnnactcacctagnnnntgtngtggtcaaacaagactaccggaatcaccctcgcggtggtcatgagacacggccggcagcctgagaactcatctcaggaaggtcgcagaggaatccacagctaccaacaaacaaagaccaaggagcccggaacggtcgtgtcgggcgtgcgtgttgctgctgatcgggggtaagtaaacgcccggtggggtaccacacgcgcgtgcgctgatgcgccgtaatgctccgacgaccgtagtaacacgaagccggcatgtgggataacaccacagttgtgcaacgcgggaagggtggttgtccgagtgcggcgggccatagtacctgactagaaacgtgatgaaatccatcaacccttctgattcggcagtccctcggagccaagagtccgctatttaaaatcactatcttcgaggctcttctggacattatcatggatcgcccacggaagtcctccagcatgggcggtcttgttatactcatgaggtgctcggaggcagagcgaccgaacattgttccggaacaataaaacgccacaatttgtccagccctcataccgtttacacgactgccagatgacgcacgtgtacacggtactgactgttgccctgattccgcactcattgacttatctctaacgaccataggatggcgcgacttacagagaggtctacgtatccgcgaagtggcgcactgttttgcatttatagggcgtttcgctatattcgtgagcccatgggattaattcagcttctcaannnnnnnnnnnnnnnnnntctgtcgactattcgcgggagacgagaaggggccatgctgacacttacgaacgcttcggcatccaccgatttgaagcgacccagatcacggtgggtcgtgtcaccctcacctagccggctcgcctgagtctgggccttgcgggttgtctccgggcgggcagttggcctaagggagatgtcggtcatagtaggtaaacagatagggagtaaggaaaggttactcaaacagatattgcggaagaggcagggttattttgtaaccagacgaggtcgtgggggggggaccgcaagaaatgcgctgtacaaatagctggcggtgcaaggttcggaagacatgtaaactaggggagaagaatgcggttaggtggagatcgagtgccctgaaccttgggcatgtgtacggcgacgcgtccaagtcacagctaacggtaaaacagacgattcgcccggatgatcgggcgaagcttttgacagtgggtgacggggagtcggaatccacggtgacgtcagcaagagaggtaaccaccaggatcggcgggcagctccggagtggagtcaacgaggcggtccgagcgattcaattagtcggtcacagagatattagaaggaggatgggggagggtggtggacggcgaggtgataatttggtgagctagtacgagcacaatctacacgaagggtgaatctttgttaattataatactgagttctgcaagcccgttagcgcaaaactannnnnnntggatcgggcaacaagagatggtaccgagtctgtgtcggtagcgggagtaacgctggccttgacttagcgccaagagccattacagtcgtcttcctcgggttaacttatattgtaagctccccaaacttcagactcgcgcccgaactcatgaattgttgtgccctatcatgtgtattctttcccgcatgttattgagcgcatcctcaatcccactacacgcatatgtgttgttctctctccatccgagatttgtgctcgtaactgcggtctcactctccgtgcactggtgtgcttatgttcttgagtcatcaacnnnn----------------------------------------------------------------------------------------------------------------------------------------------------------------------------------------------------------------------------------------------------------------------------------------------------------------------------------------------------------------------------------------------------------------------------------------------------------------------------------------------------------------------------------------------------------------------------------------------------------------------------------------------------------------------------------------------------------------------------------------------------------------------------------------------------------------------------------------------------------------------------------------------------------------------------------------------------------------------------------------------------------------------------------------------------------------------------------------------------------------------------------------------------------------------------------------------------------cagaaactatgcacgagtattaatagtttgaggtgatctgcacagtatggcatcgtgacgaccggtcctgcggggttggaaatcctgatagctcatataacagatgagtttgacttgacgggggaagcgaaggaaagataagtacgaaccctatctccatagtgatagtaaggggggtacaagaagcacaatactcggtcggaaaagcattcaagatttgtcggggcctggagggcacaatcaacgaaagagagattatttaggcaggaactgtaaccaagagctggagactcgccgctgtagggtttgggaaccccggtgatgcctggtcttgttttctacgcctaatttcactccaagcctgcatcaatggagctccccggagtgtcaagtgaggtatgcactagggctcttgaaggattactgggagcgcgcccccaagcggtcctctactactcagcttacggtccagcctgttatccatgcgaatctgctgcgacaggccacaagaccacccagggggtgtaaggataccggtccttccccaacggccagcctacaccggaggccgctgatgcgacagtttgactacggcggtagcctgtgctccacatttcggggtgcaaatggggccttctgtgtaagtcataaaaaacgagaatgtgttcggggacgaacccccctcgggttgccggcgatcccggataaacgattgatccaacatgaatatgacggaaacggtcccgtgcgttatatatgtgtcaccgggcaggtgagcattcagcaatatgcaacgttagtgcgaaggaatcaccacacccagatgtgaaccgtaacattggtacgaatggtggtggcggctcctcgtctgccgcgcctggattccttgggcccaaagacagcaggtaacaagtaagtttgggcatagagtcaacagacggagttacacatctccggtgcggcggtctaaggcttgcgtccctgtcggagcaaggggtttgcattctcaacgtgatgcggtggtcgcatcctttcggcgctaaactcgctgcctttgcgtncagncncgatgcacgcagggaacctcgtccccgcgtggccacttgaagacccttcgatataagtgcccgatgctttttagcctggcgtcagacgagaacggccaactcagagtccgcactggagcgcctaaccagtgcctggacagtatacagggaacaaggctgtacgaggttacagnctaagttctgttcagtttcaattggatgctgagggacgtgtactgccgacaaggtctgtcgaggcaggaaaattttcttcnnnnnnnnnnnnnnnnnnnnnnnn-nnnnnnntattgtgagacagggacctttatttagcagcggttgctcttccttcctacgtgataagcccatacaatgctatcgagcgacgatgtctctcagtcatttagtggcacccgacagtccagtcactccgccgggacccacactactagtggaagagggcagtgggatgtctcggacgcaggtaaaaggaaagccggatgttccaaacgatgaatatcagccccccgggggtctcgaccatccgcgcagtcggtcacagagtccgtagatagacatctcggacgcggacgacattggtagagtcgtggggaagcgctcgaaggtttatcnatgatttgcaaacgagtaacctcctatgctttaatagcaccttacgggaacgtgttagaggtcctgtatagcgattatttcatttccacatcattaccggtatcaccccacctacccgtgcctccaacgtcgtcgaacgtagattattacccaccgcgctccggtggcgcttattgtctgcccaagtggtgtcggtgcagaggacagtacaaccaggtcctcaccagcggtgtaattgcgaatcgacatgagaaactcacccgtcaccgacaaggaaccaaaatcttcctgtgcgtaagttcccaccgatttaaatggcatataaaaaaaaatgggcgataagcaacaaagacgaggagaatagttgtccgtacctgagtaccaataattcaagaaggcggctgggtcagtttaagtgagatagaaggggagcagttaaaagcgttacgcaaaggactccaacaacccgagtcttcaaacgtcccgatctgccgttccgaggatgtggttttctctntctaccgtgcctacttcagctcatcgcgttattacgacgtgggcacgtcatgagcacggctctttcaggcttgactctaggggtggtcnngggattcctccccacttaaaatttcttgtattagttcctctgcgcgtacgccccattaatgctccgtggtgcccgtgtcgtatctcataggtgttcctagcactcaaatttcacagcaccacccgcggatctcttttctgccttgcatattgccatttctctacctgcgcaaaccttcctcttgtatacgtgtgctgtactcttatcactacttcgtaagtcaattgtagcgcatgctttg----------------------------------------nnnnngtgcgccgccaggagacaaaagccggccgaccagggccggcctcccttgtgatgctgacgaatgcaagggtgagtctatcaggggaaaggacagttccgacgtgcacaatcagcatgagatctgtttgccgggttccctataaaaccagaccgtaccgagcggttcacggacgtacggcatttaactccgtcatcggcgttccggaaccgtgatggcaagcggccacgcagcaactaagagccgcctccttcgcggagctcgaagtaggatcaccggctcgcggtatactgtacgtcggtaggggacgcggcacactgtcatccattcacacgagttgatgcttgcatcatgtcggtagcgtgtgttactttgaatgtaagaaccggcaggcttcttgatggccttgctctagccgtcgaccaactcgcgttctttctttcaaatctaaatgacaccgccggtcgcggttatcaaccaggcgttgtccacgtgaattgtctgatggcgctttgactttcaagcaaaccggttagtcacgtgaatacgctaagcgccggggtacctgtcaggtggtcattcgtaccgccagggcgagcctttcttgcttttagggccgtaccttaacagggggggccgcacttcgcctcgtaagtgggggtcggtccaaatgtccagtgcgcgtcgcggtcccgcgggcgggggggccacccgaacgacccgtcggctaggagaaagcatcggttttggtctcgtgaaggatcacccctgcactaacttctgtctggtatgaaatagcacctnagaggntacgactctgacatagccccaaagcacctgtcctttgtggcaagttcatggcgcactgccgttgtatcccgttacagaggttcaacggggccaatatgctcggctacagtccagcgagctccccgtgcacatttagaacgataatgattcgcacacggggcgcgacacactacgcggagtcgtacagcttgtgtgctttcaatgtgacggcgacagagtcgagaagacggggagccgcctacgaagggtatagaaattgtgctcggcattgtagtggcaatagatctgagagtcagaggtcaccgataaggctgcattaatgtaatgttcgtttagaagcttgcgagggaattaatgcacggtctgggcagcttgatacgaagtaagtaactaatggttcgcactagagtgctcaggccggggttagaactgaacccagctctggtctgagccgtgcctgctttgcagcccaacgtgtccgtcgcacgcggtcgagttgtatcttaagcacaactagtgggggaaccaccctcctccgtggtcacttgcgactgggcagtctaagcggaaaagcgaacacgaccctcgcaccttaacgcccgccacaaccctggcccgcctgaccgggactcggtcgtctgcttatggcagacggcgcaccctctactaccggtgaacggggttcctgctaggctctggaagtctagagcctacctcacaatcatgtgtcaggtctgatgtgttatcggtcgtaattcagtaggccgcagtgtcacacttagacgttgcggcagcacttcccccgacgccgggatggcgttggcaggctaaggggaacggctgcgttccgcttcaactttgatgtcatgcgatttgccacgttataccctttttgacttccattctagcatacgcgtgccgtgagcgacgcacggtgacagctgttgccagctatgtttagctggtgacaatgcaggccgttgctgtaattccaaccgagcgacatccataggccggaacttattccaggagttagtgaattgtgaaggcaacagtggttcattaggaatggggtgcggtagagattctatgacccagctaaaatgcgatagatggagattacaagtcgaattagtgcctcaacagagacagggggcgccgtaccaccggccccccttggggtaaaagaacccgggcgttggccgcaaattcacggcgtggcggctgcggtaggccagtgagtctcgggtagtcgcaagccgctccctgggtctcacgataagcacaattcgttccgggtgcgcggtgcaggaagagacggcaatgggcctcaacatgatccgctcccagcaaccgcaaggggcaaatgcagtcttaacatgtgacgaacatacaacctgagtcagcggagttttcacgttgtaagtgaggtcgccagtctggtagaccgggaaaagcgcgtatgaagttgcccgttgctggcgttccttggatgagcacttggacgtacacgagagaggccggaaggggcccgcgctggacgcccaacgaggggctgccccaagaagcgcttaaaaggagagacggccacggtgctttgggcagcttgcatcccggangccggcattatccgcagcgtacctgatgggatcagcagatatatccgtaggtcaccagctaataacgagtctagcatcgactataaagcagatgagctgtgtaagccgaagaagaaaaattaccagggcgctcggcagagatcccaggtcgcgtgtgatctctcctccagcccaccgcccccgaggatccaggccggcatagccgcaccgcacggcttaggccgtctccggcctccccccctgcgccctcttgacgtaaccgaacgagacgcattggacaccgcgtactccgttccaccccaccaaatagttcaactacgcctctggttagccgacagatttgattgatctcacttcgctggatggtgcccgcttgccctccacggactgcagcgtaggcagaaatcgagctcacgctgagccaacataaacgatgtgactgaaatgtgggtttgggcgacgataggcgactggggtgagaccactagttgatataccgaccatagtgggacgctgt-agaatgtgtatgctctctggaagcggcgtactaaagccgagttgagactgtttacgccacaaatcacacaactctcgaaagtagatgtaaacggcgtcgctgagaacagccgtagtctcgtttctgtcgactctagtaacctccgccgtcgtggagggccgcttcgccctacgggcaccaccgcagtgcgggaagctcctggacctgctcgccgacccatgaagtcgagctacttcctattcgacccccggggaatattggcaatgtcagctagatacagaaagatcgagcgcggttagcacttgccggctctgcctgctgtctcctttagttttgtccagctcactccgaactcgttnacacctgacctcttgtggctatttgtgtcacataattcttctacgtcgctgtgttacactttggcgcctcagatctgagtcttttacttagcaaccacgctaccacatcgtggcactagagctccaatgggacggtatgcggttaccctgaactttgcactcctcctggattcgggatccctttgggttgcgcattcaggaacggtcttttgtacttcctattccttacgcgctgttaagcactaaaacagtcgtattggagtattggtaatgtcctcggcagaggatcccgcctcccgtgtaccccggaatggggaagtccatagcaaccgaagccccaatccatcggccatcgagtccgacagaagcccggttcggtgcaagtcctttgtcacaaccactcgggccccgagctctccgtcgccagtccgaggtcggttgtgcccggtatactccattaggtcggctcatcttgcgtgagcccagattaggcaagctcctcctgagctgcagcccttcacggacgaggcaacacgcagctatctcccggcctgacttgtgcgggtcccgcggattctgtcaaccttggctagggtccnnnnnnnnnnnnnnntgtcgggtgacnnatgntaggtagcagttacaccgttgagttcctttgaagcccgttgtcccgagtttacgaccggcaccgagaaccgtagggactgataagatagggggattttatggtgtgggtactagagaaactccaatcattcgtgtctaggactttcggtgccccccgntcgtagacaattgtntnnnnnnnnnatacggagctctccgcgaaggccctgctcagggtagttgcctgatgaattgttgcgtgcgaactgggagccgatgagtgcgccatcggtgatcccgacccccaaatcccgttaaccccccgttctagccagcata-tctactattgggcctatacgcctgcggcgttcataggggaggatatcaccatacctccggcgagagcgcgacgatgcggcgatgctgtaggaaggtgtatcgaggtgttagtgtatagtgaagtccgggctgctgtcaatgtgtgagagtgtcattacatgacaagactaggactattggtgcgggaatcgggcacagcgtccgagagtgttccgagtgtcggagggacgagggcgcggttgagtggtcggtgggcaaattgttttgggccagacccgctaggatcaagttggcgctcatctcatggtatacgcagcacataagatatgcgttgttgcataaagggagccaagaacagcatagtctggatgaaccagttcgggtggggtttacgccccggccttcaaggcgggaagccaaccggcctatagctgcggcagagggtagcgaaactgcagtgaactgaacgaaagggtaatacgatcggaaatttttggcgactcgctttgtggcgagcaagtcaggtctgtgggcgcactcctttctaagcattggcttgtaataaaggactacaaagcatttcttgaagaaggaatcgaggaagaatcctacaactgaacaaagatttaaatttgaacagtcttggacgtctcagattgtccagtttcggtgaccactagccgctacgtggggttgttgcagaaccaggcgaaaacgaagggcaaacttgtgaccacgacaagggcggctgacctgttataacagccagatagctatgagaggaggagagtaaacttatttccgcctttgataacaaagcacccttgcactaggaccaaccgcacgtcggtaacggccaaaaacactggcttctaaaagatgtcgcaattagatatgcccgtggtggtttccnnnatttccgtcaaccggctcagcagtacggcatttacgcatgtgacacggtgtccccaccggtgtccggaggacagcgcgcccagaactggatcggaaccggccgcgtgacgtctacgggagtgaggcgtccgagctgttagagaatagcaagttgaagtcaatactattttcaacttcccccggaagctagcgacccacgcattgtacccgagaaagtgaattaagcgcatcgcctggaaggggttaagggcccttttcctcaagaaatggcccgttttcgataattgctcacccgtacctaaggtacaccggttcgtcccgtcgatgctgggaatagattgtaggcagacaaatgaacccaggcgagtgggaagagcatgaccggcacttcgtatgaggctcttgacgacaacgcctcacgagtaagagaccacatagcggtctgaagggtcagagcacgaatatggagcactgcggccacaaaccacccggctgaatagaaccctattgaactgacccagagaatcgtcctctcgccaaagggtagactagtagattacatggtcaggccgcgctgagattgcaagggtcaggcagattcgggaaaactagtatctagagcttacaagtcaggggccagggaccactaaaaggaaatgtcggcagttgaggcgcaggtgagtagccctagaggagctgtaggggcggctacgaggagcagtttggattgttaggccacaaacacgtttgctgggttgtagccatcagagtggtttgatgggtctcgggtcgttgaagagaganacgttctgcaaacttatcaaagtgtcattgtttacgccactttcccgagagtagttatgtatgcgatcttaacacttcagcagtaagaaaactcaaaatggccgagctagtgtattccaaaagatggattatcgtgcgtactaccctaccaagtataatcatcacggcggaaaccatcagtgggagacagtgccaatctcacacgcttaactatcgagccgcgttccttacctatactgcatctaacggagcagtaggtcagtgccatacgagacaatgagagagcgcttgctcaacaatctacacagtgactttaatatgtaagagatgggtagtgaattcgntactactgagaagtttattccaaaatcaatacgggcgggtgttggtggtgcgctgctgttggacatttgctcagcaaccgacaatgagcagtaactagcgcgcgggcatgtcccgattggtgacagcagttcaatccaatcctaatgagcacggctgaccttgccaacatgaaccatggccgcaaggaaccggcttcgtgcgtccctctggactggtagtaccccctaccggagctgggtggtcccgtgacaaagtgacggccttgtggttaacgggctaagtgaactggacgcggccggggtctcgatgcgaaggggagtgcggtcgattccctctagacgagtgacgttcggcctaacatctggatgggaactacggaacatgtgtcttcaccggtgggatgtgatggttaacacaaaacccaagctgaagaacaaagtaactcgcctggaactcgggcgatgttctgtatcgcaagagggtgggagtggtgatggtcggtagggggagtcaaacctcgagagaagaagtttcccgcgatgtcacaagtcgtgtgcactcagcaacgggcagtgtatgccaatgcgcatcttgatgtctgattgcgtgtatctagaaggaacctagttgttggaccatattcggagattcggtctgtgccagcggaagctactaacaaaagactgtttntttacatactgcaatgggagccgctgttgttgcaccggatggggtcaggtcagagcgaagaattttatttgatcaacggccctaccgttgccatatactcgcagctctgtactcggcgcgcgggatgttcgcatcgcgggcgtttcaaggtgtgctgcaccggcaatccggtgatatctcttcggga-cgttctgcgcactgccgaatggagcccatgtgcgcagagtagcctgaggggtgaaaaccagggcagccactatcgtcgaccgtattagtaccggatttcgacggccattggaagaaggggatagcatcgtaagcctgtaccgggtttctggagacttgtgaagggggcataatgttcacaccttcgtaagaggtaacctgtccatgtgccgatctgtcataggattactatttcactacagccccgacccctattccgcttgtgagggatggccaancatatagcggctgattcctttgcgcctagcttatccgtccggagcggcccaaacgtctgtantcacggcggccgggcggatgtaaaggttgctcacccgggtcgccagatccgcaccataccgacagcggctcttgaactatggatgtggccctgctgtggcgccttagcgtggtgggggatggcgtggtcatgctgcgggagggtacgcaactcggctcgttggccatgcccccaagcgtcctctcaagcgtagggtgcagggttaacatcctaggtggggatgttagcgggacgaacggcgaggcgttgagaaatgatcttcttcgagcgctcgttaggggtacctatacgcagcatacgctgacccacccgcggctgtgagcggcgggcattcctaaaatcagaggtgttgcggatttaacatatccctgatgacccccagtgtccagcacgcgtttatcacaggggtagccggggttgctgggaaagtggtatagaccagcgcaagctgtgaacggatttagcaaagcagaggtggttgcacagggttaagtcgggctacgctatgacacaacgctctcttgccaggccacgtggtcgggcggggagtggctgactgcgtggaatcgcccagaacttctaccgtaggggaatctatggcctgggattaagcagtcgggtggagttgcactttgttcagcgcggagcgtgggaacgtgctgtgaccgtaagaccacggaagaagagcccctcacggcaacacacggcacagatcgatagcagcaaccactcacccgtgtaagcaatttgtaacgctcgagtgagaactcgtcggtcctaggtgagtgaggtcctgagtggcgtgtaaggcatcgttccctagcaaatagggagatatggattgcgcggggtatctcgaacttagactcacgtgggtcgttgtacgctggacggagtggatcgtagcggcggtggagactcaggaagcgaatggctcgtctgcggaaggtcataggcctatcacggaagcaccagcatgcggtcggaatcctgaggacgaatgggtattatacttgttatttcggcggaggtgaggttcgttaggagaccgactgtttcttcgggcacggtacgccgtcgatccgattttattgtcccttaacttggcgacttcgactcgattatttatttgtctatgatgctgtagggaatgatgtagcaccacaacccaggttaactacccctagtgcagggttttttgtaggaccggttagttgcagtaggtagttgagagagccggagtggggcacgatcgccactgagcttttctgcacgtctgcaggggcggtcaagaacacgcctgaactaagcggacttagnaggtaggtggggcgcggttccaagccatgaaccgtcacatgggtataggtttcgatcctatgaacaactatagaagacatttactggttcaacggacgggtgccactggcacactgggaggaccataactggtatcgntaatatataganacatncacgagtcacaatgagtcctaggatgctgttcaataaagcaggttagtggctgtgcataaaaccggacagctgcgccaacgctgtatgaaaagtaaagagaaatgaaggtctacatggatatcttttcagtagagatcagtcagtatccgagaaggcctagttcaaagcgacatgatctctcggaatccagagctcaagaaagttaggtcgtaaaatatgtcattcgtattatcggctctgggattaagagagacaaacagtctctaatttcttacatcgcgtgtctttggcgattctatggctctgtaaaatcggattttgtggcggtctcctaagtacagtgactctgaaactagcccccagccaccgcanttacgcatatttctaatagctgaaccttatcgacgcgcgctaatggtacccgtttcgtcaaacgcaacttcgtgcgcccgtccgtagcagggcttgctctatncnnnnnnnnatacatctgatgagcggcggtgttccgatcgtccaccgaactgagagatggtacaactgctgcgtgtctggggtcggacagaaggcagggtgttctccgctttctccctttttgtttcgcggctgatggcaaattccggccgaccctagaagcgagagtgcacaacacaagcaagagcaacggaggcacagaaagtgatcgacacgtaactgcggcccaccggactgagcccccttgggcgttgtgtatttctgcgcaggtgggcactgggtccgntactccagtcttaagcgcatttgtcatgcaaggacggaaacgtaacgagtgtataagtgattaggagatctggggcaccacggacaggaatgattagaaacaggtaaacttgtaatagtataaagtcggcctgagttatagtatacggacagatagcatacatattgagtaagatcacattaacataccaggaacaccaatgaatgacgatttttaaaagagttgaacaaggagctaggtgaagtttggaaaccgttgaccggggacttgacgccactaattcggaggtcgcttattaagcccaccatgccaggccctctgatgtcgcttctctacgcactactttgatacgatcacacaagtttttcctaatattgcttagggatannggcgaaggagcgttcgacgggctcctagtcattaccttcacccccttactatcccggcagtcttgactaagccgagtctatggctacgagaggaaaggtgggtacgagcgttgctcccttacctgatcccgaaactcttacattttaatatgttcccatgtatcgtaccgtaacatacaagacaccgaatcgccccctcgttcccggaggctttcgtgccaca-aacccgaaatacgtgtacgaccttcccttgaatcaacctgggaccagcccactgtaatggatcgtgatgagctggactcagcgacctaacaactggccgctagtgttcccgtttcaccatggtcgtcgggtggctcaacattgacttagctgataccgcgttgcacatgttctcaatatacatagctcattctcatgctccgaatccgacagtcttcacctaacaatggcgtggcctcagacgaacagggtcacgataaagcgttgactcccggtcgactccatgacggtctggtgcattatcagtagnccataaaggcgcctgaacatcggcgcgctcgcaacgatatgctctggttagagtactgcaaataagaagggacagaggtggtacgtcgatgcatcaccgtacgtgattctaaaagcttgctcgatagatttagctgttcggattggctcacgtgcgttaggccgctcggcaacgcgactacgggaatcgcgtgtcgccggatacacacagcaanttctgagacagttgggtagtgtatcccccaagcgtcactgtatgcaagtcnnnnnnccgaagttgacatcaaaaattcattgacatgtaattcatgggttcactcatacatagttggcaactaaatcctatatgagcgcacgtgattgatgtgtcataggtgggatcgccgcccttggggttagggttcggatcccatagttgatgtggagcacgccgcgggttctcgggtgtccggttcttcgtagctatgatttcctgtgtgagaggccgaagcagtttcaatgagctgcgcaagaacgatctgtgcgtggttctccctagggaaaatcatttccatctcagttgatgagagagagggccggtgcgtatcccacttacccttcgtgccactcgaattggccacgccggcgtaacagtcttggtatcctcccttcatccacgcgtaatcgacaacgtccgctgacatcctcaaccaagctcgcctacccagttctagagttgcaggggcgtaaacaagatgggagacggaccgactgctaatgcgcatgagggccacaagtctgggaggacggcaccaggtatgtataacgagctaatcgctacgggggtagaggcaggcggagtgattattgaaaccgaggcgtggctgtcagtccacaaggctaagagtgagcgaggggccgtgagccggcggaaattcgtagccagggagagggcagcgtcttgagtctatagtgctgcggcccgggaatggcgtcgtaaatgcgaccggcataactgcacgactagaacatcttcacacaagatagggccagacctggattaagaagactgatggctggtgtttaagaaatacccatagatagtcagtgcactgagatgggctcattcttaatgatagccgggggtatagtatttggattcgagcganccgagggttagagtagtatcccgggtaccttcggcaggcagcaaaagaaacctgatagcccacccctggatttagcatgaagaacgcctcagctgggaatttgaagtgaagccatcgacttttgacatggcggcctaaactagctgctagagtacgtgtttcatggacagtttacgcttgcagttatacgctcgtctatagtcgtaggcgtcaagcactatgcacgaagtcacgatgaaaaggagtgaagcgacgggtggaagcgtccgtcgtggctatagaaattaagatcttggaagcagaggacggaaccgggagggagtgtgagatgaagaagcaagcaggggtagatgatagcaaaaatcaataggatgagaacagattcaaccgttttgtcatcgtatacagcctaggaagtgcccaccaatctacggagtttcttgatagtaccctcggtagccctacgcacgtcaaggttggcgcttcttgggtcgcgaaggcgtaggagtacggtcaagggggcagcgaagactagtacttgctaaggtgtgaaggagtgcagctccgggtgtaaatcagcatggagctaagaggccgctcctgagtcctggagtgatacctaagctcacatcggcactgtatatcttttaaaccttcggtgcaatcgctacttgtacccggtgtgaccacatgattctactgtcaattccactggaggattagttacttgccggcctccaaggagctgtccactcggtggcggatcctacgctgtctcgcccgtcccctgccggtccgcgaccttccgggaccagatcttcacttccctaaccggcactcttaggtcccgaccaaccccccaacctaacccctggctccgacttacggtcccccaccgccctcgcacgcccgacgacacagtggtgtctccgaatcacatatatccgccctccctagagccaacctggagcaattccgagcaggaaaccaatacgctccacccggtgccaccggaattgcctcaagtttctaagggagtgtaaccgcataacgcggtcgcccgcaagaaatcctaaagaccaactcgtccagtccgtatagttgaaagtgtcctgtaagtaacgaatgccggccggagggtcaggagtaagtgaaaggttcgatggaagggaggaacctatancacctattgtcgacggaagttacgattcagtatcaatgtcggatgttccacctcattcgggtacgaggggttcaactccatgcggatcggatggttagcgtatgctaagcggtaggcgttcgcgtgctggtgtggtnnnnnnnaagcgtattgagttgcgggagggtgagtggatgtagcggaccgcaggtcagtgtggatggtatacagtaattgggtggacggtcttgcagagcgttcaagagtcagtatagtggattgagggccgcggcaggctgggatgcccggtgtgagtatatacgcgggtgctccgaggtctggcagtagtatatcaagtcagggccgttaggaagggaatccgggggcaggtccgggtgactgtcagaaggtaacggagcgcggagaatgagccttctggcgggaacagttgtgtctagagtttgcgggctgttggacacgcaggaagattaatcaccacttgatcgcctgcgatcggggctccgtccatagcctcggggacggctgaggtgtatggcgtaaaannnngccgtgtgaccgtgcttgtctcgatgattacgtctttaacgactgtcggaagttgaacttgcactaagacgttaaggcttatgccgtgcccgatactcaggaatcnagcaaattcannnnnnnnnnnnn-tagctggagggcgcaaggtatgcgtcatccgagtaggacagaattcggtacatagcgctccgagggggggcttgataatatgaatgtttgcgatagacagaggatcgcaatccccagggaatagacgcggtagagggggcaacacaggcaagcgagtttcttccagaggcctgcagacctacgtactcaggagtgggtagttcggttacttatgctaatatatggcnaggagactcgggcctgtgggtttttaggctttggggggtactcgtgaggccagaatataatgtgaagttatcggggggtatcgtaaataacagatagctttatttaatttggggagtgctttaagaagtgcagtcgagctcgacaattggaccctatcaaaaatccttagtactatccacgtacggtaattacctgctggtcatgtgtgggaatcgacagccccctgccgtagttgcgcgcttgatgcgtacgaatggatcacgattccacgcacaaactacaatctctgtctgcgttatttcaggaaactcacaccgcgcaagcgtcgcagt-gtgtgaattacttgttaatctctgtcagcacttctcaaaacttgcggcgagtcaattcgtaccggctgtctctgccctgttggaactgcattgctttattcgaaacgtatgaatgagaagatgtcccttccttctactgagcnctgagctgaacccttcctgcacaccccccaacttatagatgcaccaccgcgtgtaacgctgtcgcgttgtactcgcccccccatctaactcatttccgccctgctgaacgctaaaatgcgagtgcgttttattacctgcggcggatcacacccctccttctgaggggcgccgagacaacgccgctagtaaccttgagaacgccacctctctcatcctcgtctttttctgtctaagcccgtccctcatgtagccctacgttgccgggtgctctcgcctcgccacctcatactcgcccgctatggcaactggagatggttggggtattgtgcagctcgcctcaagtgagctggagttaatgctgtcggcgaattgccagagacgagccgcagagctggcaaaccgcgccctgtgacgttcggaggaactcgaggggcaggtgccgcgagtgctggctgggatgtgggaagtggcaccaccagcgccgcgggggcggggtagggcagggcgggggggggtatagggagccccggcagcaattagggagggccctcacggtcccgtaattgtgggggaccaatcttgcccactttggatacagagttcagcaagactcggccctgcgagccgggaacgaccatttgccacgcgtaagctggcagagggttcctcttatttcaccttgcgcgggacagtcgtccgcgagggtcagctgtaacgggcgcgcggggtgcaggtagtacaatgtatggcaggagaaccagcaacctcgagttctatgggcaatgggccagacggtcgcggaaggtgaggccaagggtaacgtcaggtacttagtctgagtacgaagtcgggaccncnnngnccnnnnnnnnnnnn-----------------nnnnnnnggggacaggcatataagttgtctgagatggcgtaggtgtgtgtacatgaccattacaaggaggtgtagtcctcaggcgcgaaaaggctcgcagcttatcgccccatgatgcgaacaaaagttgaactcatcaaaatcctgtgtgagggtgctaaagcgatgaacgattcttactacggctgtctaaagcgctcaactccattgcttccatcctctgtgaacagctgctgctagccggtgatgaacgaccggttgagcccgaacgattaaaggtgggcagagtgtagtcagaaccgtactcttcggcaagaggtgtggacaccacccgggataaaagacataccggggaaggaactgtgggcttgctcacgtcgagccggcagcctaacctgcagcctgcttatacaactttcatatgactcagacccaagcctccgagcgggcgggctctgttccttcaacgaaccacttatttacacctgtttcggtaataggccacagacggcaggtccgccgccgcgcgtataatgttanttcaagatctcgagctcctgactgctattttatagttcgtgcaagtacgctgagcggaaggggcgtcgctggtaggaagtaaacacgatgcgagcaatctcctgccggtctatcctctagtatcgcatacaaagtgtgactcgcgaggggaagccgcgtagttgcgaggggcatgcgggctaaaattgagcaaccttggcaaagactgaaacgtactaaggcgcgcggcgcagatggagacaactgcaagaaagttaataaccagaggaacgtccgtggaccctgaggaacacatcaaacaaaaga-aaacttcnnngtggcccgcatacgcctatcgatgtcgcacacacgtgtcnggttaagcggcctggccggagtcccatactgtgctgggcaacccatcgccgtttagaaagaagaccgacgttgccaaccaggtaaactttggctgctggcgaatcgtcgtcaccgttatctaatatgcgtttaccgattgtcaggaccttcactcgttctcgcgcaggccggactggacggtgccggccccaataccctataagttccttcgccaatccacctgtggaccttggtggtgaacggtcgacggcgcaacgcccgacttactacctaccacagcgctacgtgcggcgtatagaggcaggtggactctaaatgcggttaccagcgacgcgtcttcgcattcagcggcgccgacgcgactcgttgaactactgatcaccgccgcgtatgacgggggttgcgccggtccaggcctactatttccgatgacatataactcacattccgtacaactgacgcaaccaactatttagaacccctaagaacacaaatgttagttcactgaccggcgattacaacagacacgatttagatatgcgtcccgaaaaacttgcgatcacgttgttgaacggtcccgaagctattggtagagcgatattccagaacggaggacggtcacccgtcgaggattagcgtattaaaccaacaccgaaaatcgtcttagcttcagcgcttcgtaaatccccgggtaggggagtaggaacgacaatcggacagagacagcctgtgactgcgaatatccgcctagaacattggaaagcgttattgggctataacacgctacgcatgctttgagattgtcgggctagtgcgcacgggcgagtgggtcggtggtaggtccagtaaggtcttctagcgataaggaatacatcggattatgaagccgctcgtattagtcacacgccctacaggacccatggtttgcggtggatcgcgcggaagaggcccatggtttcttgcgaacgggcgaagctgcataatcaagtcacggaaagtgcatagtgngccgtcgcgccaatcgcagggtgactaaggtgaacctgatcgtgtcggcgcgtgatgctacctaccaagcccatatgagggaggaggtgttaagagacattccgggagagggtatgaaagggggtatagacaggtatcttccctgaggacggagtacagggacgtcgacaatactcagtaatagcgttactataactacctctgaactaacctctgtagagcctctatctccttgtaaacgcgtgcgcctgctcgtgggggaggtgagactcgtggacggcaatcagcgcctcagccggatctcagtctgtgaaccccctttggcatatccccatctctgatggttgtgtgcgcgtggtctagactccattctttgctaatggcactgcctacgcaggtacgtagtctacgtagtggtataacgctgtgccctttctccgcatcccagggtcgtatgctctcaagagcccgttgtaacaagggtttgtttcccaaaaggtgaggggcctgttctccagtcgcgtggaactaggggtgctgagacggtagtcagggtggggggaactcagaaagcgaacagcggcccggagtgaggcggaacaagagaaggcgcttggtcgtcacacctacccttgaggcaccagtagatgattggacgataggcgaattcctgcaaactttagagtagtgagtggttcaaattggactattattcttgaaagcaacgtgcacgttgtgattttagcggtcgtggtgtggcggtccaacgactaacctcgtggggcaaagctactttgtaatacgccatatggggcgaaaatgtattctctatcgacggagtcctgtcaatagctggagtaggtttgggaccgattccgctgtcgagagtttttagaccctggagttcagagtttattcggtgagtataatgtcgaactaagggcggacagtctctcacttaaaagaacatttagcccatggccagctgggagggtcgtaaagacgctgttacaacgatgaaacccagggtaggacacgggagctcccgtgcgaaattcgatgtagagatgcgctgggagtcgtgagaagcaagttgagccaagatcacgatggcgtcatgcttaaccagtcctggggacggacgacactggaaacgcgtcgggatgctgaaaggcttggtctagtggcaccgggaaataggaaaagacttggtagcgcggccagcagaagcttggggttccggttgatgaacggatggtgacggagtttcatcgccccgacccgttccgctctgttagtgtctgatccaacaagtgtttaaccaagtatgtaaagggctgattatcgcatccagttcgatcactacgtgtcgaaactcaactaacctgaacaggttcccgcagggggataagcagtactggaaagcacatttcgcttcttcatctaaatacgcccaggaacgtggatggatagatgctatgctttagctacgcgtaacccttattcattactcttcactgtgcgggccagctccgatgtatccatatatcaactctgtggggaggggcttaaggggaagatggtcggcgtagtaacgctnnnnnnnnnnnnnncagatgcatttttattgctgggtaatttgatgtgttgattcccccgaccattgagttgctctggctgcttatgctgacaccttttgtgttggttgagtctatgcgaaggtcctcagaccgataaggcgtgtgcactaatcgctcaccgagatacttgtatgttatcattgcgcgctgacccgagcaaattgtagttagtacacctcggcaccgggcacactaaaacactttttcccgacccacacttagtatcccacgccttcaagtgatcgtccgcattttttatctatccacttcctcttcaaaacggatcaacgtggttcagggatagttagcatcgggaagcagttatgggactccccaagacagaatttgacatgggcgtgccccccggaccgagttcagcgagaagtgtgctaggctacattcgtcgctgagctcccgcagcgatggccctaacttccttataagttgaccgcaaagtcttagcatggcgcccgagtttgaatagtcgctttgcancctcccctaacggtgtnacacgagaccgcgcggtatgcccgaggacgataaccccccgcgtcacgtagggttgccacgtcaaggaggaggacggcggcctttgaattgtggcggctagtaccgcagacctttaagtaatgaaggaccctagagtgtatctctaagcgtatcgtagtgcgtgacaactgggtggcacggctaaatgaatatagattgagaagatataatgtagtcagtatcaaaactgcagtgtccgaaaaatacgtgcgtccgtattgcggttacggggggcagtagcagatgaaacccagtagaggggtgagacataaattatatggcattaatttcgacgtcgtagagnaccacaaaccttccgcagattgaaaccgttttgtcctcagcttcgacagtgcatgcaaacgcgtcaggttctttatatgaatgtttgttcccgcggacgcattaaatgtaacgtgctatggcgcgcaaatagaacgtcgggcga-ttggaataccaggtgtattcatttctaccgcatgcataagatactatctactgccgtgcgaacagaaatgcgcaggtgcattatgttaaataaaaatcgctcagttaggtcataggaatagcgtgagtcctttcaagctagcttgagtgggtcaaagcgtaagcgccgcaggtgagtggtcagattagataccggaaaggtaacactgggatatgcataaatatttagaccgataatagacn------------nnnnngctccatcacctccaaatatgggactctgggggtcggcagatattctgggaatgcgctcagccgcgataggattaattacgaagggcgccgtccatcaacagaggaattcctgtagacacaaactgtacatgagacgaacaggtgagtcgccaatagaagatcgagctttggcgctggtatctgcagagggaaccaggtctatagtctatgattcttcgcgagaaatctactggagctcgaggttgaggccgcagtggttgcaatccgtcttatataaatagcaagttgatagaagaagacaaacaatacgaaatctcgagcgtaaagaaggcatgcaatcgtcgagtattccccatgaccaggtaaagtcaatttcggacgacgcttgatcagccctaatgtaagacagcaactgctcaattaacgtcacaactcgtaaagcagagcacataatattcgagttgagaaccacttccaatcgcacgtgacatacatatttttntttagattgtaaaactctgccagtcaaggttacggactagaggagatccgagacacaggctgaaagggggaagtgagtgggagcccagcagcatgaagagcagtagtaggagcgaggatatggattattcaagaggtggcggttgactataggaaggcagagcgttgaccctggagaggacagctgggatagatcttgaatttagtatatggtaagaaacttttataacggggtacattgcagtgtatttttggagtttcacataagtagtagacagctaggacnnnnnnnnnnnnnnnnnnnnnnnnnnnnnnnnnnnnnnnnnnnnnnnnnnnnnnnnnnnn-nnn-nnnnnnggctatggttaaaaagactgtatgattagcacttactaattacgcgacagtgtcttatagataacaccggtaatattaacacgtgcagcgttctgttacacaatgtccattcgtggaacgtacaatggaagcgcaggcaaccggcacgttgcattgcacaaaagttaggataatcttgagactggacctacggggggcgatcggattatgacagaacagtttgtacaaggggatcctctctntgaggtgtatcaggatctgagtcatggggttgccccaaagcttgcgcacacctcgcagatcgaggcgtccctcgtttcgatgaccagcagaaacaatgggacattgaggctggcagggtgaatgcggcagagctgcgcgcaacgatgggagactagacattactaagtggtgctctggtaaatgttgcatagtcgggggggtgatgtggggtagagatcctaaaccacgcgtcggcttcggctttgtgtaggagaggggaaaacatgagggcgaataaccccattcaaactgtacttgaagttcgctccctgtgtaaaagatcaaaccgactgatgctttatagcgcaattttcgacttatgcccgccgcgcctcttggttttgccactcgcattatgatttcctacacgcacctgtgtattacaacagccgccagggctttttatcatcccataccccttctaggatcgtcgaatcacgtctggggtgagtagaggcgccatagcactcgaactgacaggttgcgtaacatctaacgaccttgggtcctcaacatcaccccacatgtgtgatgcgtagcataggcttcttaaccagattgcgtgccatgctggcgaagtgaatacgtcgtttctcttcggtacattttataacgcaaaacgagtttggaggaggacttagatagaccggtgcctcaccttgccatccccgacagcaaggtgtatggtagcacttaacatgtggggcagtattagtttgtggtgggcgggtcgatcgctagccggatccgcgcctcnnnnnnnnnnnnnnnnnnnnnnnnnnnnnnnnnnnnnnnnnnnnnnnnnnnnnnnnnnnnnnnnnnnnnatcggcggcccttcctcctggcgggctgcggatcgctgccttaaggcggtatatcgccgtgtcggcgtagctcataagacacagccatcgtgccgcttggcggcgcgctgccgagcagtggacatgccgcgcgcatgcgtccggctgtcacctgtcttgtcgttttggtctagnnnnnnnngnngnnnnnnnnnnnnnnnnnnnnnnnnnnnnnnnnnancgttgagcggttttgagttatagatggcatgcgctgccgtactggtactctgcctgacgatttttgggcnnnnnnnnntagccgatacaggcaccttatataacggtgcgcacttttgccagcgggacaggcgttctgggtccgtgaacacgataaaggatccacagaagatttttcaggtgcgnnnnnnatntnncgatggtccgggtacgggaagatggcaccaacgagggcgcgtcaacttacgcgagtcactctggagcgttacataaaaagaacggattaacacaacgtgaaactaaaagggtgaagaaagaatttgctgcgactgtcagtagcttttggccaagttggatagtggcggatagcctgagcacattacctggtcaccattgtggctgtggaaccgaagcctaatatgaatnnnnntgaccaccggcacccaatatcgactgtagtggggcgcgcatcaagtgattgtgtaaagcaagcaacgctacttcgttagacttgtcttatgtaagg-ttcccagtggttcgcgtaatccaaagcacttgggggccggctctcaccatgccgcatccgagccgttggcaacaatcgcgcgaatgattgagtgccgaagatcacggcgacggtggtgtcgctcctgatttaacggggtaaaccccactactatggacctgacgggactcaccctttcaagatggtagtaaataggatagttcacgagcaattaaccatctgccattgttggcagcttatgctccctgctggaacgcccccatattgaagtcgtcaaggaaatccaccaattgctatctgttacttggttcgacgcgcatgaggggtaggtccgccgagacgcacatatgccaccgactagggcgagcgtcaaggcaggctttggatgtgaggtggtacgccattgggggcgtgctcctataatggtcgaggggagtatgatgaaatagtgggagaggagggaagtagtgcacctgaagtagcgttccgagggcggtagagggaccaagtaaaaatatcctctaaaataactaaaaagtagttacttacaaatgcaccgtagtctcatacgaagtcgtcccgtacgaacgtctggcatctacgatttagcaccactttccggcggcgattttgcggagtatccgcggtcgggtcgggtactgtcgacccgaacaggggtggtgagggtggtcagtactgcagggatattaacgaggggagatggtaagctgtcagccgcgtgcgtatctcaaccggacgggagggatgtacgtgagtgggggggcgcaccaacgagctatccccatgtagaggggcgccagtgccgggggagcggcccctccttcgagaacagacgggtaaacggtgcccccgagcagcggtcttgagtaggtaccgccaagagttgcggaggaccacgagcttctaagggcgctaccactgttgcaatgaagtgccgacggggggcactacgggggataatggttctggactcagggggggctgattactgctcacgccggcgcccaaggaggggttgggcgtttgttatctgcgaccaaacagctcagccagcgacgggaaggcatttcaactgcaaactaagggattagacggggccacgcagcatcacacgtcaccagcaagcaaggcgtcggcgaggcgcaggacatcggttcatgggggacaattatcgtagctgtatgaggcccctgattctgaggacctccactacccgagccgtgtgtgatacgatgggtcagatggccgatcgtgacgctgaagtctatagagcaaaccaagtagtgccaccatatgggcgcctctc-cg-ntgccgggcaggcttacatttgctgccagtagccatgggagctgcaaggcccatgaacagcttgttcggaggcaaagcacagccaaagcattgaccagaactggccaagcgagacaggttcgcacattataaagaatgacatcccggggattcgtgtggctgtgcctctcatcaagggagcctacggaagggggaacagagtgaccatgtacgccggccccctgcgtcgccaggcaaccactccaggaccggagcaggccagtgattaagcgccggggtattggttggacacgccgccgctgagaaaggggacgacggaggaacaatccggaaatagaagacctacctatatattgatcactcccatctgcgagccagcctagaggttcgatccagatttcgtcggcagggcttgcctacgcacgttgctttgtctttccaatccccccaccacatctccgagagttcgaagagagatagggtctttcgcataacctcgaatatacataagtaggtcaatgggtagtaatccgaggcggtccgaatgtgcataggccatcgacgcgacaagagcgtcgaataaagagtttatgctctggggtttaaattgaaaagcaaggaatcttgcattttctgagggcaagtttatctatcggggtcttgggcccttagagtactaccgtcaggggccagagtgagcctagccatcaatgcattacgtcgagatagcccgcaacgtccgacgcaacgttcggcaagacctgacggcgtgggaacagtaaatcagagtccacgaggggaaatccgtagggaggtgcggttcccgcacagggcgcgtcgttgtcatagtgtcgtaatttgtatctaaccaaagtcggttgggagttgtaactttccatttcactacatcactgtggaccagcccacgaatgaaaaaacaaggcaatttcgtatctgcagtggagctgaaattcaagaggtggtactgcaaagcagttaatgagaagtgcacacgatcaagctgaaagaccatcgcatcaacgttgtctctgaggtaccgtctgaactggcgatagatcgatcactcggagtaaagactcagcatttaatggataacatcacctgcctaaggctgcctgtgcagaggtcgtcgccgcgtagtggtggtttcgattgtgtttgagttcgggaatagagcatgtcgcgaccgatcccggtgccgttcttcatgaacactttgatcgcggctcgcataatgtcctgttggaggtaacggagaaggtttaaagaattcaagcaacggtacgtatgttacaaacataggcaccaaaaagatcatacgaacgagaagccggagggggcgcgctgctgcgtataggggggttcttccttcttctctatcagtcgacggcctagtaccccatcaaactagaatccaatcactcccgcgcgcgcacagtcccaatggcataggaccaccattcgacgttttttccagagcgccctccaaggaggtatgattcgtnnnnnngactgcgagcgaactgctgcttgatccacctcgcttaaagaccctccttcatgcggccaggtacggaaggcacctgacggccgcgcgccggttgcagtcaaggggggcacagcagacaaccctggatggtactttaccagtagctccggtaagtgagcaaggtgaaggggactggtcgatgggctagacccgacgtcgacattatcaagggtttaatcgctgcggtggttctggtaactcccatgaaaaagactcaatcgaggggacttattaggaaaggggcaggaaacggagagggcagattcacgggtgaggcatcgcgtcacggtgtcgcaacaaatcaagcgggctagcctggcacatataccttgatacttcggtttatgcacttgcgtctgaacagcaacgatggataccaaaagtaaaaaaagcccgtactgagttccaacgtttacaacggggcacgtagatggatggcaacctcaaatgggntcagcaacttgccctacaggcgatgggtatgcatcgggaaagactatctgccataagttgttggtgctttcacaactatgacttgggtgtgacgacaaactaatacgccgaaaaccggggacgcatgctggggtggtcacgatcagcatcaagagcgaggggctcacaggctatcggccaagtgctaaaacactacccgtagtgagtcctgcagcaaccgcccccaccgttgtagtatgggctgcatggtgccagcagctcgtccgattatggttgaacctacagaagcgaaggtaacaccatggaacgcgagtcgaacatatatacggtgcaaccacaagcaggttagggagcagaatcggtctgaatgcagtggcgggcttgcctaggcccatacaccgcagttnttctagagcctgggatcgctggctctgtacggccgcatcgaccggtaccggcctgtttatgtggcgggagcttcggaggcgcgattccggacgagttgtgtctggcaggggaagacaccatgtggtgtagaggaaaagagaggcttgggaatgggatttgtcctagcgctggtatagtccattacgacagtctcagtaatttagcgtctatccatattcgcgcaaatcacctcgccgatggagcgagtgataatggttgaggcgcctagcann-nnnnacgccacttagccggcgtcttgaactggggcggtttagcccgcggcggaagttggctagacaagacgtcgacagcgcatatgggtccgcgacagaaagcgtagtgagacgaatattaggctaaggaggcgtatgatccgtataggactggaagcgggcactcttcagctaatggtcataactggagaaggtgactcccgctgggagagacagggaagagctagtgggtagattcacgttgcggcgcgtggcagggtggtgtggctgagttgaatccttgggtttatccaggtcgctggggcntggccttctccatatcccatgaggttcgcgccaacntcaaagacttggtgactctatatgggttgaggctgactcttttccaaatctcatcaatgtgacctacaagtgacgagaattaaaggacttcgaggataccgagtttgctgacatctctcgcctgccgcgccaagcaccattgtgctaatttacttcctagctggccgcggcacccgcgagctgccgtcgggccctcatctcaaaacgtcttgagctacccacaggaggtaagggggatacaaaaccgcgggacaagcgtccgaggacatctccaatgaagttcttgctcgccctgcacgaagtttagctcatactgggccagttggatgggagcactagcactaaagaacactcgtgactgctacccggtgtgcagaatgtctagctcctagctgacgcgcgacatgtcccagtggctccgaacggagcgttaatgtggacgccgaacgggacgccgggtgcacggaaagcccgacatatacgtactcgcgataccatacaggagcggggaagcgtctaccagagagacctccccactgggggagctgcccccgtacacaacgccccgccattagattcgccgacgccggatcataagctaacagtgtaacatgacgtactccgacacctatatccatgcgaatct-aggaactgctgggattaaggcaacggaacatgtgcgactcaacagagtctaccagggggccttttgtgtggtggcgaacggcagagttgcttgtggtcctcgttcctcgaattcggcgaggaaaaggtggggtgccctgggtaagcagtttcctggtttgatgc--ntgttagctgtcggttcgctcacagtatagggcaagtctggggacttgataattggtcggctgagggtgtgggctggaccctttcgccactgggccatgcgagacaattcgttttaggcgtattgcatgtagatcgagttctacgcatgttgaactcaccactgtcgcacagatgatgcgcagccgaaccattgtgcccgccgtgtgcgctcgtgacacacgtcgcccgcgacgccccgttcattattgatgtaatccagtgctacgcttttgcagcctagcgcctagtgggctcagatacgccgacagtttatcagatctgtatatacttgtcccttagacgatctatcccgctaaaattgtgtgttcgaatatgcggcgggggtccatgcttggtccgaaaaagggaaagcaggcttggcggcgcccccattatccttcggtcgatgtcttttcccgacgggttgggcttgtatgctatgcaacagaccctgtcgggaagtggtgggtcacggcatgcgcccccggtgtactagtctgcgggagctatcccgattgtagccttagggtgcggataagaacaacacaacgaccggattgcagttggaggtggtaaccggcttttgcgtgaatttctccaaacataccgtcgcaaatggggatgaaaacatagtccaaaatatggttccttatgaagttgaaagaatccggtcgcctgggtgtagaccttgcaagggttgggggacacaaggtgcgaccgcacgactttgccccgtgagcaagctttcattgagcagtcgtgtaaatacgagtaggcgcgaggttcagcttcgacgctgagccgggaagtatatggtcacgagcgaagctatctgagctggcgggggcggagtgccgacagatagggaggagacgaccgcgcgaggtcaggcgttatgcataggtggctcaagaaacatgtacaagtaaagggctggaaagggcccggcatgaggtcgaggtttagaaagtccgccgcaatccgtgtttttctcgtaagcatcggcgtgtttggacaactgatttaatatcgtttaactttcctcagtgtacggggtgaaatgcaaacagctaagagacgggctaatgtggatgggagctgggatcggcgtgacttcgtgtgttaacggaactcaaacgatgggggtggccgaaatgcgcgcattggtcagattgctgacgtcgtagtcgagcattttgcgagtcgagcgcgggacactcactgttgacgggaagggttcctgtgcaacagcgggtcttcatcggatcaggggcctttgtgaagtgtttattacagctatggagtagatgaagaagaaacgcgaccggaataccgatgcacgtgaaacggaggtcaggcccgttcgctgattggcaaaaattagatgcgcatgaccgtcgtcagtgaacttccgaatgctccgagtggcagtgatattgtcaagttgttgcggagtacattcttttaaggctttggcagcttgtatcgtggcccagtacagcctactatcacacacgatcggcaatgctacccttatcgacggtcgctcatctaccnatgctcagtcagaacgattgctgaagctgtttggcacggggagccgatagaactgcgtgcaatacgacatcaacgagttcgaataactgtataggtcaatccgcacttgcctcacccgttaagtgtcatannnnatnnacnnanaagntagacacacaatgggtcctacccttgcgttgtgagttaataacnnnnnnnnnnnaaatccggtgtgagcgcttcctcggcgatgtatgtctgtaattactttagttaccgagttttgcgttggggttgtctggtgtcactctttttcatcat-acctagcatctcaagcgtacggcggctttctgccaacctacgatcgagcttatacgctacttaaactgattcttagcttgcctggagtctagcctgccggcgctcgctcggaccgttgcgctagagaagtggtcggatacagtcgatagaggggtacagggatcgacacatgtatacctggaatatcccctctattggagagtgactgtcgaacactacttnatctgctttgcgaacactcgggttacccatgtagcgcgatatgatattgttcgtacaattatttgtcacatgaaatcctcggtttatgggtgttacgaaagtaccgttcgtatgataaacatggaggctagtaaaagccaaatcgggagcaaagcatgatcggtaatccagcgcaggatcgcctccgtcgttctttctcccgtcgcccgatcctgctgataagcgtgagtattccgcgcattaattgcccgaaaccgattccgaaacccgcgcgtgcctttccgtctagtagacttgacgacaggactgtcacactggacacccgccctgcaacgcctgctatttcgccccctccatccctattaacaccgagggcgtccaatgcttgctggtatagaatacgacccttttgccttattcttctttttgtagatctgatggatgggggacaagactgttattagtcccagagaacacacgaaagatccgagcaaatacttgcgagtaggtctagtggttcagctgcgtgaggatacagtacgtctgtggaagggatgcagccgtcattggccttagactattacgcaattatgtcggggatttcgcgaacggggggcatcagtgaggtgtgcaagtcctcttcgtggcagacaaaacgtaccgcgtcactcttatactcctttagtagattccactatccttgagtacgtgctaattcgtgatgaacactcctggctgcggcgttgaaaacgtaaggacaatctgccccactccgcctctcctagtcctccgacaccctcagactcaaagggcgtgggaaaatcttgtcgataagtgcgggctgcgtgagggtatacgagtagagtacagataattatcgccagtgcgaggccatggcgcgtacggaagttcggtgccttctgtatgttcctgccaggcactaatagcaggaccgggattgcaattgttttccgaaactgacgaccattacagtaaccgcacgggcccttcctgctgcgtcaccagcacggatgattacccccgctatagtacccgcccctgtaagaactcttgttttaagtcgttatcgtcgactcaatctgaccacgtcgattccttaaataaccgcaggttccgccagcgcccggcctgccggttgttctagcagtttcgtattaccggtaaagccctacacggttttctacttttattcgcctcgttgatatcttggagttaaagctcatttaaattccaagagaagtgcggcctaccatggtgctcactcctctttaaggcacgcgaatggggaattaaagatacgcattagaagcctcaatgttggagtcgactaataaaaagaactagatatgaaaaataagtgaattgccggatgcagaagccccggcagcttcaacttggtctgtggggttgcgagtaagccaagtcctattggcaagatactgcctctcaggttcaattgagtcatcgtttgaaatcacacattgtacgtatcggggttggtctttacccctgtaggattcttaccatccgccccgggatgatgcgctaaccagcggggaacatcccgtcttcgaatggacggcccttcgggtccaaccgactcggcgaagtcgggtccatcacacaattaaactgttctctgtgaggttcctngtccccacccgcgcggtttggagggccgtacagagcggtcagatacctggcctagcagtgtagtgcgttctccatgtttgtgtaggctcccctcgagcgaaatagtccagaatcgcactttcatgtcactaactcatttctactgcccggcgggagcaggctgcccacggttagtgcctgttccgtagtcgcacagccgttgttaggcgcgcaagcacgacgcagcctttcgagcactggcggcatcggggcgggctgtccggaggttgccaccgctggaaaagtagtcgggggcacggcgctagcgcacacgatcaggcttccaagaggatgtagcagcgtgatcgggtttctctaaagccatgcgaaggatagatgtaagaggtggggagggacagactgacatccaggaggaagtgtggaagctctatagttcgtcattctctaacttgtcttagagcccgactgggcctagaatgaggcacaacaggcccccttccacacgaagtgttacataaccacaccagcccgaagtttcaccgaaagttatgggagagcgtgcggagcatccaactgccgagtgcgggatgaatcaagccgctcacctttctggcgggcagcccgcgagcgcgaggcgagccggtgggaaggcggaacaacggtggtcgatacgccctccgatctgcaagcacaccggtgcgctcacggggctcagcgcgcaaagtagcgaataccaacttcgtgaagacgggctccagactggctgagcctggaaacaggggcgccgacgcgcagcaaggctgagcagtccaaagcgccatgccaaatagcgctaggacgcctgaagcgagtctccaagcctcctctcgcggaccgggctcggatgtacctccctgacgtaggttgcgtgcagcactccagaatgcaacgattgcgggcactcagggggatcacctcgcggcgctccgagaatcgtgcgatccattgaacgtcgcatggttgtcatctcataactactttttgaccctgcaacggccgggcctcgcagtctgtatcctcttacacgagggttggcggccgctgtcacgcggcagctagccggggtgacgacacaccgtaaggtccaatagttggcagcttacgtagcacgagctgctcgcaagcagatgttagttcgcgcgtaaattcccgcttactttgcttgtataacgacgccagtttgcaaactcttggcgttccgcgtctttaaaggcggtcataccccatttatggaagggattgtagacggcccgagcagtgattacgttgcgaccagcctgtttggagcctacgagctaggcgtatagtagtgtgaaggcggggtagcggttgctggccaactggggagtcaaatgggcgttcgatttggggtcatggaagacgttgcttaggttgtgaaagtggttccgttacgaactatcgctctgcccacctcagcagctacgggatgagtgaagggctgtgtttggtgacaacgtaatatgatgtccgctgcggtctatagtttacacaaaacgtcagtcgagtcccgacatccttggtttaccgagatgctctctaaggtctcaggcgttcctcagaacaggtcgaaagaccgcgtatggggtggggtctctttacaattggtaagcgatcggtttcgagattagtttagacgtaagcaacccagataaggaggcggacgcacaataaaccgagcaaaacagatacctaagagggtctgaaaggaccagggcggcagagacaacggggttcgtaatgataatcacagggcacagcagcgaaattcagcgtatgctgcgaggcaggcatcaaataacaaatgctgcctgggaaaatttctgtggacaccatctaaatcgaaggatataatgcgctcgaacacttgggggtgatggtactgttaagagtcgttttgtggcctggccgtattgaaactacaattatccgttcgtggcttgaggcactggcgctacaattagcatctgtctcgtactcggctactaacgccagggaggggggaagagccagggtttggtcaacataggatcagccgccgagggggtaagtacacttacggttaagcctagagtccgacatgatataagcgtaaacacgacagcaagcgtgtcaaaatgtatcggcgttcacacaatatagaggatgttacatgaatcgaactgtcagttcatcgccctgaccccgcatgaggctgaaacaccacggaggaggccagagcgctggtgtgcagcaaggttccataacagtctcctcgttgtcttgggggccagaaactttggttacagcgacaccaatgcgttgcgtaccgctccgccctcagtaccgcttaacggggagaatcacgctccggcgtgcgctcgacgctctaagatagtactccaaccgcagtcgtcttatttttgtcttcccataatgtgccgctttatttgggtgactcgtatactgacaccttgaccgcccaagaagaggcaccagtgaattaaagaacggtaaaataccaacccgacagaaggagggacattgggatcaagtcaaggtgggctatgttatttatgcgaagcacgatatcaagcnnctttgaaaactagactgaaattaccgataacagagggtcgagctttgctgtgagcgnnnnnnnnnnnnnataaangtgaanttccaatggggacacttcacgggcaaagtttctgttcg-------nnnnnnnnnnnnnnnnnnnnnncaagtatcatttcattgtgaacatgcttgaaaattgcgcatgcctgtgtcgtcccttgtatacaaacagttcgctaggactagacccagctaagctataccccatggtagatttcttttgccgcnggcgtttatcagaaggcgcatccctgccccggagtacccggactccaccaagtctagtgatgcgcttcggttccacgtgatagaaacccaccattcagatggactgttgcattaagtgggagtcgatatgcaccgtcactcggtcaagaaccagtaacgaggcgtcaaatggacgaaccgctggtgtactctgaaatcactaactatgagcgccggccagagtagtcggaggcactaaccgcgttgactacaagcggtgcgcggcggtgggaacgggttgtggtgcacccggtagcccccgggatggcgtagtctcccgttggcggcggcgctcgcccttgttgatacattatggactcacgacagcctgtgctccgatgtgatctccatgtggagtggtcaagatgctgtctggttgcccgcggtcactggggcccttaaggctctgtaatcaggcctagcggaggcgcgcgagttcggccctagagatgtcacaaggatatgtggaagcgcgacgatgttgaatggcggacccccggtataacaggcatgctcctgccgcaggcaaaggcgagctgcattggtgtttaccatctattccattagagaatgcgctcacacaacgattcgagggaaggactaacgtaggacggcgttgagtcgggattggggcaggctactgcatggcgacaaatttagggacggaagcaccgagtcagcgaaaaacccgcaagatttgtaaaagtgacaagagagactggcaacaggagagcgcgcagggagacttggagctagaaacggaaggagtcgagtggcgtatttttacagcttcaataggtgaggctggttccgctaaggtagaagggacagaatgttgaaagagatggagtagactgctaatgccggacagtggctaatgaatccccaagccgagggcacaaaagccagcccacggagtcgtggcatcgggacaagagccgaatcggagatactggaactgtgggcgggtcctacgggcagttgtggttggactgcggggatgagcctcgctatattgaggacacagttgcttgtccttcagtctggttcgggtgatctggacagaacacatcgtgcgcctcccagagatgatggaaattggactatgcgaccaatagggtaaaacgtagcatgtcccgaagtgcgaggtgagatgcaaacaaacagggaattacgcgatccagactgggcctaatataactggaagtgttcgtcgactcgggccagccgggtgttatttcaaaatcactatgagtgtgggatacatgtgcggggttatgtaatatacgtgtatcgcaaaggcagttatagtatcaattggacatgttcaagggccagctgggacggtggtaattattctatggtccaaaggatcggcgatagggagtcgtggagtgatagagtagtacgattttctctcgtatatggtttgggcttcggtcaaaacctagtggcgtcgtgctttcgtataggggaagttggtttattctaaaagaggtgagccttgggctccgaaaagtacccagtggagagttggggatgatagggtgaccattcgagctaataggaggtaaatagctagtgtacggactgacccgtgttcctttgggatggtgtgtgctaatgtcaagtaatgccaggagactagaaggcactactagcgcgcgctaacacgacaggcacaacatgctgaggagtgttaacctgtgatagcagcgtgcggtgccgcgtcatgcacatacagtgtagaacttacataactacgttgatgtcgtcaacatataagtatcccagaagcactgtgcgcacaaggggaatcagctgggggaggacggtatcaaggagcccaagagcatatgggagacgggcacgggactttgtgggagacgatatacttcgccagcttttgggttgtgaccgcatacggactaggctcagcttgttgccaaggtgctgtaacacgttgaagaaaacgacgatagatgtgcagaatcccgacattcctgcaaaagcattgtggagcatatggtcgctgagggagcgtcgctctggaatccaagggctaaaatttttgagcgaatgcctgtcggagttttgcagcgcgccccaaggtcaggcgttgagaatgcgcattgcaggcgttacgtgcatttatgatggaatagttgtataagaacactataaaggcgtgttccgtctgcgaaggccatttgcactccgccgccgctacccgtaagtactaggaattcacatcaaacgacttgagaatattaaccctatgccgagtcgatagaacgagcttcgacaagaaaaaaaacaggacgtattaatgagcggctttatgcctgattcggctgaacgatcacctgtgtgatgtccagtttcaattatgcaagggatagtcagatgtgcgcctccgccggacaactgtaggcgtattagcgaaagcgataatgacaaggttgatatattaataacacgctgggtcgtcaaattgcataagaggtatgaagccttgagagtgagcctaggtccgtgatataggtaatggcgactacgggggagaggattgggaagagacacggcttaacggcaagtcgccttaggcagccagttgcgttgggactggggatgtgatttggtggagatgagcctaagagctcgctattttatgataggaaatgactccgtaggtaggtagtcctagagcttcaggtgcagcaacagatgctttgcaccacacataggttaacttgtttgtccggcgccgctcaagcatttaattagtaattgtagtgaatgaggtatttcgccgtggcgtgcttgagatacgagattctgactagattgcagcgcgatgcttctgtcgatgtcggtgcggtcgcactattcccatgtttacggcggccaaccgcccgactcatgtcctacgtaaaagaattgtggcggtagatgaaacagttctattataaaatgcacgatatgttgaaggtgagagtaggagaagggtaaaacgagaggttctgactaatcgagtctattcgtgagacgccgcaatggttaccgttgatgaagcttaagataatacaaccaagtggccatagactggttaagcggaatgttcttgaaaaagctagggttgcactgttaggccatctctttaaca-tgattgtactaccacactacgccagcgctttgactgacccgttgctttcagacgttccgcattctctggcatagatcaactagttattgagcggacgaatctcccgcattcggttcctcctttgcatatgtgtgagttcaagccgacaatatcacatacgatatcggcaccctgtacgacgcgcgacccgaattagccgaatatcatgaccggcgtctctctctgcacacctgcactgtctattgttcgatttcctttaataccctgcactctgacatcccgcggcgttgacgggcggtcttgcggtccacgtgcgcgcctgatcgtacggcggtaccttcgccccacacgcagccggcgccctgcgctgctttcgtctatagcatcccgccgggccgcctcccaggtgctttttgacgcaaacgcacggtgctctggataaaggcgggctggactcagtgcccatacctcagcacggttcgggggccgtcgcagcaccatggcccggcgcagatgcggtgctaaagaagtgcaggaacgggcgacataccactaagagtaacacagattgggacacgccagccacagttgtcaggctcctctctgggacaaccaaaggcggtggcccgctcttacatctcacgtgatggtggtagcgcatggtctgagtgcacaacaagcaggtaggggactaagtggtcaacgagccacgtaacggtcatttcaatagaagggggatggcaatcaatatgcggtgcagcgcgatgggagacgacgtatatggggcatttcgcacactagaagaggatggcgaggacgctgtcagtgctaaactgtcggagtggtggctcagaggctataggcgactaacgtagaacttagacgtcgacagtaacagaaccggggaaactttcacataggtctcgcgggaggaggtgtgctagggcggagcagtgagccttaggaagatgcagttgagcgggacacaaagtgagtcaataatggtatcaacgtgagcaagcgaaaatcggggaacaactggttggtattactagtaggatgtcgacaacgaacacacaagaacagtaaaaaaagtttcttatttctcncacatccgcgggaagttggacccgttgatggataagggaatcttcaaggcaacttagtcccttcgtaggtttggaacaaatagcatctgtggcacccgtgagcggggtatgatgttctaaagaatctaatgtgtcatcgtggaacatcacatcatccacaaagctggctcaggatcgcatacgcgagggaaaggaccctgcggtgaagtaataccagataatttgtttttggcgtagatacagccgccagcgggattaacgcccattgaattggtaatgtaggcaggccacacttgctgaagaacagtgagcaaggcactgtctcaagaaggacgaaggagtggacattgcaacataaggcacggcgcacgccgcttatccacaagagccggtatgagttacagccatacaatcaatgtagctcgtcgatttaatataacgcgaagagggttgccattaaattatgcacgactacgcagcagaatgcggtgtttctacacagtgtcccggttggcatggagttgtctgtcgatcttccctactagcttacacatgtagagtaggtgtggatttgattcatgaagggtctcgaattttgtgcagctctggcgcgtgccgtattagccatcggtcaacttgaaggcctcaccgaaacgtgtcaagtactccccctctccgcatcgatcctcacggttatcccatgaacaagtgcatcattggacccgacaaatcaatatagtggactccaccgacgattcctcaccgagagaaatcggagaggggtgctctgattaaaaggccggctaacttgtgcttggtggtacattcaccaactaacaagctcgtttcgcattgcctgcttcgttatcccattttcccaaactacctattccgttgtatctcggagcttagaatcacatattgagaatttaaagcaaaagcgattagtacgtagggctgttaagagtgactaaaacacacggcaagagttatcttataatacatccttacctctgaactcgacactatcgcggtgtggaggtgtccggcatcctacaataagggaaagagtttccgctcatacggtgatcccccgtggtccgtacatgtgcattcatccacatagtagtttactttcacctcgggctatcgttgcacaccgagaaaaatgggcagtcagctc--taaatctcctgtgacctttcggaaattatgtagttgaatataccattgccatacagacccctattccgtaagacacgtctcttagcgccccctaacccgttagtgactggccatgtactactgtcctgtagtgagccgtgagtttgcgcagggtgtatacgtacagcatgtgtcaccttgacgcattttgatggaataattccgcgtttggttatcgcgtaactatcaaagaatctttcgggcgctacaacgtgacgtttatgccctgagctggacgctggccgcgcaaactctcgcggctggtccatcgcatagtacataggactctgttgtaattttgacatgacggggccacttcattaaattagatattttttccttaagtcgtctcattattattctattgtgtaaatagatctccctctgtactacctcactttacctttagtttgataacatacttgtaggtgagattgtgtaatttccgtacaagctctactaatatcgtccgctgtaaatatccgatggattatggcttaattctaggtcgccatatatcgtctcatgggagacgttataagcacgggcgagaagacgntgtacgatcccatgaa-tattccttacataggagagatttgtgtagcgagacgaaagaggcggttatcagcgatcgatactatctaattgtagaccgagcaaaagcctggaggtcatatagattcaggcggctggaaatacgcgagaagctacagaccatgaaaaatacggttgtcgctaaagaagactgtactcgattgcacaaaacaatatatgaactgaaccttaacatcaaagtggggtnnaaaatcgttnctatacattaccgattaaacgcgcgatgtgctattacattaacattcacccagctaaaacttgcacttcgtatgggtataactttgttagctccgtcacccacacacgaaggcgaggtgacactatgtgtagttaccgagccatgctgttgtctcttactagatgtatatctcggttttatttaaccgatcatattccgttgtttctttagtgtttttaatcgatattcttgtcatcttgtaaaatccactcacaaccactattctgattgcgatttgttctctttatagcccatcttcctagttctgtagtttattggtgatctcatgagtagtggaggtgatgggaataagcctcaatgataacatgttatcactcgcagaactgcagcatagtggcatgtcccaaatgtaaaatctatcttgggacttgnttgaaccacataacttaaaaggccttgctagctccgtcgcggggcactcgtacgtcgccacactgttagtaagctaatctgatcgttgcatatgcaatcacggcacaacacccttcttatgtactcgggtcgcgcctcttctccagtccatctcagtttgcctttcattgcgctgcgacacatcgtttccccgcgccccttgtaatagagccgttaacgtgcagtgctgggataggacttg--ttccgcagttttagagggcattagtgcgtgttgagcacgccggtttgaccagcgtatttgctcaggacgttccgtgacgcgggggggcacctgacataggggtatacgtcagatgataggagagtaaaaggcggacgcctgagagcggttggaaggttggacaatcttgaaactagatatagatttcaagagaggcatgtgaagcgccggtgcgtcccgcagacagctggcggagctccgaacacatcagtttacagcccacggtagtgacaatcgcccagaagagatcttagtcaagatggatcaacgtaaccacaggggagccgaaagtcggaggtgagtggcttaagttggttactatggagatttgcctccacagtccagaaaagcgccagggtggcagctggttcgaacggacaacgcatgtgatcgtgagaacaacctcggcgggcgccgcaggctccgcagacacgggagaagcgggtgaatattgaagagtggatgatgcaagggaggtgatcgagcggacatcacccagtgaattccagagccaatcgcaccttttccgcggaacccgctaggtaaccgaggtgcgcctgggtgacgtgcgtcgtgatagacgtaccaaccagtcttggagattaattgcatggcatgttagatcattgccaagggggcatgacagtggggtagaaagctagaaggcggccaggaccctaagggaacggaccctgtcggacaaaggcgtggggggctaggagagcgatcaggcaacatggtatcggcgattgataggggcaggctatggagctgaggcaggtcccagggctggcacctgtcatagtgcaggggcaggtgggccgcggcagccggaggcaccacggagtaggtaacagtcacctaactcattgaacgtctgtacaaggacgggcaagatcaccggcctaagtagaggagctcggtcgaggtcgaccaggcgagcagcatggtgggataaaacacggcaagaaagccgagtctgagcaaggatcagagttatcgatgcgaatacgttcagccttacgcccgtannnnnnnnnnnnagagacttctcgacgagaaaagtgtagatacatggctggccgtcgctcctgccagcggcgcccgaagagcgggagggtcactggcgggatagaaggggtcgtagactcttcagaggcactgcacgacgcactgcagaagcacgaggatcctactttgcacatcgcgttggcagtcagtaacacccccgtttacaaggatctaaggtttctcggtaaccagttctgttgtccggtgtaggcacctaaatcaatcttgcgtcggggtctgacggaattgtttagcacaagggatctgactttctgacctaggtctatatgtgatatatatagcccnatatttgaattaatatcacggggccaaagggtagtggnctggtgcgctatgaggccaataaacagacgcacccggtggtgcgcccagcgccgcgctgccgcggcgtcagtggctagccatgtcaacagtattttccgacaagtagtactgataatctgcccccagtggtgccgcccccttcgagccccacggggtggatcataccctccgggggctgggccgcattatggctaaaaattcacttttggtcacttcatctgctcgccgctcacatggccggtgagtctctgactatccgaatnaacttagcgtgtcccaaccccatgacttttggttgggcgagggtaacggttgggcgtatccgctcagcccgattaggccggaagttactgtttgtggtatggacgacatgcccgacgatgcatgcgcttgacgccccttcaccttttccgggcccccgttttgttctcggccggtgttagtctcttattctctggcatcgcagagctgacaggatcaccacaacatgcagagccatgcaatacacattcattgcgcccgagagctgacgggttgtggatactagctgaggtaggacgacagtagatgtaaacgccacaaatcccgtcggaatcattgtacgctctacgagaaggaaggtttgcttccgtacacgagatgtaacccttattggtgcctgggtggtgagcggtctgatgcttctggattacgggaccatgtgaagagattgaagctttgtaaaaagcaagaccattgatgggacgggtgaaccgaggcactttgtgtctggattagccaataacgggcggtgagacgcgggaggtagctagagatgctagggggcatggtgttaggcgcggccattttacggcaaagaggggggcttgctgacttaggtggtatgagtacagagtgatacttttgcatatacgatgagaggatgtgtagctcacgctgggacaagaggcgtcaatatctcctgtagccttgctggctcatcctcccagcaagcaaagcgttactagcctgccttttcgttagtctcgattacgttagcccgatagaggagcggcggtaaaatctgatcagcgtactgggttacctgcctcttaacccacaacgcgcgtagccactaacgatagtaagatgtggtacggctgtacatcgccaggatggggtatgatctttgtcattaatcgatatgccagaagatagacactgaagtatgagcatgcaatcagaatctaatgcatatagattagtactgatatcaaagttgctatcgtcatcacgtgttgtggtggaaatcggattagtctcttcttgccacctcctctgaggactactctcgatacccggcacccgttgccatggggacgcactgcgctgaagtgctgcctcccgggggtcttcctgttgttcctgcccgcaaagccgcatcaccacaactgtactgcncctgctcgtgcgcggttgctctgtagagttcctaaaaacaaaaaaagggatggccacagcaacgagtaatgcgtgattagacttacttagcagcttgcagacagatagacagataaagacaagtagttttatacccgatagttgagagtaaatagcatatactaacggagagggggatcgggacgccacagagcactatgcagagcagcagccacaaaggttctgaggggagagaacttggttgttacgaacgcaacattacctccggcgtgccggggatcttcgcacaatcagtccaccagcgcaggactcatgtcagcggctggctatctaaaagagttgggtggcgcgaagaaggaggcgcggctgaacaacggaagaagggttagtaatgtcgggagaaaaacaaaaggctcgggtacaagggcgaaaaatggcttagaagggggggaccgtggtaaaagacgtgtcccttgcaacaggacgttccgaaagaattgataagcgcgatatatgactacgaagctaggacagccaggacccaaggtactcaggggaaagccgacctagaaggaagagcaccgaccgcaaaaggatttaacagggaaatgaaggggtgttgggagcggccgtgaacaccgatgcgaatgcgggatatgatgtcgtgaagagaggagatagagaaccaatcaaggtcctcagcgcaaggccacggaaaacgacgggtgcgggcagaagggaccactggaaagacgcgacgaaggaagcgcggctgtaaaagtcggctgccgcgtaaaacggttgtctaaaaagccccatgtccaacatgacaacgttcgcggccccaccccgcaaccgcagcgggcctagtcacacgccagggctgtcgggaaaccagagtgaaaactaggcctgactcctgcctatggaatgcgctacggcaaggtgtcaacttagcatcactgttgtgactgtcttctttcgtaagacccctttgcccttccaaccccacccagctctgccgtattcgcgccatgtttcccatttttacttgccacagttggggccgttcacgtctaactttccggattatactctgtagcggtgtctcagaacgtcgggtatgcgatcagtagtccggtagtgaaagactttagcacggggtcgtaaccgacgcaatgggagcaggtcgacgtacgcggcggatcataccaggagagagagtggagaggagctacgtaaggacggtgggcatgagggagaagatgacagcggaaaacggatatttgagggtctaagaggaaaagcgcattgagtaagaagatgaaacaaaggtatctacgggaaatcaaggtaaggataattaaagaagacacggaataataagtaaagtatctagaattttatgggtaaacaacagtagccggtgctaagaaacagatatgggcgggagagtcgctcgagattgagcatcggaggtaaagatagggaggaaggcaaatgagggatatgactgactgacgtgggtcgagnctacacatagtagtataagtttagataacttatagagacgccggttcgccggcaatagcggtggaaattaatgagacatccggcacgcggacgcggaagtgctggtcaaaacacaggtaggatgagtgtcagcactgtagtgttgcgcagactgcatggtgggatggcgcaacggctcatctcgattgtcgttcatccttgagagcacctggttgttgagggggggtccgatgttccacgcctggagatagcgagcaggctccccagacggggaaggtggttggggtggaacgcggatttcaaggtaacatgaaaaagacagtataactttaccagattcttaatcgtcgagggactatgtaagatcagcgagtcgaaggaagtcgcttgaagtaaatagaggcttggtagagtaaatttgaagaaagtagcatgtaacagaagaggcagccccaggataagagtacacggggtcaagagcgatcattttagaccttatcaaaggacgttaccggtggccccgcctataccgattaaccatctcgcggggtcgaatatatccgtttagtgaattgtatcaatatggaaatgtacataaggcttgagcgttatcgcaaagatgtggtacttagattctgtgacccatgtn--------ntgtagattcatccgaccgggcgccgggatggcgttatatatggtcagattttgcctacaagtagtgtaggggatagtgtgaacgcttcatagtatgtcctaagtaacctggcacaagctcgatttacaacgcgcgaaccgcggggttgtcccgagacaatcaccctatgactcgagtatttcgagcaagttgccgttactatgcattcttggggcagacccagcttatgcagaggtgatcaaggtcttaagcaattaaggtgtgaaacaactggcggatgtctaacgcccttaaaaggtatgcgtcgccgataaataccttaggggtcgtcaacatacatgacgggcgtgttttactaaggataatgtcaggtgcggccagtgggggggggctagggtgccactagcggcttgactaaatggaggctcagtggtgagaccccactacgacgctgcatttactgatgcaaggttcaatagtaacgccggtagcccagcgcgatattttggtactgtttgtttaagacctgtttgtgaaccttatgttacttacgtgtgaggagcatgagagagcgggaacggattagacatagttgttctaggggaatgtggaaatcagtttagggaactctacaggttccctaagccgctacaggcgaacgggcccggggtgcgaattcgcagttactggagtgagctgctggtttgtgcaaccaagagacctcacgtaatgaaggtgtttaacgcaaagactcccctgtttgacccttggccggaccatgatttacgacaggaagcctcgacgtaattcttctgtggataacaaccctacaacagctaccggtgggagagtgctcaccgccggtctggcatcagcatccgtggtgcgcgtacatatcagacctcgatcgaagacctgcgatggcagtctttaccactatgcattgcagcgcgaaactactcgattgggcccggaggatgacacgtagctacagctaacacggtcagacgcagcaaacattggcaaatatagccctcctttttgagaatctcggagctagtaagagtacgcaatcgcaaaggagaagtaaaacccccgaaggcagtacgggcgcggatgcaccatacaaagaagaacatagtccacggtctctacatccatcgtaacttaaccgttaaggggccgagcggggcgccacttgcaagctgagcactcttaggatgggtctggtccaaaacgttctatagcgtagcagggccaggacggtcaagacatcctacgcaggagagcctaggagccgtggacgaatgtacctcaacaatggcaggaattgcatgggggcattccaatcaagactaccatctaagatacaggacagcagggagaggccttgatactgcagtaacgctcaaacaaagagattgtcttcaaaagaatggacttcggcctatgtctagagcaccgggcctagcatcttacggcgatggacgcgggggccaggctatgcaatgcaagcaatccgagcagagcacgatgtgcaccttagtgaggcgtggattggtcaacttaaaagattgtatcaacgcaaaaagatacgatagctcaactagcgggggatactggagcaagccaatcactcctaggatagaattgcgaagcatacaatggcaggtatagataaaattagtcatacgaaccctaggtccatcctttggcttgaattcgaagtaccggcgtgcagtgatgaagggaggagtgtgggtgtactacttttaccttccccttgnaaaatgcggagataactttgccgatgcttggtttaccaaaaccttaactaaacctaaaaggtgttccaagaaatacctaccatgaagggttgttttgctaaacatattttataatggttagaataagtatgtgcccagtatgtattccgtggctcggtgctaaaaaggctacgtttttcctgcgaacgtctgtcttttgcaaaccctcgtatccatcgcacaacaaggccggctgtatttacggcgaaaacttgggcactaaagtattcgctcacgaccgcctgcctgggccagttgagcaggatcacctgtgtaggtctaagggtctaacagttcaagtgcacagtcatggagtactaatggagggtgggtgttgggaggcgaataaaacggactgttagtctggtagagggcgagactgaaaagcgatatagggcagtagcttatcagcagtgcaagtattgggttcaggggatggaaagcgatctagattgcattgggttgggctttagagtacagcgattgaaggccgacgaccgtttgacttggtaacggcaggctaggtgaaccgacatgagcggttaagtgctcggtagagactgaaagctgggcgtatcacagccggtacaattgtaaggcacttaactaannnnnnattgggtttgcactgtgctctaaattcgggggaaaagttacatctttgtagagtagatgaagtatagaggcgaaacggagtaaacaatggtcaagaatagtgagatccggggctcgcgttgggaaggccgtgaccagcttcccagtagtcgaccgggacggctcttaagacggagtcccagtgcaacgcatgtggcggtgttcgggttgttggctatcacatcgtggagtaacgagggctcctcttctgtggtaagcgtgacgcccgcctcttcgaaatggggtgggttcgtcgtcgtgcggataagtaatcgatgggacgaagagtcgaagcagattggaagggtacagtttgcagaagatgacgacgggcgcataaggtgaggaggtacgactaggcactgatctgtgagtatccgccgcgtgggagggtagaagacgaaggcgccttgccgggcagttagttaggatggctgggctgatcgagatggataggtgtaaatatactagatcgtattagaatgagccatttatacgatgtcgtaaagagataatccatgcgtgaagcgcgcccagtagttacgggtggagtgtacgggtgcaaaaatagaagcccgagaatagacttagacgtaaagactgaccaaaaatggctgaaatcaaacaaaacaagccaaggtggttggcgtaaagggattgcagatcctggtttacttttaacatgatagttaaggaagagtgcctgcaggtgttctcggacgattagaatatgtcgtacgtacacgctaactgggcgccgcctgaggtaagctcgtcgctaaacgtggagattgcggtgggctcgatctcctgatcctgcatcagactagtatgccaaagcatatttggcgtagacgcgcgacctccggtaaagttcacggtcggcgggtaaatggtgtcttccctctatgggttatcgtgagtacttcactctctcgcgcattggtaccgcggcggtattatttatcgctcgagcgatgcggcgggccgacttccacggagggcgagcccttgcattttccgttatcgtccggcggatccggcgaacagaaatcgtctgatgggcgttcgcttcgcttgtccaactaaacatctgtttgccgaccanactaaagaggaatcgcaattatgattcaatctagaatnttttttnttttagtccgcgccgatggtcgtaggtgcagtatcagacccttaattcccgggactcgcaggcatggcccaaaacacataagccatgtgcggcaacgccttacccgtggagtccgggttggcttggaagggaggaatctcatgctatccctattgggggcggtattcaaaagaaccggtcgaaaagagggaacaagtaaatcttcaaagacgcaatatgtgaaaggtttatgggcggagagctgtttgcggatcttagttaacgagcaattagtacgttgtttttattgtagttgtcgtggt--nacgtggacgaggttttaaatagaagaagccaatggaacgagagagtcagagcacttgaccggcggcgtgctaacaaacatcgtttggtaaacctggttggatatatggcttctttaatggttaccgagagttggtacgaatggtgaggctaactattcagtataggtaactgattatggacgccgagtaccacgaagcgagacagccacctgtggggtaaatgatcgctggagaccattatgtcaggggctacggccaaacttggagcgtatgacagcattctgacaatgcttccatctataatgtgattttccacactcggaagcctccacagttatcaattcgcaattgcaccgctcaacgttttaaacgcctcaacattgttggtcgatacccgtgctataatttcgggtaaaccgcaagaccctccgttgaaagccccttgcgcccccagtgctgattgcttgtagttnnnnnnnnnnn----nnnnnnnnngtccttacctgtatgtactctcgatttatcgaactcgtttcctgtgtccctgtttgtcgacctaacactcggtcccagtcgtcttcggtaatatcgtccactcttaagtcctcatttaatccaatgtgctgttaactaaccgcacacttgtttgtacaaccgctttactactcgtcgagactgtactgagtatggtaaatacgctgcgcccgtcgagcttgctcccttgtggaccccgcagaaattccccgtcttcctatctattgataaccgtattacttccccctctttccctgttcttccctgacttccgtgccgctactctactcttactctcaaaacaagcctattgcctcctccaaagcaggaatacgtagtatataacactacccattgtccttaccatacccagggcatccatcatacttttcactttactgaaccttacgttaatttattatggtcacccacctggtagcgagtattgtgaatggccattctgtatctcaatattggttaatcctagagaggggggggcccttactcctttgtgtgggggataagtactcctgatcgaggaatcaacttgcttcgccattgtgaaatatgggagtacagcggacggaatggtaggttgggttggccaatctcttgcgctggggtgcgccgaatcctcgtcgatgacatcgatactggacagccgcgcttggcagagacgcgtatttgtaagaagagacgggcggggatgacgcggtggatccgtggggagcgatgtgctcgcatgcgatgcggaggaggaggcttctcacaccggagcggagatacgggcgcaccccccgcgcctctgtccgcacgccttcccgtcaccgccttccgtccggagttggcgacctcggatcgccggtcatcagtagtccggcatgatgacgactctgctccgtaaggcccgagtcacccaccacgctgctcatagatcgaatactttggcgcatggggcacaatttgataacgcacataggttatttagaatatatcaccgaaagtgcggctagagacttggccattggaggggaaaaagcagtatttactcgaagtgatgatttgcacaaaataagttgcgaacaaaaagnannnnnnnnn---------------------------------------------------------------------------------------------------------------------------------------------------------------------------------------------------------------------------------------------------------------------------------------------------------------------------------------------------------------------------------------------------------------------------------------------------------------------------------------------------------------------------------------------------------------------------nnnn-nnnnn---nn-nnnnn---------------------------------------------------------------------------------------------------------------------------------------------------------------------------------------------------------------------------------------------------------------------------------------------------------------------------------------------------------------------------------------------------------------------------------------------------------------------------------------------------------------------------------------------------------------------------------------------------------------------------------------------------------------------------------------------------------------------------------------------------------------------------------------------------------------------------------------------------------------------------------------------------------------------------------------------------------------------------------------------------------------------------------------------------------------------------------------------------------------------------------------------------------------------------------------------------------------------------------------------------------------------------------------------------------------------------------------------------------------------------------------------------------------------------------------------------------------------------------------------------------------------------------------------------------------------------------------------------------------------------------------------------------------------------------------------------------------------------------------------------------------------------------------------------------------------------------------------------------------------------------------------------------------------------------------------------------------------------------------------------------------------------------------------------------------------------------nnnnngcgtggtgcgcggcgaggggatggtaggccgctgaacagccacgcgggagacatgaccccgagcgaacgtggacctaaagccgtcaaacggtctgtgcgatggcttggcttcttggttcagagttgcacatccgcgataatggctgcgtcttagccgtgggaagagatcggtcagcagggagggggttattgaggtagtctcggatggctcaaaatgcgatgccagtcgggaggaattcgttaaagccaaacggggagaaccgaggtaaataggggtcgacacgtcggaaagaacgcgtcatcttgaataagtatcacgtaggtcatggtcaggggaaaagggcgcgagcggagtgcatttgtcaccccctggtactggcgacacgggtcggcgtacgacgcctgctaaactagccagttgatcacgatcactgagcggccgcgcagcgtgggcaagatatatcgccgtggacgatattaacggtagtagtttggaaaagaaggatgagaaacagtgtcaaaatgcgcccatgagcgcaaggtagggcgagcatcgagcagaggccgggatccccgtgtctgagacggtgtgagaacggggctgagggggagtacgagactcaataaattaagtatagggagtttcagtcagtaaaagaatattaagaaaatagagcggcggcctgaagcatatcaagagagtcagcgcgcaatcgaagaagtaaccatcagaacagagtatcggctcggcacgtgcttcagggctgccttgtctaatcttggtttggagggagtctgcagtgcgtcgtaggatgctagccaggcgaatcgatctaggtggagacagcgttgcgttatgttatttctttggaaggggggctagctcgtgagaaggtaaggaatgtaaaagcatgcacgatagggatggaagtaaggcagtaggaataatcgacggggaacatcttaaatagacacggcattccggaatcggagatgaagtaaagcgcattcattggactatatacaaagcgctgtagcggcgttacctgcgtttgctcagattataaggcgtgcttttggcgagccctgctactcaagtgccatgcgagacgtccgtgccggtgcgcggcgtgtagaggggggtattcagcggtcgccctgaagaattcaaagtaccaacacattacgtgtgaggcgaccgtcaatcgtctcagtacagaactatgacacccttggttcggtgggcgaagatgttatataacatgtttaaactggctacctcgctaatacgatctaaccgggctaaggggccgctggtaagccgggttgaccatgagtcggcggcggttgcgcgcttcaccagaatcagggtcagtacgaggggtgacgggccgggaacgggccaggaaggtgaagtgctcggcaacttggcgcaaggagggacagggaaagaggggcatcgtcggggggctagcccggcatgataatggcgaacgccatgcgccagcgtcgaaggtgggatcaagcgaaagcctccctctatttcggtcatccatgtttaccgccgtctaatcctagactaatgctaccgcacctatcgccctcttgcggtccacagtcacaccgcactagaca-cttggtagtaccaaggcgtcagacgacaccagatgaaaacgatcaggatcgcgataaacaggtaagatgtcaatgatccgtgaacacaagccgaaagtgcaaatagcacaagcaaaaacgggtccgaaggtggagggtagcgtacgagcgcgcgcacgcacctgtgggcacttacgcacgtcgttaatctggtgggcgcatgcgaggggggcgatcgagaccttaggtagtaagccgggggcgcatttgccaggctctgggtctagcagcggagggcgttgcgcacaacgggcgagatcttcgcttatcatgagcggagaacgatattatgtggagatcgtgagtcagggagcgagacgaattgactcgagctgatccctaagatgtgctagagggattcgttatgctacatgagtgggagcgttcctcctccctccagtttcatacttgccggtctgctcatgcacaacacgtggtcccgcacggccgggacacgcgatacagcttcaacagatcccgaggttagattagcagccggaattatagcggcgagaacactcgagtgtcagctgttattcagaggaacccggaatttcggagacccgacaggggaggcgactgatgcagtgaccacacttccggataaactggcaaagttctcaggaacaaccgtcttgacaacagctagtctgggtcctaagatgactttcaaaacagaatatgtcgtagctagggctgtgggtaccacaagtcagctaggggcggggctgtatggcgggtgcgtggagaatcaacggtaggcattccccagcaacacccgccagtggagcgatttcgtgggggcgagctcaatattttcatacgggctcccaggctggaggctcggaagattcactgatgaacatgggcgtgaaagatagtgtatgttgtaaaggcgggaacaacgtagtggggaagagttcaggtcggagctgggtgacacactagattttaccaccgtgacccgacgggggtctctccggagtgtggttagacgtaacggaatggcacagaaaattaaaacagagtgtattgtaaataccagcttagtagattggtcaccaattaccagagatgaattgaggataacaaatggtgagaagtgcagtgtgagtgttacccggtggaggacacatgagatcagctcgggggtccaaagtctgaaatgcaatcttcatgcattgcccacgacaggatggatattagagtgcagtcggagtatctagtgagacacatgggacgcgtcagaggtctcgcaaagagagtggagaccaggagagattgtcggagagtacagccccgagatcagggagagaaatacggaggcaatacaagtgccggttgcgatactgaacgaaaaaaacaaaatcggtgcacatacatgtataggctccagggtttacaaaaaggtttcttagaagtggccgcccacgtagccgcgatcgcctagaagtgagcgctacccggagctggtcgccacacgggaatagaagaatccacgccaaaactcgcggacgacgttacgcggttcttcagcgctaaagtcggattccgactctttaaactgttgaggaggctgtgattatttctgcagggatcatatatgaggacaggcggacaaggaggagagagaccaagaataagggtaatagtacatgcgctgacccggatgttgcgaacgaagcacgtgcaggtaggggcgtgttcccgaaggaccacagcaacaccttgaaaggcgtccaggcgccgacagatccgctacgccgccaagcctgcccactttggcggcagcacggttgcgagcatttcaaagccgaacaagtctgtgtacgaaatgagatagtcccgggggtggttcctggccgccgtgtgcttaggtagcgggtcacggcagcaccggacccatgcttgttttaagcaatagccgcttgcaagcacagcaccccaccgggtttgctaatacttattagcttctgatctaactcgttggaggtagtactcccctccaaacacgacctcgatctcatccgggcatggacgtgcccccatatcctcgctagagctggtgtagcgtcactccaatgccgcttcatggagtatttgcgactgctccaccagcctggtgcggggtgcatccgggccgtaagactccacgcgaaagctgatatcgcccgaatctagtactagctggcctcttctccttcgtgcgtggatcgtggaccggacgcgcgggagacgcaacgttgcgacgctgagttacttcttccctcaagtgcgccgaccacgcagggccttccacgttatacccaggttctattaactcctccgggcctgactaagcgtcctacgaattgcgtgtgccgtatagcaaagacagtattctagctcgttggtggaaccaagagaacaggcagattgctacaatgattccgtcaatgaagttgagttagatgtgaacggagtgtagtgacagcggcggatactggggaattagtatgtgtgcggtggaacttttccctggcttagttcaggcagacagaagctagtagacacgcaccatggcctcatgagtagcgatttggaaattagaggctgtcgttatcaggcgagtaaacgaagaaagcaccagaagtcgacgccggtgcgcgacagggagggaagagaaacaatgggaccccgaaccaattcaaccgacaagaaggaataacgcggttcactgacgatcaacaaggcgcaaactgtaattacatactgtaagcgggtaacgccggtggttcgtgagattggtaggatccttagtgccgggggagggtactgaacaactaaggggtaattagcccgacgcctcgcggaaacgatttgaggaggatggcaaacacttggccgggcaaagcactatctgtccgcgtgaccggcggaagaacttcgcgatagggtgtcataccgagttggtcttcaatcctttaagggtagtctcggccagccccccgcgaattatagctcggtatggactggaggtccatgggaaggagctcaggacgggcggcgacctgagtcactcgttggagtgggacggggaagggccaatagaaaccatgcgaggggggattctaaggcacacactcaagcacagcaggtagagaactcgacgagcaatcaaccacaagtatggtcgtccgaagagaaatgcgagcttccggacccatttatgatttttttcacacgagattgggaagccaggttcttttagcactagacaaccgacggagtcgtacagactattcgcgcctatacataactgccacccccacaccgtcgacgcccatccaacacttcaataatatctgatctccgattctccaaagtcccggctacatgcgtatgtaggcagagctgtcttgagaaccgacgactccttcctgtgcgatggacggcgctgttccccttcgcgacccgaggtgaacacctaggtatggctcctccaaaaccggatgaccaaggagcaatgcgcatcgcagggctagcccgttggccagtgctctagattgcagtggaaacatggttgttcaattctccgcctaggtctcgctccgcgcagacagccttgcctcttacttagtggtgnnnccaaagttggcttatcactaaccgtttcctttattgtttctttatcgttgtacgctgtggcctgttgtgactagattttcgtcggcgtattgatatgcgtttacaaagaaccgccgtcagattcattaggtgtcaccagcctccacccaactcccggagctgctctcggggtttcaaggaacgggtcacggaggactaagagcgggtgtgtgcgatgatcccgacgaaagcgggtacaaccgagttgccatcgcggtctctcttttctaggtacgctcccgaattatacggccgtccttgcgcactgggtctcctggcacactcgttcagatctccaaaagcacaggtaacctccgccctcacgacgtccctcctgcccctcaatatcatactccaaagttcacagctgcagggaacaggaatttttgcaattaaggggggccggatctgccccgcggatgcgcctgtaagagcgccatccgaccgccaggcttggccgtggtctcccgccgggcgtgtgctcatgttacgtcagaggcacgttgagcacgtctttccacgtgacaccccaccggagtgggcgccgtgcgacagatcgtgtcgatacgcacgcgcagttgtgtactccagaaactcactgattcgacctggaacgctggaagccctcccaccgccgcacgttcccgcttcactccgtcctacgcggacccagttattctcgtaatgcccgtcaggacgtcttagtactcatccgttgcccgaccggtgggatcaccccacgtgtatcgattccagccttccccttactatgacccctaacacacattttcacatggagggcaaggtcgctactcgccgcgtgttgtaggttggggtagagaaggtagccaggtgttgtcgcctttagttagtgaacatagttttaaggggagaaaatgagatagtggaactctgatagagaaagagacacggtatgcgggacaagcagatgctcgcggtccccgatggctcatcgtgcgtaacacgatcatggatgggcagcaatccaggctcggctaggcttattgttccgatttctaagtactgggatgggagaccattttccttcgagtaatcgccggggggagcctcacgacccttgcgcctctcaaaccagatacaagaatgtcacggtttcctcgacggccttacgctccgtaagctccccactcccgaatgatatggtttgctgctataggcccgcacaaagccttccctatgtggttggtcaatacatccggcccctgcgttgcgtggccgaaatattgatcatgacaggtgtgtcagggttggaatggacatcttatcgggctattgtcccttcactgaccacttccagggcacaacacaggtccgtcgttttgcgaataccacttagccacctattaaatgtactccgatgggatcccgcaatttagacctatctatttttcagaatttccaggtgcaattctggggggaggacattacttacgaacgggcgataaatactcgacactttgttatgaggaaatgacgtgtttttgggataggtggtagtagaggttgtgttctccaattttatgcgtggcctcggtcgaggcgagtaaattgcgcttgtaggtatccgcgatacacgttccgtagcttggttcagttcaacggtaagccgaccggataaagtttcctaaacctgcataatagggagtagggtggtgaacatgacaagtcaggctataggagtgccatgcgcttctcaactgctctggttcctgttgtagttaattgttacgcaatttatggagcgagggctgaagcggtttgtcgacatggcggaaacttaagatggccctaagtagtgtcggcgcaatgagaattatgccgcgcagggacccgaacaatacaccgatatcagggcgtgcgtggaggagaagggcgacaagatgataggcaaatctcgatacaccgatactgggtttaagtgagtacaaggacgcaaagtgcggaggccttgcccgcccggtgctacactttccgagacggcagacttactcccccttcgcctcgtcgcgctatgccacgagctcgggtaccccctcgactctgtgggtcagcggctagcagtcaccctcgatgcttcgctccgcagttttgaaggatcgctcgaccgccgtgcactcaccgcgcggaggtcttctacaagttattgccgctgaaacggacctctacgatggccggcgctcctcttacagtctgcagcccttgccccagcagcttcaagcaggcccccccgccgctggcgtcacggctgaccgcaattgtttgctaagatgggggatgattggaaacctggatgctcccgctagttactaacgccacgttatccccacagaagaacgcctcaccctcccactgcgcaggagggtgtacgtgtgtacgcagccacctatgctgtgactatatcccggatgatagaccactgctgccctaatgacttctgtacaactggcgggagtcactgacggaggtggactctcacagtgggaggtnn-gtcgattccggtcgagggtcgctggggggtcctcctgtgtggagacggaaggagggggctgaggatagtgtccgagaaggcaccagaaaggcctgaaacaagggaggaagtaagtgccggagtagcgggcgagggaagttaggacatatgacagtgggccgaggctgcatgaaggcgcccgaagcgcaggggacaggatgaagaaagcgcgactcgaatgatgtgttagtaatcacggtgctgacgagtaggagggtctcgcagcaggtgacgggacggcatgctaagccgcatcgtaacaggggggcgccacgcgcagggagtacgataaaacaggacgagagtcgcgccacagttcacccaagacgttagggggccaacccgagactacgcgctgcaccgttcctcaatacgacggatcgatccagggcccaggcctattacggtatgtcccagagcgttagccgggcggtgttacgaggcggagggcgattgccttcgtgggtctaaccgaagaacgtcgcccggaacgccgtactgtaagatcaaaacctttgatcttccacccagagaccacggaatgggaagccgcagagaagagcagcatggggcacagagtggtacgcttgagcggggttgcttagccaaattgcactatttgcgcgaatggcgcaagcaccacacacatgggcacagactttgacagcacatggcggaattccaaggactgcgctgttcagactcgtaggggaagagatgcccagagatggtcagctcggaccgagaaatccagggacgggcataatgcatctgatccactctatcgcatcctgattcatagcgctcttcgactaagtgacaccaggatgaacgtgattgacgggaataatcgcatactagtcagccgtcagagcgtaccggcggttgatgcatattgcagggtgtctaaagcttgatctccgtcggtactgagcgtcggctaagtccggtcaggctaagcagcagcggtttacagctcgaagatatctcgtttaaagtgcttaggcagccggtcagaggcaagtggacaggagtgcctgtgagggacctttctgatcgacttaaccgatttgccgcagacgcggcggagcacaagagcagaggggctcagctcaaaaccctgccggggtcactgagctcagctcaatgatctagctctgattaaaagcgctgagcaagggcttttcaccgcgatggattggaaaagcacgtggtacgctagaagatgggggaccagactatgattagcagacggcgcattttccttataactattctgcagccacaaaaggagggaagcatctgaggactcatacggacacaaaaacaggttaggccgaaagacactgaaccgtccgctcctaagaacggggtgcgggcggttagctctggtggttgtgtacagcatgccgaccgtcatcattagagcgctaggatcagccctgggagagctactaaaaacgtactgcggcaggggcatgtgaagggcgaagtccgcgtgaacttgaatccggattgtgaaccgtgggacttagtttggtgaccctcctaatcaagctactcgggcgcgtgtttcattaagatctagtatggtataatacgtagtcacgcctcgcagatgtggatgacgagtgttagttgtgtcactatgcaagtgacaaaataatcgatacattgctccaaggttgatcctcgaggagccgctcatacaacacgatcaaccagaaataggttggctcccgcgccgtcgaggggaggcctggatgctccgatccgaggagcgggcgtgactacaggagctagccccgagggctaggggggcggggacgattacggacgggcggatgagagaggccgacaggagtcggtccccagtataagttggtctgctgtcatagagcctggcgctcccaggtgctatacgtggtgcgccgttcggacgaccgcggcagtggtgacgtctttgttaactgcgcgttaagtctcggcgaatgggggtagtgccgggcaccgcggcttcaagtgccggggcggattcgaggagacgcggtggtacaaagagagcaaatggctcgaaacgattaccggagttcgggcggggcttgcgagtttccgaatcgcatgaagggaaccagaggccggatcgcgagatgaccactgtttaggttgcaaaagagtaagaactaggacgttgagcagctaacggccgcttctggcgacacaagtttcatccgtctccccctcccctgagaggacttgacctgcggaagacggccgggtccgcagtaaggatacggggagagattcaacggagcaaggcaccccgcgcttctgcgcggatcgaaagcgtagggttcccatgggaacggatggacaccgaagtgtaaaagcctccgcttaataggagcgccttggatcccagcggcaggttacttcaagggggaaacgtcgtaaacatacaacttcatagtcgaggggacatactgcctagggtagcgatgtcgggtcctgacggatgtggaacgggcctgcagttggaagtttggcatattagatggaaaggcctaatagtactgtgactgttttcgtgcttacgacnnggcaccccgtaaggaggaaaagaacgagagtaactttaaatcggactgcacgtgtgaagtctagcctccctagggttgcagctttccctgtaaggtgtctttctatcatgagcgcgacccctggtgatagcgtgcaacgcgcagatcctggcagtcccacgtccaaggagccttaatatggggcttgccagacgggtgaaccccccattgcgggggtgagcgcgacgttgggagaactcttgtctcgaatggagaccgacgatcgttcatctttgacctcagtataattgcgggatctggcgaggtcgccaaaatactgatatgggaacgtataaagcacttaatggggcgtagggcagcgttggaaagccccggaagacgagggtggtcgcgacgattgacacgcgcgcgtccgcataaggggtggatactccccctgacgggtctcagcgcaactaacatgaacgccacggcacgtgcaagcgagactaactctacacacagtgtatgaagttctgagccaccaacctatatcttaaattcgtatgcaaagatgtttccccggaaggcgcggaagtgtggggcgttgtagggagcctggcgacagagagggcgcggtgctcggaggctttcggtttttccagtcactcgcaccgcgcggcggtaggagcgagggagagatggggccggcgctttgggagtacccgggtggtagaatggtggagtggcgtagcgtcaccaaggccaaagcatcagcgcggacacttttgataatccacatttattagagatatcttatacactcggttcacatgtgcgtttacacactagtacaacgaacacggtgcgaacagcttaaaataagtagccagacnntagcagggatgaccatca--tcaggctaaggggctcgggactagcaagtcgcactagacagaggttctgaaagagcaacagactagtatagatggggtagagaactgccatgcttctaacgtaaaacggttatcatgtacaagccggaccgcaccaacaggcaggacccgctgttaattaagccattgctatcgctatgtaaaccctatgatctgaccgttagggtgccgtcgtggccaacgcgagccctgagaccaagccgaggagtacgacagatcgggagaggagtatatccgtagcctgatcaaagtgatcctgggttggcccatggtggcggcagtccgcggacgtagggtgcggactacatctgagttcagaggagccggggacagtgggcacgagagggcgacatggtcgccataggccagggagagctggtagcgggtgaggctcgggtgggagatccacagcgcacgaagaggaggagggatctgtacccggaggaacctcacgctcaggacagtgcttcggcagctgacgtacgcgagccggaaactaggggagcctcaagccagaggcgacgatctctaggagacggcggcatggttaggaacgttgcgcgacgtgacactcgtgcgcgagggtccggtttcccgtataggcgggcgtccctgaggagtcttggggaaagaaggggatatgcaacgccgtgaggagcgttgaagggcaaactatgtcccaatgtgactatcggcgggctcgtcaaagtacagctgagcggaggagacgcaagaaatagaccaggcggcagatcacagacaacagggagatcattgagtcggtcacggcagtagagaggacagcacaagtatggcactgatacggatgcaagggagaaagcacatgaccgtgcaattgattcatctgcatactccaacatctgctaaaatgcagggacagcccgagaagcgctcacggtgcagaggcccgggcgcgcaccattcatgcgtaaatcctaattactgtgctatgacatatgttcgaacttagcacattcgaattgcaacttcactcagaccagccgccaatggtgcgtgcagtgctctataacgaatccaagactgtttacgacttcggatgtcgctatagtacacgctcccttgatctcgatgccttttttggcttagtaatgagtaaatcacgatccaccaatatatatatgtttggaccgcactgtcctatgatccgacgtgggtattgtaaccatgaccttgccatcatcaactttttcgcttcttacacctctggtacacgctagcttgcgttcccctacacgt-ctatacagttcgtgaaaacgtcagtctgcggaaacccgacgaaatatgaatacactcaaagagggtatactacactagtgaaaatccgggagggcgtaccgtctaccggtgagtataggaatgacgcgccgagaagcgtagcttttaagagggctgcggcagattcgcatggctctcctggtaagtataacttaaaagtgcgcatctgagaggacggagactgagactggtaagtgagcttttgtattgggttcgtttctgtctttcctgtgatccgcgctagatagagcacagacggggctgaggaatctgacaccaggcctaaggtgccaaacgcagcccgtcgcccgcgtagggttcaagcgcgaagcagaggcggaagggccctgcgagaggccaatgtcggggacccgttagccggggatgcgccccgaccctaaagccaggaaatcctttcggggtgggcggtgggcgccgctttgacggtcggtgctcaagatcgagccggatttacgctgagagaccagtn----ttagtattgccagtggggccgccgttgtcagagggtcgggcacctgagggaaagtgagaagttcggggaaggactcacatgatgccaggggtactcaaaaggaggaggccaagcaagaagtcgaggccgagatgtatgtgacagggcacgtgttgtatggtgaggatcttcggacaatactatctcaaggatctacattgcatcagcaagagtcctctgaacaattcaaagctctatccctgggtactcctaatgcccacacgttgggcgacgggacgcaaagcggacagagcgagggttgcaccagggcaaggtaatggagataacttgatgactgtgggagatatggtcaaatgggtgaaggagctccgaaagtagagacagagcacgcatgtgggatataaaaaaaccaaaagtataagagtgtatacgcggctgatttgcgagcgggggagcgtggagggccgggccgtcttatggcttgtggccgaagaggacgtatttgcttccttaccgacttgtttgctcgtatgggcagggccatggcaaccagtccacccaaccgtacggaatttctctgctaactttctgtataaggttgtattagatatcattggaacaa-cgccgcgttcattggatgtggtggaggagagcatataatagaagactgtagatccatattgtggtaactatatacgaagaactctttatgagtagtcggcagcgacctaatgagaagacatactttcgaagaggtgaaatgcgaaggtatatgatagggatagattcggggtgccatagatatttctcagtagaataagtggcgaatgaacattctaagcgaagcaaacagtgagatcattgcatggttatgggagagaagatatagaagaggtacgagagagtgcgcagttatcgttaatattgaagctacacgcatacctaaggaagacatcaatttgacctcatggaattaaagggtactggtgagaatggcgatggtcggcgagatcgaggcaacgcagccaaggtgctaaagtccgagggaggggaaggggggcggttcataagttagcattagggcagagaagtaatagacctgggcctgtgaaaggtagaccgcagcgctattgatttatctagtccacaatatcggctacaatttcccgctcgtcgaagggtcaactcgtccggcgtttcgccttgttaagtatctcggagctaagggggcatgagtgatacgcctcccttaacttgggcgacgtatagccgagtagggaggtgcgactgacgctctgggttgcgcatggttgaagaagccgcgagatgtagctgggggatagtgaattgaacaaactatacgtacggctaggtactgtaatcagaatgagtatttatgtctctcgttgtgtttcacataacttagatgggacccgagttgagactcagggagaagcgattggagacagctaaatgtacggctttcagctcccaaatcaagcagccagatcaacttcagagatgcagcaacagggatcggcatgcatttccgcccggggagggacggcaaagcgtagtagtatcgatttccgatgtctcaacttaggtttgaggatatattatcgacgggtgaagtcgaaactcagacggtttaggggaatagggttggagggcgtcgaaagctagcaactcttagatggggacgggataagggggcgagtacccaaagcaaaggcttggtcgacgcacagcatgattctgcacagtggcaagattaaaggtaggagagggacgacatgactacagataggccgaagaattaacaaaacaacagatagatggggcaaatttgatacaaagatcgaactaaggcattaagaggcaccagcagtagtacctcagagcgagggttggaacatattggcgggttcaggagcccctgcccgagaggtgattggagggatccgcagccatgcgttgacataatatccaacggagaattgtctcaggaggagcaggtacgttgagtggcatgagatcaggcggcaagcagtctagggggtgcgacagattgggtagacgcttccttatggagcggagcgctctctagagatgcgggtaantcattacataacgcggttcaccgagctaggttggactgggtgtatggggccaccatttgccattgagtctgccacattctagtcaagggctacgggagcagcactgatggtctacttcaacgcgcccgccgaaagcattatcctaatcggcacacacgctcaatgacattagaggccccacatgcgggtgtttaagagacataaagatccaccgaaattggtcgtctgaagtgaaggggataattggactctgatctgttgagaaccggcggtcgggtcaatgggagggaaaagtattgcacgacagtgcacgcgagatcaacagagggacaaaagtggttatcacctctggcttgcgcttgaccgggagccggctatgtcggctccgctccatgccagccatgaatgccaaccgcactcagccagtgccgtcggaaggcacagcaactccggactcatggcagtggcgacaacaggcccacaagactgggcgtgtcatggtaagtagggaggcgttaggtgtgtggtcgatgtgaaagcacacttgtagcgacaaagattcccgtaggaatattttcgagctgtagcaactaaggggatttatagcgtctgtgggggcaggaatcaggtgtgcgatcttgccgggccccgagtaataaagtccgtgggggaagctttcccagcagggaggagtgtagatttttatatggttgaggtgagaggcgggactgacagctataatatgtatgtcgatgttagacgagacaatatcgcagggagtggtggcttaaccaacagaggggaggcactaagtatatacgggcgaggaagttacggacgcttccactctccatctacgatgttactggtgtagacgtgcggggtgtcaaatgcggtacggaagaacggacgttgcatcctgatagggagtcgcgcaaaagacttcacaaaccctgttcgagaactttgggcatgatgccatattatggggcgtcacctcgcgtgtcggcaaacgcattacctgtgggccgtagtgcggttccgggtccgcaagtgaaatgcgtggcgtggccccggatgatagctttttgcgcgcaccgttaagttcctttccgtaaattatcttgacggtgacgcacaatgttccctaaatatacccagcagacagctaggctagggcctttggccatatcgtcacgacagcgagattctgcgagaacccggggatctccgtgagtcatgggacagcccgtagtagagacgctagcatgggcagcgtgggggccgtagcacgcgcgtcacgcggccctggatgggggttgctgccgaccacgagcatcccgcgcgaaggtttcgctgaccttgggtgcggcacagtgtatcgagggaacttccggtacgggctcggaaagaattatacgatgttagttaatgcgaagccctcccactctgggagggctcgcggagtccaaagggttgcaggttgtgatcgctggtctaactcctccaataagctctcggcgccgaaagcgaggtcatgcgaaggaccggaggtagcgtacatgttaaacatatatgagagatactatacagagaggggaaacagtgggggctatgacgccaacggaggaactagtaagccactcgaatcctaatgtgttgggtttcgcgggggaattaccatagtttgatttgagaaaaaggggccgcgatgcgggtgtaccctgcaggggatgtgcgtagccgtatttaccggaggggaaatgtcaatgtggttgaaccagctgtccagctagtcaaaaaacgaaaggaatagtctgacacagcgtggatacatttggggcaactagagcagcgtggaatacggcgatcctacatggcgtggaacgcggcaggtcgaaaccgtagtagtatcgacaggcatggccgagaagcaagaagctccagaagacgaaattgaatctgtattgcagctgatcgcgggaatcaaaggccgtaccacagagagaatgggagagggctccaggacacctgactgaggatcgccagggccggcggatgttgtgatgtggttgcatccactaggagagcgctgaagtacagggcgcattttagtgaggcgccagggggaggaggaagcacatgcgatgacggtccaactcgatcgcggaggcatacgactgggtgcgcaggtcgctgaattgcggtgaggatgtttacaccggtatggaggtcgtcggtcgaggggattcccgaatagggtgttaacagactccaggtcgttacatagagatggatttaactgcagcaacgctgagatgcaagcgcgggaacgagccagaaacaacggcggccggaacccaatcggcctccacgcagctgtaccggctccccggagtagagggcgagcgcagttgcctatgatcgtgcaaattttggacgcccgaagagtctgtaataaggttgctatgcgtgacgtcggcgggtctagtcactgcggcttagccgtttggtgattgtcaccgtcgcgtgccatcggcatggtgtattgccctctggcaacaatgtcgcgttccaatcgaggcagctaccgagtcttgggccgaccaccaagaccggcgtaactctatcctctcgcgtcgcggccacagctgaggggcgggtatttcatgtgctgccattagggctgataagcaagagaggaccggtaaagtactgctaatcaataaatcctgcgccgcttgcgtacctgactatgccctaataagtaacggtggggcatctgtccggcggctcttgggctntgtacccatgacgaagtgccgnnnnnnnnnnatatgcactacaatgtagacgaaacgctaaccacacggaaagggtgtgggcgtaagagaatgggaggtgggcccgcgaagacaggtgccgtgcagcttctgactggttgcccaagggaggacgtgcaggggaatactggagggccagagtatgtaatcggaaatcttgcggcgggggacgcagattatcatttaactctcagaggaggggatacagaaatacagtagagagagcacgggattggtgactaattcaaatcgttgtcacgggcggatcgtccaagcgggcagtaggggaacggttatacagatgccacctgagctagccgaggtcgaggggtgggggaaactgcga----------------------------------------------------------------------------nnnccgcgtagaacgacgcctctcgtccctttacaggacgtcgtccggcccgccggctctgtcatttcctcgtcgttcccccgaatgcccgcgctgttgttggtccaccagcagcacccagggccgctggtacgggctatccgaaacggtccgttacgcctcaccccgatctacgacccatagaatgagatggcggtcacggaaaatcaatcgcactggacatctgcnggcttcccgacggagtggatgacaccggggctgctgccggagtggcgctgttatgcacatacgcagtatgagccgtgattatgctataccggcaggcgtccgacggttagacagtggtacggttatgtgatcgcatcgggtggcctatggacgcgcttgccgcttcaggcccacagaatagcaggaagcacgagggggggtacgggtgggtaggcggcgtggttccatcacgggcattagtcgagatcgcggcactcgtaagcaactcggtaaggccccccacgcgatctgtgtggccagcccgactctgttgcgcattggcgagaatatggaattccaagtcattcgagacaagcacagaaagggatgagccggggtgcctgtagacggcctgcacgaactggaaaacagcctcgccacatctca----------------------------------------------------caccgctacatcttccgagtgcgtgcctcgagattcagggactaatatccgcagtaccccgtagccgtttgaccaaggcccattgttcggaaatgagtcagctgacgcacagctttcgcacgttggatcgactcctttcgtctaacgtgtggagtgacacgtcccttcgcccgcgagccgcgcctcccaaatcccctcgctgtccggctcacccgtgtgcgccctctagacgcggattttcttgtgggaccgctcctctgtccgtccggatcgagcgtctagctccccctactcgaaaagtgtcccgccctgacaaggcatggttccagttaaagtttggaatggccctacttggtggggagggcggacgagtacgcgggtggaagcgcagctactagcggctgaggcaccagctgcctattgagcgcgagggtgtgtcgagaagtgaaggtcgtctacgcgtaagttcgcattgaatagagtgagccagctgcatgaaagcaggagcctgttttctatttgcccttgggtgatggcgcgcctcgttcacttactttgtcgcattctcagtagccaggacagtaagtagtaagagtcctttacaggtgggagaggtgtgactaaagtgcggtagcgcaacgtgagctatcgggggactacgaatttaaagccctcaaactagcgcagatactccaattcgtgagacgggggggctccttctagcgttcctggaggagaatgtgtaaaacgcgctgagccatgagatatagaaagatgtgcgatagaggtcgtaggatcgagggaggtcagaatcggcgcgagattgctgggtccatgatcccgccggaagcaaagcgtaacaagtgcaccgcaaaaggaactagcatcggtagggcaattgcgcgctcacagaaggcatggtgcatctggagcacaaagtgaccagttctggagaaaaagtgacaaagttatcggcctggcaagcgagcaacgcgcacagaggcatccctagtctataccccagttattactcatattcacttcctccccctgttggcaaccgtgtactcgtatcagcggtattagcgtgccggtccaaggatgggacagggaaggtgggggaggcccacaatctagtggctaaaaggccaagcttccgacctgggaccgcaacggcgattagagggccaacgctagacggggcgcgacctacctggcgcaaatacacttggcgtagtcctgcgagaagagaactaccacatacgggtgtacggcggccagccagttgcgcatttgagggttctacaagtggtgctacgcagtagaaagttcgcgaggcgggctggataatgtggcgataggaacatgccttctgtggggttagtataaggcaatgtaagggtagacaactgcggccaagtggccccagatggccagttaaaccaaccttaccacccatttagtggcatcagactgagtgtaacttggacggcccgcggtatctcgcggtcgttgaataaccctcaaagccccgtgactatttattcatcccgcaggggctgatttcacacgcagccctctacattccctcatcgctatattggtccccactaattatcactcttcactgccgagtcaatctcctgccgtcgactcatatactcaacactgccagttagtacgaggtgcaaaacattcaccttatcgggcactttttacgacccccgagagccgttcacctggattggcattagatttcacgtcaaccacgcgcggtcggatcgtctcccgcctgcgcaaccgatttgctgctttgtttcacgcgagatanctcggccactctcgcacga---acccagttcacgtggccataggagcaggttttgaaccgctgggtgcactggtctggtacgaagatccggttagaaaataagcacgcgttgtcgtttaagacgacgaggaccgcgctcgatcccgagcatagtggagaggtctgacgatcgtcaatcagttctgcattgaacattagacgccctttatgtgatataaaagaagaaagaaggctaggatcaaatacccgagctacctgatgtcccatcttgagttaaagttatttcctctaaatgtcaaacccacctttaccaagagcggggaatagttgtaggttgtcaacatcgagagtcatctatgacatctgaataatatgccctccgccttttggcttaccctagatctgttatcatagatagcatcccactggacctccttgtctgtctgaccgatcttccttagacaagtccccattgtaatgggggttttaggcccctattgcgttggacggaacggcacacggcctccgtagatgccttcgattttccgtgtagactcgtccgcagccccaaccacccataagcggctctgagcacctgcccacctggtctccgcatacctccagaactctgtcgcgacgtttccagggaagctacgcgttcactgcagggtaactagcggacactacgcctcagacacacgcgatccttctaccggttccaggggcctcggggcattcgccacccccggaggattggcacggcgggccgggcgcctcggctgtgtgaacgtggccgaaacaaggggagccgacaggttcgtctaagcgctgacgtagctagtgtacggtgaggcgcgggcaatagggggaaaagagtgcatcaagtgaagcaaaaaaacaagggcgcgcccactgttgccatctagtcttgtgcttccgcgatgacaactagggaggcaaggctactgggcataacaagtggtccgcacattcgtgaagacactgtgcagatcttcggtacatcgactatttacagcgcttagtccgttttacccgcacacactgttacaagtcaattgaatgcaacactgcgtgtcgcttagtcacaccgagagccatcagtgaagtggcgcaggaatacgggaagtaccattcaaagaatgcattggactcgctgtagcgtgggaggactggtggcaagaagagaggcgacgttatacgccgtcagatcctgatactgttcgggtagcgctggcgttccaacattcaacgtaactatatagaaagcgaagagctcggttgcttgcaggtagggggtattcagggacgtacacttcgaccaacattagctcgttcagtgcgccgccgctcaccagccaatcgcaaccgcgcgaacagcatattcgatcccgtaggagcatgaggataatgtgggaatgcgtttcacagcctggcgcggagataccgtttgagatttaacatggactgttggtacaaacatagtatggcggtaatttaaaccttatgggggacgatgggacgatcggagcagcaaatgtactgcggatagattttattatgtgctagctatgctttgagttagaagaaggcgctgcctgcttgcattttgataggttcatgagatttgcggtgagaagggggcccgtgcatggctctggacacgtatctcagctatctctccaagtctcaagtccgactatgacctgattctcaagcgcctttagataggagcgacgagcacatttggtggttctgtaaacgtacaaacacgcgtggtgttttctacatttgatggtttcatgttcaatccatgtgcccccctgctacggggtgcattcgtgaagctgtcatcgctactgtgtaactcaacaaggtatagaatgttagaactaatatctcatctaaatatagcctttgcttcatctaaaaccccattagcaagcaggtatggcggacgccggtccatgcaaagagttgcaccagccatcgtcggccctggtattccgtcgtagggggaagcgttgccacattctagctatcaatgacgactagtattttcccggatggatagacagccagcatgattcccaaccaacctagatggagttaaaggatacggtagacccacaataacaaagatctactaatggcgatctcgcaaagaaccacgccctcgagaaggcaagtagctaaaattcaatatattatggcatcctaacttcgaggtagtcaaattctcttctcaggttgttcggagcaaactgggtggtactgatcgggtatcgggcgaaaccagcaggctaagagacgggcggcgagaggtgtgggtcggcggttcccaggggactcggaaacggtcctgtcgttttaaggcagaacgctcgaaagagtacaggcctgtcgcgagagaggtggtaccccggcggccctgggcaccaatcggagatggacgagtaaggaacattcgccgagtgttgaacgtaagacgagcgccctgtcggaggaacggcgccgtagaaggcatatttttggcctgactccaaaagagttgaatgggggcacgggaggtagacgggagaaaggacggcagtctcggagggcaggcggaaaagacataaggactgtccgttgagaatttgacgtatcatgacgaacgaaattcgaggacacagtaccccacctgtaaggcgggtaggtcttgaccgcctctgcgcatcaaatctaaatgaggagcagatgccgaggaaagcacgaatcagcagccagtttacaccaacggaagggttcgatggacgtaccattcctcaaatgcgggtcgtctcgggtgccagtaacgaccagacagtaggtgcggcttgttataacgcagttgtacccatttctgggaaagctggcaaagacggacctgcccgtagcccaaggtaagcttataaaaagcgacttggacgtttcgctgagtgaccctgggggctgtcctgtacaggcactccaggcaggttcgtgaacagagtagccgagagtgtaaaagcacctgtgcgttcatcggtgctcggggaaacgaagggcgtacagctcgcagaaggggtgatcaatgacaaaggcgaaagatgaggcgtgcggctgaatacgtctatttggcagaccggggtccccgttacctacctccacaaatcacagcctgactaaggcctcgatttactgcccgacgaaccgatcctccggcttgcagcgattacgccgcgaagcatactctgagcctcaggaataatccccaaaccccgagccagggataacctctagttacgataatgttatctagccctatagacgggggtagggttacattttctgtacgtttggattgaatcgggtcctagatctttccaaaatctttctacgttttcccaaagcctgtttgccttatctgtgggaaaacgcatatgtaagcacaagtgtccgcatactgttccccccagtgctccgcggcggcgcccggcttggccgtaaactcgcatgcaccctcaaatgttccgacagtacattacaacattacaacgccagagccgttaatacagctatagggcgggctcatacagttcttagtcggattaatgtgcgtctgtactatattattagtgagatggggttgctacatgtcggctctttagagtgggtaaggagtagaacactcatacgaactacatatagaaaattgttcgtggttcattactcgttgtcccctacgtcaactgaccagacattcgataatagttggctctcctgtcccgaagtagtacctcgatgcagaacacgacaggcttttaaggggtctatatgtgcattgggacagaggcttacgtcgcagcctcacttcagggcttcaagctgcccccacctggcaagcggcgaaagcttgctgctgcgaccattctgacaggataatacccgccgtcctccctttcccttggccccgaagctggacgttgggactattacatagttgggtataagttagtgggaggagccacttactgatatagcaatcgaccaattgtgacgaatagctgatactacgtgggacaaaaatgcattgaaaagcccgcagcgaacacaaccctagggggcgatggagagcctgagtgaaccagcgccttacgtatgatattttattattgactcaaagctgagctgtacccgtgatgaagggaccggtgaagttgaaaacgggcagccttgggacattaggaacctcagggcgttacgcgggcggcactatgttgtcgccgctacgatttgggcactatagtagggtccccaatccgggcacgatcttcctttgtgctggggggtgtccatcctcccctttctatgtccgtaaatctggtatacaattttaattcaactaccggcgcgcccgtttggctctgccgaacatcttcactccgaaccttctgttagagccgtgtattcccaaaggcctgtctcttgtctgcaattagcggggcttggactatgtaagttgttgcccccgcgttgcgtattagctgtttcgcaaacgtccgcggtagacgtccagagaggtcccaccgttgacttcgggtcccacgactggctgttcacagtcgcttgcctgtgcagttgacattactcactccttcagtagcgataccccgctctgagtgggccacttagaggttggtcgagtgagaatgacgaatctgagggtctgctagcccgtagtcacccgtgtggtatgatagcgccaagcgatgaaggaggctgcaacgcacggatctcacaaggagtcactctatcctaatcgatggatatcatggatgcgggtgctttgatggctccgatcgatgctttagtcgccgttttatatcttatcgaccgactttcaacattgaacgcaaaagctggacgccaattttcgctcagtcgcctccctcgaaggcggaccgagcgctaatgatgagcgacattccatactctg
atggctcaacttggcggaacacgggggtccaatgtagatctgaaccagcctcgccggcgcacgcggcgggtatgggggttggcagctgggagctcacttccagctgatcgatgatacccccatcccatacacgcgagaagtgtggtacatgtggggcctcaggtcgcagctgaggctccgggaggagaatattgttgtgtcctctgtcacgtcgcccaggacttctgcgcacgcgaaggtggggaannnnnnnnnnnnnnnnnnnnnnnnnnnnnnnnnnnnnnnnnnnnctcgagaggtagtgaatcctgggtttctgcaagctggggtatcaccaagaccaagaccgatcccacaagtactcatccgacagtgcccacggttctccttaacttgttcgcgctctaattctttcattcccagcacccgtgaaggtctcatctgcatctgccaccgccccgacccatttccagttgtccgaaaagggttgtggtgcggtgcatgaccagttcgtttcagaaggtctgttcatttctaccccttnnnnnnnnnnnnnnnnnnnnnnnn--------nnnnnnnnnnnnnnnnnnnnnnnncgtcccacgcctaagcgcccttcggttcagcacttggtttgtcttaccacattctctccgctaagctcgtttgttatcactgttttgcttacctaactgcgaccgtcagattctacagtcnnnnnnnnnnnnnnnnnnnnnncctacgcgctgttccaacaggcgctcctgtggatcgagcacgtagtaaccttccccgcattcgaatcaggatggtgcaaatggagcctccttccattcgacctcactatctacgaccgcgcttgtactcaggccgagacatgatgtcgagcccccgtacatgaattctcataagctagacttcctaggtagattaccaggacatacgtgtagcttatacgtatttatcggccacgttggacactctaattatgagagaccgcggttgcaccatcccccccctatagctaaacagtaactgtatatttacataagagctgttattagaaaggtaacccgtctacaacggataaatgattactacggctgccactttactccgtcgaccatgggggacactagagcaggtcctttttaatggccgctaatgtcctccttgcagttatccgagtaatactgcggcattaacgcgagtatacatcggttagtggcgttagtcagtgacttcaggaacccagacaccgctggtaagcctccaccccactcagactatagggctcaatccggtgcaaatcttactggagtcagacccgccgttcacgccacgtagttagtatgcgtatatatcgtgagttacgtattagcagtcgcggacttccctaaaactctctctcttcctatgctcctaaacttcttatcttacaacgccttgtatgttgtcctaatccttgggttaacttacatcttatagtaaatagaacattgatgccttatagctgataattcattcactgcccacgccgagttatgggcaactaccccaagtgcgctaccannnnnnnnnnnnnnnn----------------------------------------atatnnnnggaattagcgcaatacgtgaagagcgactgaagaacagtcgatggtccggtaaccacggtcacgggaccatacggttctgaacctgccgatgtatgtcctgtcattacctgcccccacagctataaacgagaggttattgcgcgcgataagtgcccttagtagcgagaacgacaccagggagtagtacccgctaagacagagagtagataacgcaaccggagccgtcaaccgtatgcaagatgtaactcatatgctggccttaaggtccacgaggagacggtcagactcgccacgcgttcggttgataaccgtagccgactttgtctacattttgctaactcatacgttatgggattcgcctgcaccaccttgtgtatgtgctcgcaagcctcttgcacctcccgtttgttagttctgaccgcatccctaacctcgtctacacctgacgacgagtcccaacatcaatcatcctctaccacgatctccctttaagcaattctcgctcgctccgcccctctgcgcatccgcggatagacccgttggtctttaccccctcgcggccggtggcccggaactcggtcgaacgtgcgggaggagcaacttttccagccgtcggtagtcgggcgggtgacccccctcttcattcgctcggctccccgcacactccggtgtcgaggaagtagtcctcctggctactgccagcttatcacccgacccgcatgtctgctagaggcttccgcgcacgtaagtccttaatgagctggagatacatcccacctccaccgttagtggtaggcgcgctgatgaaagttccagtagtggtgagttttacggccctggaaccccttgggcccgcctagagacagccacaacataagtgcgctggcaattgagcttgcccctctcggtagagctctcgacgggaggcgtctgctgactagacttggtgtgggaacgtcaggattatagccgcagagcgtttgtgttctactccctcactagatgaacctgttcccagaactggtttctccgatcatcgctcagatcaggcttggtctgcaatcatccgacatggtcggaccccttaacgttttctacttgtttacgcactcacatcctggacagttacactggattagatcaacatgtgtataaccatcacgcccacgacatccccgagcgcaatggttgacgttaccacgatgaccacctccccatataacacctccgcgtacgtcatcgtagatctaaacgcctttcaatagcgcctcgccccgcccggttacctcaccacttggattcccgcggggcgggnnnnnnnnnnnnnnnnnnnnnnngtgcttctttccacaattcgctgatgggtgccagtgggattctgctctcgcaccgttactgtgtggcctctaatcgatggaagttaatcgtcaccttatagccagctcgctcatacattgaaaactcgcagtcagagcccttccacccgattaaactgcctgcaggcattgtgtggtaatcgtcttcagaagagtgctaccgtccgcgcaacacaacctggactcccgctaaaccccgtctgtaagcggtcgtacattcacatactgatggttttactacacaactcctacagcgtggtcactgccgcctagaccctttgcttgaaggagtaggccccctctggcaaaggtctgtgataatcgccatctatccgatagcgacgatgactttgatagacgtgtctccttctaccttattcgtccgaaccggtgggctcaccacctaccccctcagctttctctaaagaccaagtaaccgcaagatgcgtcacccccatttattgccgccttcgtccctagttcttatctctatgacattctgctgctcttactaacactttccatgtcatagaatttcatacggctcaactacaggcaatgcgtcggcggatttggttcaccgtgcgctcctctccttatctccccgctttccggccccgggtctcggtaccccacggacgcctaccaagcctgcttcggcctatcagacaaggcgtacgcgtcacacgggattcaccgtagcgcttgtgaccttcgtcacactcgactgctgcccgtcccgccctatcgcttcctcaataggctccttggccagaaatgtccaatcgatcagtatgtcatccccccaccaccctgcggctccgcatcccccctccactaggtccccggctgatcctatcagacgaggcccttcctcccggtgctatttggcaacgagccacctacaagagttcagatcacaaccctcccgggaagtacgctacatgttcagcgtgtgagttattagcgccagagtcggcccctctcgccgtcgtcacggacacccggatccgcccccctagctgattatgatggacgttcttcgttccgagttcacaccttcccgactgcagggcatttgagcgaatgcccacagccttgcacgccggggggatttaggagagctgaaattaaccttattccaatttcacagtattacattcgttctcgactgcgaaacttagttgtatgctccctcgctgcttgcatcccccggacctagggtatctacagattggggggggcccgatcggctctttgacgccgcgttccaaagccccgcgtgcagcggcctctcatgacgccgccgttcccacgccgaggctagctcttgaaccatcggctgggcccatacaccacgaccattcaaaatgatgaaacgggtcagtcactcacttggtagctagtccgtactgctgcttttctcgtggcatcaataattcctatggcgccacctaaacaaagccgaggcaaggcctgcggacagcaggtctgccccgccgcccgctcgccgccgttctcgccccaggtccgttgtcgttgctgctcgggccagccgcccagacctgcgagggtcgcgttcccctcgccccttccacctccctcgcgctcctagccgaccgactggatgtcggcactccctcgctgcgagagcaacgaggctattacgctgaaaccatattacatccgcagaaactccgcaatatggcctatgtgaagggataagaaggaaagacaagccctgttgtgacagtgctgctcacacttcgacgtgtcgcacttagctgaatatgaccgcccctgcgccctcggtttcgaagctgtcactagcagctatcattacacaacatcggccgtctcagtgagcctcgcacacccgggtacttcccagcgctcggccttcccgtgctacggcgccccccgcggcctgggcacccctactagccctccaacctcgcctccatcaacgcgttttcaaggtaagttcagtacctgccctagtccgcgcgtctacacgtacttcatcacgcataactccgagcgtaacccagatgttgcttccttgacgtatgatccgcatcaggacctcgctcccctacgcaggctgcgccgtgcctcgggatgtacctctgccgtccccgcctctcaatcctcagcaacccggctcagccctatggtccttgcagctcgttttggtccttcgggcaacggttcgcctccaagccagtagtcgtagaaccagcatgtccctccatttgcttgtgggctcattgaggtggtcccctctcctcctatcaccccaccgttatcatggatggatgcgctgtatcctcgctgccactaggccaaatacgagtatcaacggtgagagtaccttaacgcttctctactgtattccggcgccgtgtcagcagacattcctacctgctcaatgcgtcatcacgaccaggttgcattgttccggccgttcgcggcctgaactgcgccggcgtgaaaccatgtaggggccgcatgctgtcctccgattgcccctcagtctgtgcctccttaggctctggagcgtgccacaggagtgggtggtgaaaggcgggaatggggagacttgttattgtgccgcttagaaacgtagcgttctgcacgtttctacatcgcctagttgtatgtgacgtagtgtggtgctgcacttgctaaggcggacgggcggcggtgttaatctgcaaatctcccagtacggagcgttcatgtgtcgtaaaaatgaggaggatcccgagtttcaagacaatactaaatattgtccttatgagctgccggtcttgttcagaactccaaacaggctttcgagaaggccgagatcctaggacgtaatactccatttgtaggatagacgtcgctaagtgtgggtggtgagttgcacgggcttcggaggccaatctggcttgaacgtttccaatctatgttgcagcgccatcacgtcagcatgggcgcccctgtacatctcgttggatgcctccacggcgctatgagctcccgtctctttttgaatcgtcctcccctacctgagtacacccctaaaggttcgttggtgtcgtctgtctcgccacggtggttctttggttatcccctcggccacgcctcgcgcattgcgcctatccgcgcgatccttccatgttcggggccatttggagggagcatttgtagtgtgccgtcaatccttaaatggtgatgacatgtagacgatcggtgtactcgaccagtccactcagctctttatccggtaccgtgccattctggatcggggaccattcttccgccgactaacccgacgccaaacgtacggttcgccaccgccctcgagtaggggacctagcgcccacgaacactcttcttccagctaacaccgcaatcgtaccattgccccccaaccccgtttcactacccatctcagtatacactacatcttggaggaactgccgttttgttgcagatgattagtatcaagcaggaagtgcataatgatgcctacgaaccagtcaatatctgaagcaaaccctttcaacaggacacacaaaggccggaagcgtcccgggttagtgcttaatttcgcgggtacggttgttcgtgtgagtgtctgccacaaggaccatgcacatcgcccagaagggaaatccctgagtccgcatctggcgcccacttttgacatcggccgacatatgtcaacagtctgacgcacgtatgaactcgcattatctccccggtccttgtactacaaccctcgggatcccgagcacctgcgacggtggatcacctaggatagcttttcgtattcggttccccttcgtgagaacctctagccctgttcgaagtctccatcacgtcagtagtcggaagcgataaattgttctagtgaaatggaacgtctacctttagaattctctaaccttgtttattggctccgacgtgcggcggtctagtaatatacttttatt--------------------------------nnnnnnnnnnnnnnnnnnnnnnnnnnnnnnnnnnnnnnnnnnnnnnnnnnnnnnnnnnnnnnnnnnnnnnnnnnnnnnnnnnnnnnnnnnnnnnnnnnnnnnnntccaatggggatagcgcaatttttaacatctgagccacgccgatttagtgctgtcactttaagccacaacataacacgcgccagctttcacacgcagtccctcacgatgccgagtaacacgcagatgcgtcagggaatggtatcagcttgcttgagagcgattgcagcattacaacttggtgaaaacccgaataccgagcgtaaaactctttctttgcccacctgagtcggctcatatacaaccggtgcggccctacaaaccgagtagaatggttgagttgctcagtgtaaactctactctgatactctgagtggacggaccggtcaattttaacactcacctggcgggatcggagccgtcctgcccaccgcggcccagacacggcttgtcac-gcaataaaaagcgatccgtnnnnnactaacattcttcgaccgcttagtcccctcagatcatacagtccccagtgtcggcctccggtcccttatctcgtctgatggttcttctttctattntcggccacgtatacgctcttcattacgcattttgtcttatacctccaataatacctaacttagcnnnnnnnn----------nnnnnnnaatcgacctaatcgggacatacatgttgcctccctcactcctgtgatttgaccagtcctagcaccccacttttaacatagaattatccgacattccctcctcactgaatgatcggattgaaggatcttgctttagtatttcatcacaactctttgcatcgttagccccttcccgcactgcacttgtctcaactttgtcccggcaattcttgcctcctgacacctactcccaattcttttacaaatctgcaatatttggccaaaagactgatattcgctgagcatatctaccann-------ncgtgcttagtgtttggtgtcaactgcagtggccgaagttggccatatgtgtggtgctacgatgcggttgcagtacttggtttccgcggaccatcaggtgttgaagtttgctcatagttacgttagtccctcctgtgggccgtgagctggatcctttattacccggtggtagcggggagatagctgtcggcgtaggtagggctcggtggtgaggacaagtcaggctcaactggctatcggggtggataggtgaatttggcccagcagtcgggggtgcatatgggcctgtgccccttacttggcacgcgaccttgtgcatatgagaaacattacaaaaatttgtatatcagccggccttatgggctcccgccttcaccacttcgtgaaacggccaacccacatcgccagcccgcaagtcacgttatcgtcnnnatggcggacagagagatgcaattcgcttatgtaagatcacctgcccgaagtgctgcggtcccgtccnnnnnnnnnnnnnnnnnnnnagagatgcatatgtgatgacatggcttttggaacggtagtgcactgaccggcaatagcagtcgtgctacagtggagcgttcactacgtcaaagttcaacaaggggaacactgaggctattggcgtggcagcgcggggatcgtggcaagagtcgtgcggggcatgtgttacatgtataggattggaatgggagtcctaattgttatgttcacgcgcttagacctgtgttgaattcttgcgtagatcagcatgtttcttaaaagataattcgtatgctagcgcatggacctggtcctataatgtatctccgggtctctccactccgcattggctaccgcgtgtctcgaccagcacctccataccggggattgacaccacatcaccgtaaccgtgtcaacggcaccagccaccggaagagacttactagatcagccttacgcaccctactgcatatgagcctttacaatgggtaccgacctgtgtttgcttgatttagccaatcccgggttcgccgttgattttatttcacaatagatctttacaacctttccccacttatgcctcccaagatatcatcagcatataaaatacttcccgatccgccttatcgtcctgccacaacattcttacgcgtcatttctttgtcttcgccctcactacccattgtcgtccaccggccccacctaagcatctccactatatactccacgccacgctactccccaccacgtgcacggacgtaagccactgtgtattcttgtagaaagactattgctgacggtgaaactatctaagcaaaccattgaaaaattcgttgttttcgctctatgtgtctcatcccttttttcccgcctgtcttaattaaaagcccttcattcgacccgtttaatatatgtttttccaatccatgttttgccatgcctcttaaacacctttattcttcgttcttctcgtcgaccgcccgatagcttcttccaccacccctcacttctccatcttttcctgtcacagcttccgataaactccccttcccttccttcccacgtgtcgtttttccaaaacctcttgttgactcgtgctatctcgcctcgtttataaatcacattacaagattccgactcccttgtcattctcccaaagagtgttaatgaggtcccaatgcattattcttccctatataagtgaataataacctggcataatnnnnnnnnnnnn--------------caagcagaccttaagtcaagacggaggcctcgcacctgggggtggctgactgcacacacgcagtgaacggctcatttgcaatcaaaactgaatcggatgcaatgacgcaattctcatgggaaggactccaatggtgtccttccggattgaccccttttctctcaatctttctacgcggagccaacccgacaggtccgcaagaccgacgccttcgtcgccttcaatcccctgcggacggccagcgagtctcattgtttgcgtggacggccttatcgtgggagagatacgacggtcggcctccgctctttttcggtccatcctccctccagcgtacgcgtacacattgcggaggtgtggggcaggtcgaattcctgagccgcctctgcgtgggggcgaagtgtcgctttatcttcgcaccagcgggctcagcctataagcagtggatgagtccaccagcacggcgcgcctccgggctcggctgagaggtgcgccatcctagagccgtgccctgcttgtcgtcggtgattacgttcacaccggtccctcagagagtaacggctcgcgcctacgagacaggagaatcaggtggtccagagtcaggcattttgaaaaaccactcactgctggcattcacactcaaggacggatcgcctgggtgagcacagcgcgaccgctccnnnatccgaacgcggtctcataccccacgcactaattcaaatgggcgacaaggcgtcattctctagctctccggattgcttaagtgtggattttcactccctcatacgagctgtgtatgctggattaaggggaatgagtgtgacagcagatcaatgaggtgctgcccaatggttccctttcgtacttcagttcactgcagctttagggtgtctacgtgcccacagcgtggtgaccttcatgctcctatgatttatgcgtcagattgactacagccgacggcccccggtggagaccgaacagcccggccatgcaggtactaagatcattcccgtgagaaacagccgaaccaagcatacgatggccggtacactccgcatattaaaatcgcaacatgaacaaacgtgcgcgatgcctatcctccggccgagcatccccctaacgcttggcatggattcgcagtgcccgcaaccggatgccctaggacgtcgctctgggtcccctggctttcacgccgttggcggttccccacccacgtgtatgcggtcgttctcggagacagcgggatgagaatccaaaaactcccgccgctacgttaccaacactgaagtgctcggttgccgccagcagcccaagcacggatcagaaanagattaagcggtgtagagcatcttgtggaggtaaatgacatgaagaaaatgtagggtggagaagactcagaatatacttatgcttcacagaggcacttatcagcggtccaacgcacgtgcataactagcgaaccctaagattctgggtacgcaaggtgaaacgaagaagcggaggcgtgtgacggggcagagattccctgagcgtgtccggactcagctaagacaggccaacaccggtgtgcgttgagaccattacagaggatgacaataagatacacgcgtgaccgggcagagatccgtattgagtggcagtctctccctacaataccatgacccatcatgggtcttgtccttgtgcaggctagtaaaaaaccatggagtcaatcatatggttccgtcactggcccctaccgcattgacgcggttatcgaatctagcaccggactctcactattactattgcaactatttgctaggatgtgcattgctggctcccctttgcagactaatgcacactcttgactcgacccgcaccatgnnnnnctatacattgccgtaggtttgaacaagcnnnnnnnnnnnntccatggagatgcttacgaacgctcactacagatatggggtcgcagcactttttgccattgcagtttcgctgccgattgtgcggtgatgtgttgtcgcaactgtctatctcgcaatttcgctacagggttccctcttggtgcaccagaaacatggctcatacccagtgtaatcgggggggcagaaactctgtgtgcatgttccgtcggggaggacgtggttcctcgccgtatacttgaatactggctgcacataacttgaactaatgctttagaactgcgattctatcgcccaaaagggtgtgcccggtcttgttgcgaagttttactataactattaagcctccattttgaattctgttcagaaccttgcgtcgtatcgagcactcacctactaatccgtgcctccgtctacttccactcgttcgacactcagtttccggttttcatcacaccatgccacatattgttctatctcgtttattcttactacgctttcggccttatatagtgttttcctatttccgcacaagggtcaaagttctgaagacttgaaagtatttcctaatcaaatgttacttcgaaaatacaaatctcacttacgttgacacgctttctcgtcccggccttttggattttcttcactgctgtgctcataatcacatcacagttttctggaataagtttagtctcatcccggagtcccactctacatccgatggaaccacttgaattacatattattgcctcctgcgactgtgtttcggtgccaccggacctagcgcttttccagaagcaaactttgtgttggacgaccaccggacagaatcggttgctcggtattagttcccccaatgccgaatataggcagatttaccacggccatactctactcagttacactgtctgaggatcctcgtaatggcacttttgcagcacccacttccctctcctcaggcttctaagagcacccccccccaaagctttcctcaaaatcaattctgtttaactgatctttcatcgcacccctcctgtccaccnnnn-nnnnnnnnnnnnnnnnnnnnnnnnnnaaagaaattccccattgacgccatgcatttattgctctctgtcgtcctctcacctcacgcttgagaaattggcgtcacctaacacttgcaccctcnnnnnatcaagtaccatcgctgcgatgtaagtgctgtagtaagtcgcgcgactattcgttcgggctacccaacggcattcgttcgtatatggaagtattttgcccaaattaactgagaggtccgcggatttaactgcgatgccacagcctggcaaaattcgggcaaacatccggtccttatccggccccctgcaaagatatctaacacccagcctgaatcccaattctcgataattgtatgacggtctacgtacgcgtgctcatcttggttacgtgctgtacgttcacctggcgttcccaaatggaattctctgaagagccgataagaggggaggattcagttagcaacggcccaggccagcagtcgataacacgaacgggtggacaccgcgtaggctgcctcatgaggggaatgcacagcgtgtaatcggggggagatgtaggggtcgggattgtgcgtaataagcctcgtaaatatctttgaacgggggagcacgagactttgggccatcaaaccaggacggcctctaatgcgaaggacgtcctgtaacccgaccgtggggtgcctccgatggctactcgctctcggtctcctgcagtgacgcaagttcgttccgtgatccaaaattgggggcctggatgcatgctgttatgcaaacatgaaagtgggccgggtaaacggccccgctgcgagtaagtcttaggaggggcggcgagtctgagtgatccagccggttccgggtatatagttcgcgcagtacagcgttgccgcctgcttaccccccagtgtcctcggtgatgtgtcgccgtgcgcatgctcgctggaggactgcgtggggtcgctctcacggtcttttgctgtcatgtcggatttgcaggaggcctatgcacctgagccgtgggtcaagcactgcctgtagttggctttgccccggggcctctgactgtccgtgcgccgctcggacgtctgagtggctatcgtccgtccaatacggctgctgcctcccccgttcgatgatctgggatggggtagacataggcggcgagcagggatggcacagaagggttcgatttttacgtggtttgggggttggggcttgagtcgcatcgtttggtgtaagtgatacgcaaatagacatctccttgtcgacatcatatcctgcataccttttaaggatgctctctgtaagatcattgcttcctacgtcaaccctgctacgacggaacgtaccctccagtcaccggctatagcggtgctgtgaatcggtccctccgaacctatctccgaatgaccatcccccagctatctccacatgggcgctttgggacctatatgcagtgaagaaagggttctctgcatctggtcttcgaggtactgttgagccgagggccgcgctgatccgtcggtctcgcgtcgtcgacgtggctaaccgccctggtatggcttacgcgttatgcgggtgggcgccgtcgctgcgattgtatgggtccttcgctaaacgaagcagaatgggtccaacattctcgcaatcatcaccaacatggcttaacgtcagcctaatccttgggtctcgggcttgccactatccgggattttccgagactacaacaacgcccccccacactatttttaaatataataaggcctgggtctgtagagctgaaatcgtgacctcatcttcgtacatggagggctnnnnnnnnnnnnnnnnnnnnnnnnnnnnnnnnnnnnnnnnnnnnnnnnnnnnntaggccattctccacaaaagctcctagtcgcggcgtgcgcaggagcagcttactgggtaagagcagtggtgtgtatgcagncccnnnnnnnnnnnnnnnnnnnnnnnnnnnnnnnnnnnnnnnnnnnnnnnnnnnnnnnnnnnnnnnnnnnnnnnnnnnnnngaggatctgagaggggtggggtgggcggggtagagcccgccggaggaggtgaagggggcatcaggttgagggtacggcaccacaggccaagccctggcagcggccaggccgtcgagggaggaagggagaccgctcgtggcaatggcgcacagcgcgaaaaggcaccgagctctagagtcggtggcagccgccgaataggtttcgccgaactagatagtttgtgtggaccgaagtgtcgagtctggagacctcggcgagctttcgcttaaacgtcatctacccgacggtcgtctacgctaagcctcggtcccgcccccgtgccgggtgagtcacgtcacgcgccccgctcctgagcggacagcaccgtccatagccttggttcctctgacctgggcattccagttctccccctgannnnn---------------------------------------------------------------------------------------------------------------------------------------------------------------------------------------------------------------------------------------------------------------nnnnnnnccagagccatgcgtgcctgaagtcctacgcatcagccataatcctggcannnnnnnnnnnnnnnnnn-----nnnnnnnnnnnnnnngagaccaactcactctcattcgcggttggccgcgcttgggctgacagtaacgaagcgtcctcgccttgtctcgtaatgatgaacctccagttataagtgctacgttttaggggtcacggatgtaatggtatttggcacgagtagagttaacgactgcatattgtcccgatnnnnnnnnnnnnnnnnnnnnnnnnnnnnnnnnnnnnnnnnnnnnnnnnnnacctctccgccgtttgtccgttaaccgctacagcatcttctacacaacctagacgtgccattgatggcgcccaagctgacagtcgttcaagttcatgcctgatcnnggtnttannnnnnnnnannnnnnntccaannnnnacnnnnnnnnnncagcagttaacccctgtaggccnanngccctaantgtaattccacaacacgtggcgccagtgnnnnnnnnnctggcaacactcacaacggccgcccgcccctacccggagacgaccgctacacaacgtagccagtatcaatagcgcatgatgtatcgctcgtcctagcccggacttgaaatgcggcgatgcgctactagtcttttatgcgctatcatagcgctctggttatcgagcccggtgcggacgcggtactgaagggcctggacatcagagtggctgcgctacagggggtagacgggagcgacttggaagcgtcgcgggtttgacgggaagctgagccgcgctccggttactcgccgcatcgtaggacgcacatgggagccgcagacaggaacggggagagaaggactttagcgcttcctcctagttactgttacactggagtggtccgctacccgggcgggaatagttaaggaccgtgagagtccgcatcgagcacgcctgcgcctgattttaatcagtgggagtagtctacggagtgccggaagcccgtagatcattcatgcagatcttcccagaccacggctgcgcctagagctgaacgtagcgcgttgatctggttccgcggtcggggtaacgttctcccggtagtttactgttatagccgcatgggtgaaaactgcgtcatttccgtacacacgcggccatggggccctacagacgcacagagggagtattagatatgttcgccactcccaggagtctatcttccgcgcgaaggaatgtcaacgcagctcgcagggtgttgctgctaagccgctgctccatcttgtggcgccgctagccccctatcgaccggacaaccacttgtgtggacgaacaaacggtttacgtcatagaggttcaagggtcgcacccatgtcatgcaaagcgctcggaaagctgtaggacgcacgaagatacgaaggtggaccaattgggggcgtctgcaaacacgtcatacgagcaaagtggaggggaaatatgttggtagtacgaggggtagaaacttccgtgctacgtgaaaagtatggtggggaatgtgaatgggaaattactggatgtaaccacgataaatgtcattagattggggccaagtaatggtcctgatggactgtgggtaagcagggaggagtgagagtgggcggaagaaaatcgggtgctgtgtgggggcatcagagcattgggcctaccgatgagttaaactcagggtcgatttagttgtcatctcgtgaggggtgcaacttgatctcatgtctcggtctgaagcactggtgtgccgtgcgcggcgcgcgttcgttacccacccaaagagaatcgggggagacctatttacgcccaaaggacgggcagtcgaattactagcttcccgtctccgttcctgttaaagtaaatacgactcggacgcttctgtgcgtcctgcttgccgcaaccgcaattgttaactaggcctcaaatcaagctggggccttcggcctcatcattttacttgctacagacccccaccgctgatttaactcacatatacactctaggttcctcgagaatcaaaccctcttcttccgatcctcttacgtcggtcacttgcgaagctagtagcgagtnnnnnnnnnnagtctgttacgatggcctccatagtgcggcggcaaggcggagggcgggacggttgagagccaggtgacaccgcatgatgaacagggtgggtgaagcgggtcagagttactcctgccggggggtagcgcgagtgtgtatcggccagtcggcggccaactgcacgagcaaacgcgtgaagagcaagtcatggggccggacacggatgggatttcaggggggcgatcgctgtctggacggcgcaactttactaaccggtcgcgacaggacgctatataggcgtacgcagctttacaggtccttgtagtgggccagggacataacgtaccgacccgagggcagtccaagtggtttatcaagtggcacgtatgcgtccgcgcaatgagaccaatgccagagctgcaatgtgttggtcgacaatacatgccattgtgtgggggataacgccgcatcttaggggatatagccagtcgcgggatggtaagcattgttacaaccattcacatgcacgcaaaatgccatggggaggcccccaaagaaggctaacttcgaccgcagcccgtcgggcgtgaatttcgccgtctaacgtctcgacgagtgtcgtagctgacccccggggcggacacgtagccttctccccgacctgtcgacgaggagactgccaatagagcatgctaagtttatgacgtgcggctccttggcaacgctaatgtcccccggctgcttccctgaatgttatttacggagtcaagactcgcaagttctacccattttgagacttttcgtataagacacggcgggccagccagacccacccgcctnnactcaaacaaccggccaacagaaagattcgccaggcgaacttatccgcga----------------------------------------------------nnnnnnn-nnnnnnnnaccctacgttctggtatnnnnnnnnnnnnnnnnnnnnnnnnnnnnnnnnnnnnnnnnnnnnnnnnnnnnnnnnnnnnnnnnnnnnnnnnngtatnngcttatctggtgtccgcagagccctgcgaggaatcgcggagaggagtcggatcgtcggacgttagccctagggcagtagggtggcgctgggttgttaggagaccggcgggccccccgaagggggt-ctaaaggcgcggaacagaggggaacagagttgacgtagcaaatgatcaatggggccaataaagaacgcatcgacaactatggatttgtagtgggtgtggggcctcgccagggaagggcctgggatatnnnnnnnncacaatgtgatgaggctcaaaaggcactgtgaaatggatttgacattcgagcgtgatggttaggtaatactgacgattatgccgtggagcaaccgatacagccggaaatggtgtgagaaaggcgcgaagttgggaatcatcggggtaaaagatcatgatgatcgccgaacatactctagcaattaatctcttgcggataaggtaatacgcgcaggttaaccaggaataagtaattaaatgaggtcaaggggggaacggagaggaactccgaagaactgtactagaatcaggttactagttgatcttagcattggaccactcccattttgtgctctttgttattttgttgaaaacttcatgtcctgcgcccaccctcacctcaggcttgtgtgagattcactccgtcccccggctctcatctctatgaaatctcttgtttgtccccgttccgagccccacgtccgttacgtataatgtttgaccgagccctgatccaggttcaaatattgctacgggtgccgcctgttcttgcccatcggtatcccatctggcagtatcatactctgctgacttcgctgtatccactaatctgcgacacctgagctgctcttagcacttgtgtaacctgcgagagttcatctcggtggcattgctccgccctcgtactatgaccctttttacacggtgtcaggccccgcgccgagaaattacccccctccgcggtcagtcagtcagcctgcgtcgcgccgcgacaggatcacccacctgctgttccacctccttatcacaggctatcctgtctttaacgaaatggtctagttcagtgtcatgtacttgctgacacaaaccaacatctgttatacgcccgcagtgcacgggagctcccttcgattgcgcgatccagataactatcccgtctagttgtctgcaccaggctataccgtttctgcggggcacgctcaggtcttcctcttctgaaacttgtgtccctgagaaactgccccatggatcccgatcgtccttcgcctctcctgttcgccctattcgccttacacccgccccgcgcagtcaaccgccaccactctcccacggactatctctcggacggctcggggctcgaacgcgctcacccaggcacccgcccgccacaccaaaccaccgcttaatgaccgccatcctcgccggccccatcgtctaagcccccctcgaacaaccttgcttggagacagnnnnnnnnnnnnnnnnnnnnnnnnnnnnnnnnnnnnnnnnttcaccagcgg--aagaagttttcaagtcagactcagttatgactaccactgcatcgaccccgcaccactggcccaactgctgtgggtagcatcagcttgcgactgccgttaaaccccagcgagttcacacgtctcgagtttgggtgataaggttaatcagggatgtaaggataaaagcattgaaacagtacaagacagtccatgacagaaactgtcgtcgctatctttagtggttcgcaaggggagtaaacaatcaaatttatagtggtagttgcgagcagaatgcaagtctacgggtgtgaatcgaggaggaatgagcgtgagaaggtacgcggtttggtgacaagaggcatattaggacggggggcatagctagggcnnnnggttgcaaacgccgccgttgctttgccactcgtgggccccgatcagcacttggcttccaatgaaactggccacgggtgctttcgcactaccatagaccactcgcggaccagcacggacaagtttgattaggaagaccagatcgttgaagacacgaatagacatgggggggaaacaggtcgacttgcctatttcttagctgtaccggcgtcacaactaccgcagcgccatgcgataggcattgtacagcgactcatccccacgggtgctcctctggaggaagggaggtcggcgtgcatgcaccacgagaagagatatgtgggccaatcagtaacaatgtgggttagacctcgcaacaatctggatatacagattgccaggataggtgggctagaggagaagggcggacgccaagccatggtagagcgaagctccaacgtcctgcatatagttgcagcagcatgggacaaggggggtcatttgtaacttgaacatttcgcaaagtagaggtgtatgaagaacgtagatcaccactgaaagccgggacagcgaagtcgtttgagacaccggcggcgcgggaaacctacaattccctcatcactttgttacgttgcgtaccaacagtgacaatggggtcaagcgcgtggtcaaagtgcccagctgtcttatacccgatggcgagtggttaacaggggagtgataaaaggtaagggctctggaagtgatcgcgagttgatactcagtgcgctaccctaatgatagggtgcttcttcctaagacaaggagagaagatgagcgacccgtgaacgactagtcaggataagacgttttgatttatcgggtgtatctatcgccatgagtcagatgaggttgtcgggacaaagtgtcaatgcacatcaccctcccacctagactcggggcacctcgtagaataggggacgtactgtaaaaccgcattacgagtatccatttttgagactaaccccgatcttagaaacccgcgtaccggatggcccacaggcctcgcaggcctcagaattaccctgctcacccgaggctgccctccgaagctacatacgcagctcgggcggctagagaccgaggatggtgctcaactaccacccctgtcctctcctgcccgggtgtcgcaaccgctgcaccagaccggaaccaatcctacgggcatactgatgtgagggttatgtccagcaaaatgaacagcacgtccccgcccaccatggcccaaaacctggattacatgcgggcgaccaaaacctctccgatagcagtgacacttcctggggctatcgatccatccgctcttaggtaagcgaattttatgccgcacatacagctatgaataccctctgaccgttcacaagttcgccaacctgcttctctagcctcacaaaaactcccctgccacatacagtacgttatcacagccacgccagcaggcctatgtatggtgaggatggtgccgtacatgtgaccggagtaagagacgggacgatttacctccctcgagtttaccgacacaatttggaagtgggtcgtggtgagaaatagacagctgcggcngccgattgaaggactataggtactctggttgcgattttctaaccttcgcacgtgggcctcggtcattgtgccctaataccgattatgtgtcttttgtcggctacctggcgggtacgtctttccctcttgcatggacctcgcgtatctgaccgcctgaacgtatgtcgctctataaatatgtctagagctgcctatcccccgatgtgttgccatggtcaggatgtgttgcgcaaatctagggatcatccctgagtggaatgacaggtgcaggaaggccccacgaatagctgaaatacaaccttttgtggtgcatgcaagtcatgggcatgtatagacacaaagcagaaatgggctgcgtaaccgacactttaaccgtgatgcacatgagagcgtacnnnnnnncagaagcgaaaacctgcaccagccaccttacaagctatgcttaggcgaggagtcagaatgtgtatcaaatccgacacacagggtcactgagcgcagggagggtgaggaggaagaccgt--gtcccatgcaggaaaccgtcaagggtgagtggtgagaggtatcatcagaacacagtactgtcaaacgccgcaagtatcggatgaacgccctcgacaaatgacattgctggacgcgcctgcgaaaagtgggaatctgtcannnagtttacctcgcccggccgcacgcccggcgccaatccggatcccccttactgctccactcatggctcccctacgcgttcgctcccgacgaccatgccctatccgtttcctcattctctagtaattgcgtctgccacctgttccccaagttcccctcttcgactgctgttccgccac--gcccctgtcaagagctggcgccctctgctctgcgcggacgacgcactacgtccgatgtgtagaaatgctgcacgcgtgctgcaatgccgcgatagtgaagggaatgtcgaattgtgcaattggctgtgcgagaagccgaaattgaaaatacggcggggaaatatcaacgaagaaacacctcggagaggggaagagacatgttaagtgaagacgatgggaacggcaacaacgaccagttgtggataggtgaaggagagtaatttacatgtttatgttgtccatccatatgtgcaggaagtccaaataggggcgatatctcgcctcccgtttcaagagtccgcatttgcatagttatcgaccatttgcgatgaggacgattcagccagcgaattgctaatccgcacaccgaataacacccgcaagcacaccccgacgcaaacctacctaccaccccgtaataaacttttgccacatggatcgtgtctctcccccgctcattgccgctggttctcttttccgctagtcggggttgcgctgagtctacatgcgtcttgcttcagctgggcaacggacaggcttccgtttccccactgaccccttgggggctcgtcctccaatccgtgccacttgcgcgcgccccgatcgcattccaactggccttcttccatttgctccccgttgctgcccacgcgccagctttgcgtccttcaaaacgggacgcgcatcaggcaaatcttaagtaagtgtctaccctcccggccccaagcccctcaggcagtcccgatcctctggggttgcgtggctacacggcggctcatacgcagagaggggccctaggttcattcattcgtggtctgtacggctctgcttcgtcttgggcccgactgctcgctcggcacttcccgatagactttgcagaaacgccactcgagcgcgggctggtgcgctgcctcacacggtggggcccctctagcttgccggcactccaagcgcctccatccagaacacacggtggccgggcagcggggcgcgggaagcttggcgtgacgtctactcaggaccagcgattgctactgctgctaccttgtctcgaagctagtgcggcaccttgtagttctcggttcctacgtcgcgcatcttccgggccgcgccttgaactgccagtgatttttaagggtatttgcggaccaccgccgtaccggttggctgtgtcaaacaaatgatcagccaaccacaggtgggagctttgcggttgtgatcccactccggatcccatcttattgccattttcgctctttttaccctgtacagctccatgctggcccttcagtagtctggctgtttcgtttgtgcgccgtgctccctgaagtaggccagcgcgaggtctgtttcgccggctgccgtctcctgggctgtcgcgctcgtagtcagtgcccttttaactactgtacaaccctgcgcctacaaagcgaccgcggtccttcgtttacctgcgtagcgtacgcggcgatgcaggctccaagactcctagggggtacccgcccttgggctgctggccttaggctcgcctgtgattcatccgcacgtaactgcttacgccccggtttcggcgaggctttgctttcattacccatcgaaccgttttcactaataacgccatgagatgatcaactatctagcatgaccactggcttgagagcagcctgctctactcttgctactcaggggatcttggtgcagcgttgtgatcatagccgcctcagttcagcgcgcattttgctcatcacgcctcggcgggaacgaaggttcgcggcgctcggtactgacgatcccatgctgtgtacaccgcgcagtccagtactgcgattccttccggccgtaagatgttaagtcgatatcgctgggaggtgtgaccgccgtgagtctctcaacccccacggaccgcagcatggttaggccccgatcagactgtaaagtgcgaccacggcatctccagcgattggggtgccatacccagaaggaattacctcaggccctatgcggcaagnnnnnnnnnnnn-------nnnnnnntctccaagtgtaacacggtcggggagggctgacccactatcatctggtcgaaacgtcannnaaagggaaatgtactggaccgtcctccttcaaattcgtccctccccgtaaccaaaaccgccacccgtgcctcgctgcggctcccttgccattggaccacctgtttgcctagtgaactaaccagaccggatccgctggacctccctcaactacggatgaaaaaacacgaagccccaacaccccaagcctccctgagcgaaatcagtatgagaaatacaaccactactcatcttaactacttcgcatttctctatgattgcttcggcgcgcggcgctaccggcttgctactacgcccctcggagcaatcgtcagctcaaccccccgtacaagcctgtgctaaccgaaacaccacactctttatgtctgcgcggtcagaatcctaccagctcnnnnnnnnnnnnnnnnnnnnnnnnnnnnnnnnnnnnnnnnnntctgccgcgatttccgaatgtacccctcaagactccacgtgcacacgctggctctcgtagagcctcccacgggactgagttgtccgggacggtatccttgcgtccctcgtgtggacctgtccctactcttatcctacgtaatccccagtctgtgggtcccctcctatcatgtctcagctgttaagtccccattgcgaccccttgcctgtttgctcacctgttgaccatttcggcgggtgaacccttcatgcggaacagacaaacggccgaaggcccacttgtatggccctctcaccccatccggtgggttccgtcgcagcccaacactcatgaggggtttttggatcactccaacggccctttcccatgtagacttgcactccgcgttgtgcgccatgcgcggggctctgtctctgggcctgatgtctcattactgggcgggtctccatccggtcctcgccgctagagtcgagtcactgttgttctacgaacttatttgattagcgcttggccccagtgctatttgtctgtggggtccggcctgtagaccttctgatttgctatggtgttagagcccggacctgtaaaatgctacctcttcctggcttgtatgcgcgggccgtgcgtttctgaaatattcgggagacttcctcttaccccagtccatcgttctgcctacacggaggcgtactgtggttgatgagctcctactccccctgtctgtcgtccagacccccggnnnnnnnnnnnnnnnnnnttagctttcagtcgagtctgttgccccgctcggacccaaaggccctccgagacagtcagtacgctggcggcgtcccgagcctctcgacgtccctctcccgctacgcagcccggactgagcgtttcccagtcaggtgcnnnnnnnnnnnnnnnnnnnnnnnnnnnnnnnnntccttcttctaataccgcgccatgatcctcatgatacgaccggagtatgcgctgcaatctcctataactagacctctggcttacaccttccaacctttaattatctcgcgcgcacctcatgcccctcagtcgctcctgtagaccctcactcatctaatgcctttagacctggcctagagatgttcttctctgccaagttattattaattgaccatcttccatgtgtatatttgagctcctcctctgatctcacctcaacaagcagatcatgtagcattatccttcattcccaatcgcgttcaatttgcctcgttctatagtcaatcctttgcctagccgacttactcacctannnggtgctctgaagcgtttctaccaatatcatccccttagctgcagttaagtctctgctaatacagaagtgctattcttaatctgaatagatgtgttgaattctaacctcacctaggctccgacccaggtctcacaatagttttggtacgtgtgatcacggccacggtgtatgcgtacaacttgtacagtatgccttgtcgtagcacacgccggggggttagttcaagggattccagtcttcttcagctggtcgtgaggctcgagtgaagtgcgaacatgaatgtgcggggggatagatcccgcgacgttacccccctttcgtctctcttattttgtctgcgtctcctgcgaaacacagcacccctcgctgctctttcttctaagggtgtcacccataccgaacagcaatttgagttgaatagccacccgtggaacacattccccccaccagaaacggaatgaaatcgcgcccccggactgcccccagcatcgcgatgcgtgctacgcacgatgagacgaaggatgaatgcgaacggagtagcttctagaagagctacgtccccaatgtcccgattttgcgtaatcgttttatacactatcattgtgtaccccttttcaaacccacccatccatactcgaatatttcctcattgctaccgtcttaactctaactatgacaattcacaccggtctactgaggcacctcctcctagtaggatcgtcaactccacaaccatcgtagctactcatgaataaannnnnnnnnnnnnnnnnnnnnnnnnnnnnnnnnnnnnn----------------nnnnnnaggctacgaacaagggtggggcttgcagtcggggataaagagcatgagtcgggccccactagttcggttgatagcttgaacagaagggtggtctgtacccaccccacgaccccggaccatcctcctgtctgcgatatggccgccacagggggtccccacggactgagctatacagcgcgctgtgtgcggtaagccggacagtggtctccgttactcccagcgccctcagtgacggggcctgaggcagagcggtggtcgtcatggaaggcgagaatgcgtaaaaagttcccgccgtactaagattgagggagccccagaggggggtagcgaccatcgtttggtgggagactgcgaggcgggtgggagcgccattagaacgttcagttagtactataaacagcggagtcaatgctcgcagtgaaatggcactcataggggtgggccggggtagcttgtttactagaagtaataatgttgtagggcccacgcatggagtgagacgggcagggggtggtctccgcgttggtgaacgtacttgtcctgtttgaccgcttagatagaccctacgtgtgctcacccgtagtatgctgttggttggctcggcctcctcatcttcgggctccacatggcgtcgcctcggcgcagcatcggttgctttgcgcctactttctgtaaaaagtgtgcacaccacatggccttggtgcgtccaagcgtggtcagaattcggactcacgcattgtcagatacgcccagccctagagtacaggtgcgtgcgctccgtgcgtactgactctgtacgatctcttacaacgtctaagcatcgtagacctgtagtccttaattcagctcaccaatattaattctgattaaaccctaacacatcttccccactccagcgataaacctaatcttctatatctaacccaccgtttagtagaagtctgagtccggcaatgatgtccatctccccaatgccgaggtaggctgctgtcgaccatcggttgcttctgctactgtcgacgagtcgcttcgaagccatatgtatggagcaacatgaggaaaggtgttaggcaggaatccggcccaaagaggtcagctccccggcggtttatctaaagaagccctccctctacgggagtggaatgcgcggaagtatgcgcaaggccgcaaatctcgccttcggtagttactcctgtagccctctttctcggaacaccccttcccatgatcacgatcctgctccatcatctcttacgattcaccgaccatctcctaggcagtgcaacttcaatatcgtatcgtcagatccgatttcagcgacatggcgctaataaccatgccatgtgtcgctagccatatcacctacaatcccatgaaaacgtctgaacatactagagaataccatttaactcccagcacaccgctgaaccctgaagggccaatgactaccgaccgactttcactcgaaagtaactaattacccacacgtctgccgctaatcagccctaactctccattccggactcaacgccacgcaaccagttgccaaccaaccgaattccgcatcacacgcgccccgcgttccactcaacatcggatgccgtatttatgctcgggattattagcgcggcgcggactccgcacatcaaacatctcgaccattagtcccgataccttcacgcgtgtccactaacaatctttctaaaagaaccatatttaataagatgttgtacaaactcatatgctttatatgaccaggtatttcacatctcgccaaccgcatttacgaacgagcgaagcgcattacagccagcacttctcacggaacacatactcgaatctcagcaagacactcaatttcaagattg-ctaagtgacctgactgggcggtggatacgtaatcgagagccaaccaagcctagagcacccacgggctgttcgacaagaggacgatgtattnnnnnnnnnnnnnnnnnnnnnnnnnnnactgtgagcactgaggaagtttgcttgcaaccagcaagtacgcggcgggtagtgtacatctgctcaatagggactggtgggtgagctagggcgtgatcctgtcggggtggtggcagacaccacatcggtagagtgttgtgagtgcgcgcaagagacttgaagaaacgccagtctgtccggcttgctcgttttgcgcatgttggatgaagggcgtttcgttgactcgtgcccccgttggtaagtatgacggacacatcggcctgcgccaccgttacagatatagtacgtacacggaatataacgcataatcgcccgttctcccgttagatgaacatccagtgtagcaaccggcatgagtgcagaaaggtggtagagagcgcagggagggcggatggaattcgagcatgcacattgcgacagccacgtttcacatgctcatttcagcctctcctgacagtggcggatctgtcggtcggcctgatcccccggctcgtccttttcacgttattgacctccctactttgccacggtcgtgattacgcctgatggacaagcatatagacgatgtgatacggacagttgaggtacttggtgctacgcgggtccatggccgtcgctcccagcgacgtagcggtgcactaatcggactaccaactattcagctctgcataggcagcgatcatctcatcgagtcggctcagactccactcaagtgcgaacaatgcctcgggagcctgcgcaaatcaacttgtaaataggataactctccgtacgaaatgctggtatttaaatgcgccggttgctgagacggtacttggccgatctcccgaagtcacctcgtctactttgctcgtcttgagtatgggctgttcccgtacattcttactcggatcgctatccgtaccgtcgaccattgcgtgtcggccgccgcctggactattacgctctcaaggtgctctgcctgtcacttatatttatattaacgccaaaggtcggaagtcccgtgctgaaagattctttcactgacgcgtctaacctcgcataccgctatcttttccgcttcgctgcccctgcttctactcgcgttctcatttacactccgagttgccgacttttgctaagactaactgtggcttctttactgttatggtcccacttctggctcgcccctccgctaagctgacgttctcgggttatcctaccgcactttgcgttagagctgcatgaactactggtcgcttcctcgccctaattgtaggctgttcgcattgtcactaccatctgtgcccgccataattatcctgcatctnnnnnnnnnnnnnnnnnnnnnnnnnnnnnnnnnnnnnnnnnnnnnnnnnnnnnnnnnnnnnnnnnnnnnnnnnnnnnnnnnnnnnnnnnnnnnnnnnnnnnnnnnnnnnnnncgatacgattaatcggtacacgcggttacgccgccgtataccaatcatattgcgacggggagagctaaataatattaacacctgccggtagcatgttttgcgctttctgttaccgcttcagtgcttttaaactaataagtaattcgttccgcgccagcttcatatttctcattacaatcgcgcccatatcttgcgcttggaagcactcttccacaccgttctcggctgggaagtggtgtctgccctttattgcttccgttgtaccatctctcatagctttgtgactgtctgttgtattggcgaaatgttctctaatgagctcatgatttaatctcttccctggacacaacccagcgcaacggactatgctccacgatggctcaccgggtaacgggatactgtcttgcggcgggcgagggctgcgcaagatggcccaacgcccatgatccggccgcctgtcacaccattgagtctcctttaacgcagccgcttccgcgaggcgcgtgttggggcctcttcaatcccctggcaaggattgcgcaccccctcgaaatgctggacgctatctctgttagagtagcgtagggtttccgtagattgccgcagcagcctatgacgatcagaggagaattgagggttaccccgaccgatcctggaatatcgaggcctccacttgcgaacgattatccataaatccacattttcaacgtttagtattacctgcggagcgccttcgcttacccaacaggggtttgcgggagccacaaacagcgcacagggcctcgacagatggtctccacacagaaggctcgattgcggctcctatnnnncggtcccagtctgcagtttggtcggggcttctttgctgtagcgagcacgctccgtctcgcataagcgtccgccacccatttccgtcgcaccgcacgactcgtatcggcccacttcgaccagtggtgccgcgacactccgtctccggttggcatctcgaattcgcccctcgaccgccattatcgccatggctcacgcgatacgagcttgacctgatatgctcacgcgtgacgcactatcggtacctctgcggcgcgcctggcgagctaacccccgtccgacgttgccccatgcgcaaccctcgggggttggaaccgttaaagtatcgattgaccccagcgcttgtgcggtcatcaacgtctgtacgtttggcaggtcaacccccatccaccatggatccaccattggcgacggcgggcgccctgcgcttcacacacttgcgactctgggggttaggaatagcctgtccttccgctgctataacagcacatgcaaacctacgaaatttgtgttcactgatacgccccgcatttctcgcgggatgaatctcgacgtagtgagtggttaggggcatcgcacgagtgttcgcccctcggattagtggtctcaattccggacccttccctgggcgagccatgttcgactaggagactcatcaactgcgtctggtcgtcgttccgacccatgagctgcgcgagtggacacagttgctggttatgatgctcgttccgtagactgcagcttaatgaagtcccatcttggcgtcgctagtcgtcaaggaactgtcgcccaacgcaaacccctatagtgccggccgcgcggcccacaccgacgacgaggcgccattaaccacgccacaggggaccgccccacccgcgccggtccgtattcggcccgcacccgaaggccggacttccccctcatggtctannnnnnntttctgagaattagcttcacaatcaagctcactccttaagaccacccttccatctgatttcttttataactacttcttgccacctccacatttcatggagacagaatatgttttgtcattagcttactgatggtcctagatttacgtttcttactaacctgtggttcctgagcgctactttttccggctttcgagtgggagataaagttaattatttgaggtttgggggcatacacattttatacagtctcggttctcaatccctgttcctggataagtgagactttacacgatatccaccgtagtgctcctgattcaatctgcgttctctaaatgttttggcccatttggcttttcggggccaacgagatcaacaannnnnnctgacgaatacttgcatagagtaccgcctttctcatatcccacgaacgtttttaatctgagagaacacctcgcgggaaacgatcgcccctcttaaatggttctccctggtaatcccttacccgctaaccaaataccctcgttgtacgctagttaaatcgtcgccatggatatgtttgacacgttctctatgcttcgcataatgggtcctttgcctgtactggtaccgactgctctacccacgagttagcaccgaagtctaatggctcactcccctcggggctcggtgtcgcctcttatagtcccccatcctgtagatacctactacccaaataatcactgatgtaagtgtgcatcccactccctcatccctgatggtccctcatttgaaaaatgctcgtgcgtggtcccctctatcctaccccatatgaaccgaccgcgttgatg-atcgtgttatgtagattaaaggctccttgagtggtacgccagaaactgacatcgacgacctatgccctccgcctatgcccagattgttcggcccggcgtggtggctactcggcgacccgctagcaggaccgcaagcgcgcgctctcagagatatagtgtcacctgcctcatccttgtcagccacctaataataggataccctgtatcgctccttccagaaactcttcctcaagcgattgccgtcgnnnnnnnnnn----nnnnnnnnnnnggtcatctgcttacacagtgattgttgtcattctttgagtttacaaaagatcattttcgcccagcaggtattaccacccagtgttctgtcctatccccctgcgggccctagctagcatttgctagcgcctcgtcctccactttggaaatatgctgccccgacggaactacttcgtactgcgtaaatacgggttacccgaatgcgggtacaggtctccccgacatactaagaacggattccgcgcacacccgttctctagtcgctcctgattacagatgctacgcaccgccccttccctacctcannnnnggagtagggggggaatatgtgggactgggacagatcactcataatgaacgtgctcgcgggggacccatcctctccccgacactgctcattacattaccggttacatgagagacggcgcgacctgaacgtgtgctcgttacttgcaaccgtgagcccctgcacacagcctagctttagcacgagtcaggttgcagtctcctaacgccaggtgcattcgcacacagggagtaatacnnnnnnnnnnn-----nnnnnnnnnaaccttctcccgctgcctttattgacccacttttgcttacttctaccctgaccatctcttctgttccgatccctctaatcactcctcctttttgcttacacatcttcactcttctcgtccctggccgatataatccgagccgtaaagcttcatctgggtgtaaaaggaatatgccgggcactcgacgaccgacgaccaacgccggccaccatacagtaccttggattaaggtggggcagtcccttcagggatatgacaccatcaatgcctcgactatgtatgattcttgggagcattgcgggcatgcgcatacgtcccatctacaccgcgccctgggctattttgtctccccccttagtgtttccgctggatagtctaagaaggtcgattcaagaaaagaagagtagccagggtgcgggtcaacgccgccggcccagtaacgatagaataccgtctggcccacacatagcgatctcgtctttgagggacttattgaacgaaggactggcgcgcaccaggacggagcatgtctgtaaaactggctgaggtagatctgtgtttcaactacatcaggtggggttcaaccgacaaaggactgtgtcctgaccaaacccgggtgcagcgggatcgtgtaaacggatatgatggttagaggtttttcaaagtgggtattgccgctagaagaactaacgcttgacggtccagtcaacgcacgggactgcagagatatcttgcaacaggttggtctcccacgacccaatctctcactccgaggtagcgacattaagcatatcagaaagggggtactaccgagaaaaagatccgtaatgcagaaggtgtttcctctggaaatcggctatgcaacggcgggttggagcaatgttcgggcgacctttaccagccgaccaactcccctgcaagtatggtcgccccaggccaactaaactacgtgctcctagacgatttcattacgtgccacgcccggtccttatctgtggtaattctaaagccgtcgggagcgaggatatggtaataatataacaaacatgccgcctgtctcgtcggacgtggggagtcccgagatgctgcggcgtctgtaatgactagaggaccagaagagttacgtgtccttgttaacctgccctaagtttggatcaactaggttctaagacctccaggccacgaatacccggtcgtggcatcggtgaagataatgctaccccgctcccaacaccgttagnnnnnnnnnnnnnnnnnnnnnnnnnnnnn-----------------------------------------nnnnnnnnnnnnnnnnnnnn-nnnnnnnnnnnnnnatagtgccgagggagagggtgaggtctccgcttatcgtgatcaactgaggtcgaatctttccgtctgcgctgtgttgctcggcggcggcgctgcttctcaactgtcggccacgaacgagccttggtggcacaacgttcgagccttcttcagggtatccttgaagatgccgattttggtggctatctcagtttgtgtttattggcgaaggtcggcgctctagccatcgccgttgtgcctgatttgttctcgctgatcgccatctggtccgggctctaatatctgaggtcatngtgcacccctaacacccaaagcatacagtgaaaatggtgcacatcacttttattctctcttgccgtctccaccgcggcctccgtttgatatacatctaaaccacagagtgaagatcgcccgccagataacagtactggtagccaacagtcttcatccaacatatatgcaaagactaaaagtttttcaatgttcgcctgccattcgtaagcaacccgtggtgtatcagttgatcataagcgtcgtcgtacccaatgcaatcattcnnnnnnnnnnnnnnnnnncggtcaacatagacctagagctataggggcgccacgaaataattctcgggtcagaactttaaaannnnnnnnnnnnnnnnnnnnnnnnnnnnnnnnnnnctccttccggcctccagcaggtgaacacccagcactattcgctctttaccccctacccttttagtattttcagaccaccgtctaaccatcggcctttctagctagcgccgccctaccctcatattgttgcctgcatagcctccgtctggggcaggaaggccatagcggcgtaaacggagtccagtgaacagttacatagttcgccaatctggggcaaccaagacatactatgtcaggagaaagctgggcactgtctccaagcggcgcctctcccgtccgtgcccgctttcgttttatgtgcccagccgtccctcccgaccattgcgcttttagcccgggggcttagcctatccaccccccaagtgcggcggattgtcgcatgcctcgttagggaagactacccccgccaacctggccacacatggttccgtctccatggtctgctcggccgaacaaatagcgtgacccagtgcgcttgagaatagctgtcccccgtcatgctacatgaccagcctcacctcgaaaagcataccttccgctactggttccacacccctggctccacggccaggcctccgactcaccgctttgaaacccgacttgttatccaaaagaatgttatggcctaggaccctgtcggaaacttgcgtacccacattcattaccggcattcgctctgcattggtcgcgtactcccgttgggtatcccaccacgtttccgctccgtctggcttcgccttctcacatagtgtccctggacatatttacactcaaatgccctagaagacagtccgtgagaaaatccccgaacagtccatttccatctggacaacacgctgtcgggaggcgctagcccgcagacataagggcccatcgaagtctggctcgtgacgccaagtcggaaatttgtacccgctctcaaatatgaacacccgacttaacacccgacctgaagtctgtcctaataggactaaattcccagtcaagaggccgcgagaacttgcaacgaaccttttctgtgcgaggctaagtattacatgtcgttcggagcctagcccgcgcgggggcttctactcattagcacaggatagcgcccgcggctggcgagggtacagtcccagtagggtaagtaacaaactcgccagctgtctggagggtgtgcaaagtccgagcacagaggagtcgtgtatgcggccgtagtctggaagtcatagacacttcactcttncatgacgccgcctgtgctcataaatgtagttggctcgtctaaagctgatgcgatagtgccgagactcgacgagcataacttgcgatcttcccccgtgtggtggttcgccttcgccgggggacgggcaaatgagaagagacgccacccagggtgttctggtcgccactagcgtggctatcacccgagcggttagatgtagcatcagaaggatgggtagctcatgctagcctcggtagcagtaactgcaagccctcacactcattgacgctgcttgcgtgatcggggcggcaggcttcggagagaacccattgtcggtatgcctgaaaacccttaccagatgattcgctcatcgctccggagggtagattattnnnnaccccgatggagagaatcatggagtccgaaaaagcgtaatgctgctctcctggaccgaacttgatagtcacggtggcagacggccattagtaagctcccaacgcgggcgcagtgaccggactttaggaatcatagagttgattgcaaacgtggctggccccgcaggccccaaaagagccgaactaaacttctgtgcgctgatgaatagtactgctgaggaacacacgcgagaccgacctctcacataccggatgaacaagacactccgccgccccaaacgctnnnnnnnnnnnnnnnnnnnnnnnnnn--------------------------------------------------------tgtttcgggcatcggctgacttacctcctctaacccccctcgcagtgtaggaactctgctaactacgcgcttgacgtggccccgcacataaccacaccctagcattatccgtgcatcccatctgttttccattacctggctcaatctaatcgccccacactgcattatagttcaccacatacgtcttcttcctaatcaccccgcgtcgaatttctgtctgctaaaatgacatcgtatgttcgccatcgatcactcatctactcttgcacgtagcgttcccctttgcttggacttcccccccccattgccggggtacccgcgtgcgtccggcctctgccgtcgcttcccccgcgcagtcacatgtcgccctgccccccacagctctcactcggatctgttatcacatcgaatgtgccgctgcggccgcttttcgttcgggtagcgtacccggattcattatagtcacagttctacctgccttcttaacaccccgcagctgcactcagcgggctgggccgacggttcccacttattggagaccagagcgagctactacctacaccagcggaggaccaacaccgcactcgctccaatatcctttaacctggttcgcacaaaggcctatcacttagttaatatataccaaaccatactggcagtaggagccttctgtcggcattcactcctccgcttagagagatggatttaagcgaacatcgtgcatgcatcactctccttaccctcagtgtcctccaccttgccaaaacccgccgcaagaggtgccacctctcgatttcgtcctttccccataattttcgtaggttgactcctcttctatttcactattgcctctctgaattctttataaatgcatgcatttgatgagatagaatacgctgcgaactctccttgctatttggctacgactccacgcttacctccatgttctgtggaatttgatggtttaaaactcctctactgataatgctttcatctgtttccgtatcagcaaccacaacctctgtccgttccgttatgagagacttctacagaattttgggactataccgatacccagcgtcttcccagtttcgctccgggtttatcggtcgtgacgtgcccccccttatatcgataccccagcggatatttgtaattgcgtattatcggtaccacgatttgggcggcctgtcctgtcgctcggcacaagtatctcgtaagaagaagatcctcggtaccctaaatttatacccacctataacgctctggggattgcattttgtggccggtttgttgcgtatgggtttgcgggtaccaaacaggcacaaaggcgtgcttcctgcaacaccccgtagtctctgacacacgtgccgagtcctgacgcatagtttaatgagatgagcattgtaacaactgtctaagcggtcgctcgcctcgtatgtgaacacggacccgagtcgagtgtaaggggagtaaagtacgctagatctctactactgaccagactccgagtactagctagaccaattcacggtactgtagcgacttgccagtccagctggcaatccgccgcagcgtgtagatgtactcaggtatgttaacgtatttaattatacgaacgcatcgtggttggagtaatcattgacttgagttcctcttttcacctacggacggttgcttcttctgtttcggaataaaatagatctgggactaccaagcgtcggtgccagtgtcgtatgttaattcccgtccactcagcatttaattctgtgcccaaacctgcgcgcgccgcaattagggatgcccatgccacccccaggccggtacttcgatggacacaatgcgcccgagcatgtttaaaccaccaacccgttagtgcctccacgaggatgaccaactcgaccctctgccgataactgcttcggccgctgttttagatgacggacgaagtgtattaccatgcgcacccattccggtgccggctgacacccgtcctgttaatgaattctgaaattattgtcaataccccgccaacgtatatcgaggtagttacgtgcggccagagcgttcatctatcttaaacggtaaagtaagagttacaactgattacaatgagctaacaacatcccccactcattactacaaggccacacactgttccctctcattcgtgttattaccagtcccctttccatgcatttgttcaactcccgttattatctctcgtgattggccctatcccatcgcagagtgcgtcttgctagaccctcgtctgatgcgaccagtgtacggccccaacacgagctcaccacatcaatgctcgttgcacctcgcctagtcagttatttacattgagttgcccacaattcccactcacccattttcgtcttttacggcgatgtctatcatatggcctaagcgacttccattctcgttccgacggtgtccttacttcccttgccaaaaccttgctactgttcatcgccggacgctaagcacacagagaaggatcaagctgcactaatgtaagtgcgctgagcaatcttaacagggtgcccagtttagctcgcggaaactgcccagaaagtctcgctgaggatagggtaccttgctaaggtcggtgtaccctagttccccgggaggtctttgggggggtccgaatacatgtgatgagtatttttgtcatgtgctcttacgccccgccttgtggtgaaggaggatatgcctggtaggagcgacacgaagccaggcgtaactaacgggggtggccgtgccgggtgaagtccctacctccagtcttgatcgtaaaaaaaatgcttacctgctatgccaacgatgcattgtgctctacggcgcgctgcgcaatccatgatatacgactcaatgcatacacgcggtcatatctctgatgccgcttcgaatgcagtgcccagcccggcggatatccgtttccaaagagaagtgacgatgcctaaatttgcaccaatgtatggacgcgatgcaaatgatgcgcacccaagcttcagcgctacccgtggcctgggtccgnacgtcgaaacacggtgtactcgtgtgtgtggtcgcgacgattaattctgatatatctgcttgcatccggcccgcgtcatctgtgtggcctaaaagatactcacatacatggacggccactccgctcgtacaccccctttcgtgccaagatggagtntcgacagaacatttgacaaataaacgcccggccgtagttctttccactagaagctaggattagagcacttgaagtcttcgcgactgtggggcgagtgcagttatacttattcgcatatcaaacgccctaacacgtgactatccccctattctctggtattcgtacgnnnnnnnnnnnnncgcgttccgagtcccttcgtccccctaccttgtcctacactctttcttcctctcccgctccccattctggccactctttcgccctatccaagccctcaactacaaaggcctgtgattgttgctactgtccagttaacctatgttctagtcattctgtcg--aataagatgcgccacgacagactgcataatttagataatcctggttggcactacgtaacagccagaacgtcagccgttggccgtgctgctgggaatgcagaagacttagg-aacaactcaaacattcaccgccctccggtcacaggactgaagtcaccgatgaggtcccagcgcgaagattctccattaccaccccacccgtggctgagattgctagcttcaacaggaatcagccaggaggggtgacataggtttctgttgaccgggttcctgtagatgaacacgaccattgacagtcaggcgtgggcttgacttgggagcacctaggaggggtcctgccactgcgtaaaatcattactggcttcccttaggggaaccaaaccgggtcaaagtgcggaaattgtacgtactatttaaaatagtgaaaaaagggccacttccgacgtgttcctgcgtcaacgctgctttatgcttaaagtggtggattcgacatgtgatctaacaattacgatctcccagcacgtatcggcgcgctgttgccggagtcctctcaaggaatggagagtggcgaactatgtgacgcttagtcgcgccttgctccagctgtgacagggcacttgtttgtgctcgacgaaatggttccaacccccaagcggctttctgagcttgtagtaatccagcggtccacaattgtctcggcttgcatgtacaaatcttaacatccatcctgtcgtcagattattaataggattgttaatggctgacttacacaagaaaacgcctgcctcagctgcctggtgttaatattcacaacaaccttaagcccttgtctaacaccacaccacacgcttcacgtgacatgcttgcgctatcacgaatctcttatcttcttcacaagacttgcctggacatcataaatgcttcacggcgtgctcgacaaacacagactaagtcctaatcccgacgcgggttacgccacgatggggggggccagagttagggccacgttttcctcgagagccaagcttgcccaacaggaccgggtgttgggtaacggacgggtaaggacgaggcgtagcgggataagatcttgggaatgccacggcggatggcacaccggggatccgagagctcaacatccaatagttcctcgttgtggccggcgtgtaggttgatcgagggtgcggaggtgacggagactggccagcagctcggccttaggtccgtaggggtccgcgcgtctaccgacacgtgcatacacggagcgtctcactagtcgtctttggcagtagtactacatttcctgcgcactaaaacagcgaaatgtatattagagagatgacgtagatattaagatcgcgcgtatcgtaaatgtaacgttcggctaattaagagagtacgccatatccggctccgcaaggaacaactcgagtgaattagtgatgtgctactttccggagaaagtca-tcgagattgagcggggttgtgagttgtcaggtattgattaccggacgtagagcgtcgaagatagacggtggagtgctctctcacataagaaaacggtatggggactctctgtgtaccgtacaggtggtgtcattgcgtaccctatcatgcccttgaactctctctgtgcgcgccagcgatgaattagcctggcacccactgactcgccggcgtcgacgaattccactcaggaactgcaggggaggagtttacctctccgctcatctggacagatatcaactcggcattgacgtactttcctcttggtcctgtcccgcactgctctgagcctttttttacacgcgacgatgcctgtatctcatctataaacgtcgagactccacatagcgacaatccagggttactacctgtagttctcaccaccctattgcgatgccacgcccccccccctaccctccaaacctatagcgtgcttttagcgagcgcttatcctcggtctt------------------------------------nnnnnnnnnnnnnnnnnnnnnnntctcgcggacccctcaggcactggtcgggcctttctggagttggtaacacaaagctcgtttgcgtcttgtatcttcttccctatccctacatgctcctcctcaaacaccaagtctccgatgcctaatatgcacacttacaccgaacatcttcccgccgctaatccggatgtgatcgacaccacgaggtccgatccggggcctgaaagtttctgcgcagatcgtgttctcggcttagttaggttgaggaaatcgggagttaaaagtgaggccatggggaccacgcgcgccgcccatggttggcgcccagacaacctagcggcgagactcccatgcatcaggttattctcaattaccggatccgaagacaatccatatagacctccccgacccgt-nnnnnnnnnnnnnngggcctacactggcactctaacacagcgccctgttacgacctgtatcgtccctcgtcgaatcgcccgacctaggcctttgtagtgcgcaaaacaaaccttgtttgtcagtttattgtagctgcgcgttaatcagattattataaggtctttaacagcgagataccgaggtataagatatttcaagttctaatgctaccttcactggacacctgattaacacgacgggatttccgttggaagtactagccggaacgacttctgtgctgactcatgtcatctgtagtcgcctggtctactgcctcggctgtaagaaagacacacggcgctgcaccggacctgcctacgggatgtaaagaacctggtgtcacaacggagtcggtggcaaaaacggttccagcttatccataggcattgtagtaaccaaaccggtttacttggacttgggatctcgtccgtcccgatcatgtcaaagccagcagtcactcagaacggctataatagctctctatctggcactttgtcaaatagcccgcaaaatttttccctgcatctcttctcgtgcccagggtcaagtgcacgaaagataagggtccatgcactcccacgatgccggggtgcaggttcctaacataagcgattgcccactattgcatcattttacagagacgacaatcaatgccgaacttcctccttcgaccgtaaggctactttatcgtcatgcccgttttggctcactcaatgcgtacagctttaccccgaggcgggtgcacgggtgagaaacttcggctataccgtgtacttcgacagggaagtatggggaccagaccccgagtccatgtagcggtgttattcactggcaagaacgtgacaattattttaatatacctctgacacacgtaggctcgataatttgtggttattannnnnnnnnnacgtactgcctcgtatttccagaacgatcgtcgcgctgtgaagtgcgtgttgcctcgagtaatgccgctgggcggtcttagagaggattacgcaactggcgtctccacatccaaggacaagtctgctccggtggcaagcagtcggtaagtctgcggcccataaccctgaagtgattagcgcctggctaggttttaagtgatctgctgcgcttcagttaaccgaaacccgtggccgatccgtctagatgctggcgccgatgtggaattggtggtacacgtacgggtattatcagcactcgggctttccagctcaagttcaaagccnntacgaagctggcttgcctgctcttgccgttactaaatacgaaggacatcgaagagatccgcgtgagcagccgtagaccgcggccctctaggccaagcaggctgcgaaggagcgttgtcagtaaacttctttgtcatcgtcaactacacactacgacaactgagtcaacttatcgtatggatcgcctggaacagtggggtctacctcctccacctccgctcccttcgcctgctcagggtaacgcccgtgccaggagcatgcagggccatcggcacttaccacgtgactttacccggtacttggcgatgggggtgagggtctcgcccactagagtgagaggggatgcgagaccgggctacccggtgaagtcaggcattagaccaataccagaaacagagaaatgcgcagtatgccgagaagcgttcctcctgactggatattcggtagattttctactcgccgtaacaaactaaagtcctctaatcttcgtacactcccacttccccggtccaactatatgatacgaagtatacagtcnnnnnnnnnnnnnnnnnnnnnnnnnnnnnnggtgaggggtacgggtactcgccgaaggtcacgtgagggcaagctattacaagaaagcggtctaatcacccgctccgtgtcgagtgaagtagcgctgtagtcacagtgcgtaggcctaaagagtgcgtccaagttcggcagcccgcaccaggatttctcagcccagctagttgtggtagtaataggatacacgctattgctggttagaatggcgatgatggctaagtccacccgaacccgagcacctgctcactctgtgccatgccaactattccttcgtttcgtactacattcgccgacgacgcccactgcactcaggcactgctctacccttagaatgcccccggccctcccgcacacagataacttcccaaccctcgatgcctgcccctccatccctatttcatgcgctggcggcacgcggagaataattgaagaagcaaagatgggcttgtgcgccatttcgtgaacattaacgacataggagggcagacctccactcaccgatttgctataatctacgcgccatcccagacccaattgagcctgcaagtgcggcggtctggtagacgccggtggaaataatagtctggagcaagtctcggttgtttccaattggcctacacgaagccgtcttgtgtgccatcctaggaaaaaaataaagagcgtttccctgtgtatttatacgtcacataagcttgatcccgaccacgtctgctgtcctactagtagtcttnnnnnggagcccgtcgccgatcccttcttcatataatacagtatctcatcacgcagcacccagcctacgcgtccgtcacaatttacctcaacgctggtacgacacgtcggtttcgcgctcggaacacgcaaatcatttccgcgtaatgccacgcctccactctcagggtgcgtgcgggaacacctccctttgtcgcacccggcacctcgattgctcccaggccagctctgcacgagccaagcgcaatgacccgtgttagttaccgttgctacgccaccgcgcttttcgcgcgccgctggcacggctacctcacccttgccttaccggcccgtgacgtccttttggaccgccccatgccctcaccggttagaccgttcgatcctctgcccgtggtttgtactttcatgtcttaccccccacccgctcgacttgcgtttctcgcacgcggtcgccgatggatcgcgtttccactcgcattccaacatcgataaaggaaacaataccggcccagcgcgtgctccgctccccctgaagcgcctggacagtttgcggagtggcgtcacatgagggtcagaaagaaggaagttaaaagaatgatacggtgaacgattgtgacaacgggtcaggttaagaaggaacacacgcaatcgagcagaggtgccgnnnnnnnnggaaaaagtagagtacttcttagaggcggggtaccctagatggcgcacgttcccgggatactagtgggatggaactaccgatgttgttcaccctgggaggggcgnnnnnnnttcgccgctcagccctgtannnnnnnnnnnnnnnnnnnnnnnnnnnnncctatgcgctacgcgtcggacctcccagaaaggttctaacgatttctctctgcatccgcaattactggtgatcacggtaattgataacatcatgcggcaagttggaccttgaacttctccgggctgacgtaggtggataaattaattgtcgttaccagctcgccggccgacatctccagggtggcattcggactggagtaggatttggtccgccagagccaaagccgcacctggctgcgagtctggttcgtaggagtatgcaaagatcccatgctacggatacggatttacggcatctgttcagcgaagtgcactcgaacgtcgcgaccgtgagcagttgcatcccaggaagtcacgaaagctgtatagtagttccagcgaggacccactcgcaacacaactttgcataggttgcgctgaagccagcccgctccaataagcgtcgtcggtcacgtggtggttagacattatgttgtctgggtctggattacgtacctccttctggcgttcgagtagttcctgacaaaccgtcctctcctcataacctgcccctaggtcggggattaccccagtccccctgcttgaaaaccttgtagggccagacgcgctgtcgcataaatcccaggcctttcggcgtgggcaagcctccatacctggtccgatcataaatcgcccacaattaggcgtcgccatactacatcaccccggccaggaccgcctctgttcaactcgataccntctcccatcaaccacgtatggtaccacatcctgtagcaccctccgggagccgccactccaagtcgttaaacattctttggacgccgataccggcgcatcaatgagaaccactgaagactgtgtaaacattatggaccccgaccaggccacagcacccgtattgcatgctctgtctacttaatcctgttcccacgaatccggctgcacttcctttgagtctcagttgtcatctccacacagggcacgtcacacaagagttacctgtaccgacatcacgactgaaagcggctcgcaccggggctctgacagaagaaagtacttactcttccgaccacgagcaggcacctaccgcaatttctgccccatccagagctgagtactcgcaagcctcagatacatggaaaaacgataggatcggaccccgctgagcatatgtggtaacactgcgccgatcgtaatgaccagggcacgcgcgttagccaactatcacatcctcactccggtatctaccccccactcgtgctcggcgcagtacccaaagtagttcctgccttttttaacgttaacttcaagcgtgtcgtgtggagaacgatgccccggtacctcgtcaggcgtcttgtcggccgccccggaaggtatctcaccacgccccatttccgaccacggccctgctccttgggggtacggccaacgttttccctgcgctctgtttatccgtactcatttaatggtttcgttgcagctcagaatatccggattgcctttcttgctcgcacaccgtccttgttgattccacattttttgttcctcaccttaaccgcccattcacaagcaacctgagatgcaccccgccactcgaccctgtcacgacctctccgctccatatctagctgacaccgtagtcacgggaggcatctgcgagacataagaacaaaaaagctgtgcataatggctatggggccaggggctcctaccacggttccacaagcactctgcgaagaccctgcggcattaaatataagttatccgctattagcacgggtctcactatccccacctagatcattattcccacctcccgcgcaccactnnnttgcctgcagaggcccgcaacggacgtgcaggccagacgntnnnnnnnnnnnnn-nnnnnnnnnnncgtgctaattacccgaagcgaagtaaactgatcacgggagacgtaatttgaccatccttgaaataattccggaggctgatcagtaggcgtcaaaagcagtagcacacacgctaaaaggtcagagaaacgtcgtatgaacggcgtaaccatttgcggactcattagttgtatttccattatgttccctcccccatgccctcatttcaacattttgcattacattatccgtcaagacaaggggttccgatctcgaaatgcagccccgctagcgcatatgcggcgacgttaatgaactacacaatcgtcgtgagtatggcacgtctaatgtgagaactaccgcttgcaagctgttaggaccccggcacacctagaccgttatagattactccccgtgtcacctcccccgggcccgctcccttcccacgccccgccatttccgagactccaacctcgcgaaaagcgtcgc-ttaaaatcatccacctcttacacccctaaaggcgacacgggtcatgggnnnn-----------------------------------------------------------------------------cagctgcgtccctccactacctccaccgcgcacagacaacacagtgaacccgcgcgtaagttacagaggcaccgttgcgaatgtgggatctcctaacaagccctttggttgccgtattagaactaaagctgtccagatgaatgccgaaatcttgtttgtcaaccgggcgggcatcagaaagaccaccttgtgatgttgcattaaatatcccaacgtgatgcacccaccgtcacctgcggcccgagttcgaaagttgctnnncccttgagctagccgtccgcgactagggttgcatttcaccgtactgcccttgcacttaccgaccgatggcgtctgtcctctcgctttatcctgccgccgaagttcttgttacaattagatcgtctgacactttctcatctagtctcactaggatccttgaggtgcctagttcaatcttccattttgtcacgttgagccgcaaaatgaggttctggaacatcacgcctcgcgcctaatgttggtccggcctaagtagcccgacagaagctttgtcgctgccgcttttcttcagccttcgtctcttgattcttgcgactgctgatctcacggtcagccgcgcgcccacttccggannnatgagagacaggggcggagtgagccgcagccggaaccgaaaaagctgtaaagcggccgggtgattagggggtgagtgcgttagtggggaaaccttcgttgagtgtgggaaaagacaatagggatttcaagagtcgctagtacattggtatcatacacaaactggaagtgcgaacaggttactaccttttagggtaccaatgggagcatactggtgaccgcttgccagattcgaacgttgaaattggtgcgcaatacagtaaagctatgaagaatgtgcaaagacattcgtcaccgagcattcacagccgacgatggaggtatcaggggccccagatactcagagatgtatattatgcaactgcgtgggagtgactcaagaattgtatagaccgcttgagggagacaaagggcggatgaacatataggttcagacaatgcctccgcaagagcggaagatatcagtgtgggtcgttccttccctattgaattgtgagctagattggaaacattaggtcctgtcggtccacccattgggcacggtcccggcttcgtgagcatgacacctccccgcctgatccttccgtaacgacacttccctactatgcctcgcgagggctgagtagcctcccacgttctgccccagcgtctcaatcttacgaatcccccgaccaaaaacagtcagactgggcatgtcgctcttatgtcgcatggcatctcccatatcttgctattccgacctaactatgtctcccagtgacccttttgtgtccggnatcacccccccttgctcctgcgggacccatgattattgttgagagcttcataggcaacatagacgcgacggtgccgctctttgttggacccgatcctacccagtctcgcagaaagattgcagaacctcgttggtataaaggtcgattgtgacacctgaccatctctttacagtaaccgagcgaaccgactcggtttaggtggccgtgttggtttgtgcgcttcgttggtactatcctcctggctcacgaatgagttcatactactttcttcttcatattaccctcgcatatgcaatttcagcgcgccttcatttctaataatgtgtgtcgtcctcttctgcgaagatggacgtccacctacggggagattttcatcattgtcattgtcttcagtcactcgcgactaactataacacttgaatgtgaatacgatcctgtgcctgactccctcccctacccctagtcttctgtgctatatgaccgcccgtgccctcgagccacccgctcttgccccttttactcataagacaaaatcatccgggcgagatggttatttttacggcccagtaccaggtgatccggcacgattcgcgtagttctcattggtctgtcagtccgagggctgaactggccgtgggtgtcgcaccctgacttgatcacgacacttacgtaatactagcgaatcaaatagagcagtgtaacctacaagctagcctggctaacccgcttctgccgtcgcgcccgaccagcccaacatgaccgactggcacagacacaacaccggggagacattctccgtagctcactaggccattgatcggagcgctgtcctgcgcgcgccgtgtagtctacgtctcagttagtgttcttctgagaagcaaccaacttgggaagagtagtcagcaacctatgattcctgggtcctttaccgcattcgtctgcgcgttacttccgggagagatctacgnnnnnnnnnnnnnnnnnnnnnnnnnnnnnnn----nnnnnnnnnnnggagtctcccgcggcgcgtactggtaataaggcttgggcatgcaaatggagaagtagaaggtaaaacaaggttcttgagctcggcaagtccccgcggtagtcaaggagtccacggtatcatactagggtttctggtgcggaccacacacactgtgcacgggagattagaagctttgtacagggccaccagagtccattgcaccttcatgggcatccgctgcagtattgcaaatgggttaacccgtcgtaccccgtgtaatggccattgatttcacctaagtctccaagaactctcggtggccgcgccgcttccttgtcttcttactgtgggtgatctctacacgccaccctcataactgtcgcacacgtacgcccattaatcttatcggtggtgcatcccctgccttccacattcgacgagtgcacataccctcacaacttcctcctggccgtggtccgtcgatgcccccgtcagaggcctctagttactaccgacgaaactctcatcttccccctccaagtcccagggcatatccccgctcaagcatataccccaccgtacaaccnncatgaggagaggtacgcggcaacgaacagctcacgtagcgtccaactgttccggtagaggtgttgagtaactgcacgtgcttcgcttaatcgactaaatatcagagcgcctcctcgaccgtagtcggccctgatgtactcgaaatccttataattaggccccgtcgtatgcgtgatcttaactaccccacgccatatgcagtggtttggataaaactccgcatattgtcgccatattccactcagcctaactccctcctactttattataggtttgaagctacctccgcatgcccgctattcagtactacatgctcgggcctaagcgccagtcacacatatgtaccacttcctgcagtcggttatggtgttcttgtcatctgtatgcttctcccgctccatgtctgctctctgcctcccgacgttctccctctgcggcaagacatcacgctatccccccgtcaccgctaatgcgactgcatcctgtcgccccgcaacctctttttcgctcgtagtctcatcactacatgacatcacaatttctcgcagcggacaacttccactcactccnnnnnnnnnnnnnnnnnnnnnnnnnnnnnnnnnnnnnnnnnngcgttttgtccttcgtaaaaggctcagccttgtatacactttcgcatagtaacctttactttcaaac-cttcctttctcaacgtttttaatgctgtcccctatttcgctgcatgatttgcgtcacggcagagcgccgtccccagcgccggcttgtaggagcgcacttggacagccacggtcatgtgacggggtattggagaggagcccgagatcaacttaacaccaggcgcagaccttgcgagcctttattcaatcccctcatctaacggaccgcgtccctgcccagttacactctcgttgccgccgcacacaatttcaccatgttccaccactaatgtggagtactgggtacacgttataaaattattgctacaatgcacgggcttatcgctgtgtcaaatgggcacatccacccgactgctgacctatcgaccaccgctatgttgccgcccccgatcctcaggtatgtcaatgatctcaaagaatttactgctgaaagtccagacacgtcacttaacaccccacactttcttccttttaatttaacacgtttggtctgacccgtgtcgcaatactgtgtatttacccgatccacacaagcagtcggggtcagtatctaaccacccgcacaaagaactcctcatgcccacgcttcgtcccgccaatgcaactggcgcaatatactccattctgagaacatgacacgggtggcgatcctccccatggggtatgttggggagtcctctcgcgggtactgttaatcaccgagagttacgcaggagtacacaccgcttttcggccatgcgagacacagcctgccgtactcgccatgactcccgaatcttgttggatcggcaatcaatggtatctcgagttccgcgcccgctttgttcggttgtagtatccttcgctatactcatagacgtgcgcaagcacgtgacgcacgtcccgaccggcccctgaccgctgctcgccatatgcacgcacagtgctttcgtcccatatacggcgtgcctattcaattatattttagaaaccatagttaagcgggtagacaattgacggccaacccagagtgccgtgctttccgcccgtggtccgtgcggtcttgctctcaggttgcatccctactgatatgatggaggtaaccgatcggcggagcagagcgtagaacctccgcgtcgctgccacatgccccccatggtggctagttcatgaagtcgcagcccctggcccttgtgtagcccgcacggagaataggtctttcctcggtttatggcaccaagcttgtctactttgccgtaaatctgtgcaccccgtacaataccttcccgccgcgagcctctccgtggacctggccgttcaaggaccggaacagcatacacatcttttagttactatgtagctattagtacctgctttcgcaacccaccgtacacgtaaaactccaccgaagcaaccgtgcacgannnnnnnnnnnnnnnnnnnaacatctgcgccgcactcgattgcgcgagagcgcgcacgatcacggacggagtgcgggcgctccagccatggaggatagtggggaacaataaggcacgcaactcgcccctatttcccatgctgtcgcttcggcctcgcgtctagtacctgtctgagatgatgattcgcgttgtgatagtgtatagagtgatcctgcacataattcccctttgaaattctgttctgcctctcgcagcttgaatctgtcataccgctaatgtctgctcttgcgtgcgaattcgggacctgctcgatgattggcgacctgtagatcaacataaagtacctgttcgttcgacgcgaacggcctggcgacttgtgcacgtattcctcggcctcactccgtcccacaaagatagtttcgtgcgttcccctcgctctcccctgcgcaccatcggatgcgcctcttctagttgcaactgcggccccctctgggcccgctatgcaccgctcctcctcctttcccgtgaaaccacacaaaatagccacaatttgactaggcaatagctgcctgccgtagctattctcaaacattccagtattcgggggcttctactgcaaacctagacacgtattcaggggcgccgttaggagatcaaccctctcgcggcctacgagcgcgaacttgccagcgacgattacagcgcagtatacatttattaacgggctgtcacttaataaatagatctatgcgaactctccgcacctgattgtctctcgggtcttcacccgactaaagacttgttgatgcccaacgcccgcagcccattctcgactcgcgaatcccttctcgctatgcttcgttcctcgcaattccctccggcgagtcgactgggtaatacactatcacctcgccgacgcgcctccactatatcgctgacgtttatttcattctatccagggcttctctcacataatgcacgtcacgttaagcgagtggtataccgaattgcttaacacaacgtccgtaacgcgcgaactcaaggtgttggtggcgaagacctcgttaaacccgaagataagtgccccataggcattgagatggtactgccctgggctaccgtgaggcannnnnnnnnn-------nnnnnnnggtgcagctctcgggcgcgcgttgactgagacacgcaagggcgcacgatctaccgcgttcggttccgcgacgggccccaaatttcggggtcgctgacattacataagcattaagtaacgaacgatgccaaccgagcaaccacgcaagcagtacggaaacgcttgggtattaagctggggtggtgtcagcccaaagggccatacaccgttaacaccttaggtgtatgtggcagcccgctatcctatacagtacttcaggacgcgggataggtaattccttccctgacccgactcttggtgtccacgtctgaaaaggttaatgtcacggtcaaatatatttaggccatgttaacgtgagcagcctaggatagctgagatcgagcgggctgctcgtacacactgcccgccgactacagtctacttgtgacacaccgcgatagcgctggggcactcggtcacgactggatgacgatgtggtcctaagtatcttctacccgggtcaacgtcatacacctttaccttgggaccggtttgcgcgccgaacagcctgtttttgtcttgcatgtttcgtgacttggtagtcactattggcttaccctactatcagcgcaccgcataacacgccatcaacccctcagttcgatcctgaaacctggacacctggattgacctggacctggctaagtgtataatcggcatgcttcgggtctccgagccgatacccttcttacgtccctcgtcccagatcaacacacgaagcgccctcgtatgaaactcgcgctagttgtcgttatttcgacgcataagtaataacaaggcacaagcacgggacattgacaagttaaggaaggcgacccaaccagatattggcagcaagtgtttttaatttgccctgctcgcaccgatggccgggagagttgataccatcctcgacactaccctgtgagctgatgcattgggcgattaagatacacctttggacacaactgtccgtagctttcgtcctacaaatctcacacggccaatcctagtgactgaataccctcactactaacgactccgaatacccaaacctccctacattggtcaatggtcagaacggtaccgttatcatctctatgttctagggttcagactcccgggacggcaccgccggcgagccattggtgtcgcgtaacacgccgcactatcccgagcgcgctctcccctgcagctctaaggcgttaagctggcgtgttcgttcgccgtaatcgtgcacccagggcaccacgtctgcagctgctgcctgcctcccgggccgagctcgctacctggtattaaactnnnnnnnnn-----------------nnnnnnnnnnnaccctaccgctacccttctattcttaaatcgccnnnnnnnnnnnn------------------nnnnatgtggcagatctctatggtacttgacctttgattcttatttggtcttaactgccttccccacacgagttcacctgttgcgtcctatagggtttcttttcatttgtacgtactacccgttgctatagctaataataccagcgtgtcacctcctaactgtggcattagcattaaataagtaaaccttctggcatgtccttctaaggtcttctttcatactaaacggcgtgtcaacaccctcccgcttagtcctgcaacttcctgtcggtctccgtgtccctccgactctcgaatgaatcccaccgacaacttcttccgctacattaggccctttctacaaccgcctatcgtcataaaacgttatttctttcctaaattactctggaccctctttcccttctgtcccagtcactcttgtacagtctgactaaatccattaggtcatcacgaccctccctcattactcatcctccgtaccctacccactctgcaattatccccatccatttaaaacagcctctggtgttccgtagatttcgagagcaggttgcccgactttaatcctgtgcccacatacataacgcccagaggcgtaacctttagtacgactatgtaggagtggcaactctaccctttagctcaacgatatctcgcttggaatatttcactgtacctttttcttggctcttggtctatccacatggcacgccaagacatcccctcgagcaggcggaccagcgccgacgtacgaataccccaagcccgcattcacgacgccgcgcccggctctgggtcacggtactatgcttgagactcacaccctggaaattgcctaaggtacaattagaagaacgacacgctcttaatgccatggagatgcggggatgggacaggcataatatatggtatacggacgggtaggagagaggaatataccctatcgatcacatcacggtaggggcaacggtctgcggaggtggctcgtcgaaaacaagaggacgtatcagcacacatcatcaatatgaaaacaggccactggtatttggcatcgtgaaattctaccgtgtataaagttcaatcatccgtgggtcctctgagttttaatccgcgataaggctacgcaccctgggtgtaggggatctaattgggggctgacaggggctttcccgcagtgaacatatgatcgggggttggggatgagcatagataggtgcctctacgtttgcgtgcctgtattctcaggaagagacctcacgtcccactggccgtgggatttttgcggcgctttaggttacagcgatgtgggttaggatatgaagcaggttgacgaagtttagtacacacacgcgcggaggtgctgcagaaaggatgatatcatacttacaatagccgaagaatctatgctttgcttcagtattttattctcaggtaaataagcttgg-aaggggcttatcgctgagttgttgttagcgcagcccgttccacatttaacactccatacaaacgctaagcaacgctaggcggcaaggacaaatatttgatgtatacgcaccgctttgacaaactccgccggcgacctgggcccaacagttcctgaggaggaacccgatccatgatgatgtgtgcatattgaccttgcagttctcaagccgcaagcctcacgggcagatcgtttgaatccattatgattcttatgtatgattctttatatcgcgtgatgacatcattgacgtggatgattggtctttgttgtagcccttaacttctgatgctttgcgatcgattatggctgcttctactacttcccacctaacctgccgagggatctctgagaatgccacaagttactggtgctgtagacgtcatgatggcggccacggaagcagtgtgtcgcttggtttattattgaaccccatctaactcttaatcgtaaagaaacgcgtaaggacaacttttattcattgagcttcacccagcccgcttatccgacaggaccattggaaaatacctagggattttgcaaagaaatctgacggctcaagaaataaaaacaagtgatacattcggtaggcatatttagctggcctagcagtgcaccagccccatgacatgaaggtaaactccggatgacagacaacgagaacgcaaacgaacaatctgtcccagcagtaccctctaatgactgcgcgaagttcaccgtgttcataccctactccaaagagggtgttacgagtagctagacaaccactggatccagaagtgagtaagtggacatatatcacagggtgaacctcggttagaacacgagatctcgcgacaaaccgatgagagtgagcttaagcggatgaccattattgaacgtgtgtggatcttggatcagtaaatggctagttgcgcaactgagatggtcacttactttgcatccgaattgattccacgacgcggtccgacctggtttatagcgatctctagcaaggaaggtgtatcgatgtaatgggcgttatcctgatatcaatggtcattttatgtgggaacagaaattaacgaacgacaggaaaaagtgcacacggaatacgcaacagcagagttggctgggtattttaaatatattattagcgggtgctttcacacgggtcatgtcatattggcgccaattgaaaggtgcttgtatcgctatgttcatagcataaattggtcaagaannnnncgtgcctctgatgtcgatatactctggcacatatacaaacacacggaaagttaaataatagctgatgcttctattccatcgggtctcaatagtttcagtaatacaagtggtaacgatactatcgagcgccacctgaaagttactactttccgcttgtcataaagtctctgtcaagcagcctacaatgaggccccgaggacggattggtccagttgcgttaggcttggaccgtatcagtttacgtaggcgtacgccttgtttcatatttaacaatctaggaacgacacgttccaataagatctgttccgctgcaagacccctagaacgcccagacataagagagcagttttagcctaagattccgtcctgctccatcatatggctcagtccccatagtc--accggagtggtcatcgtgccattatgcgccacttacacagggccgcgccgagcctactcaatggttccagtataggtccaactacccgtaatccgcgactacggaagggttggcgccgcctccttacggtaccttaagcatgagtgcgccaccaacctttctcaaatcggtgaagtttttgttcaaaggcacacaccatcaacatcaaggcattcgactctttttccccgttgcgcgcaatgccggtactgacatccagtgtcgctcaccctagattgcgttcaacattgccttttatgtcgtctgggtnctgaaccgttttcttaccgaattcctctgaacggggtaacggtccgtaggtaggccgaggaggaaggtcacgtaaagttggcgctcgaggtgacacaggtgagtcgtgtaaatggatgcaatcagatttagtcgagcaggatggagcacatcatttcggagcggtgtgctagtcaacagtgacatgattgcccaaacttctgatgaacggtagtactaggtgtaggtggccaactagcgttaccactaagtactaacgcatccacctatggagtgtcagatcgagaggcgcggcttgtccggcgacactgtgcgtgcatattactccaatggctgtctgctccgagtgcatcctcttgaattgggtggagacgagcatgtgcgccactggactggcttgtttgctggtcattagtggtgtgtgtaccgtgccctaataaatgtgttctattcatcgcaaatactcgtccgtggccatccccaagccgcaactttatgtggctaatcccgctactaccgtgtaatcctgcccaaaacgggaacgtgtagtacgcgtgtcacctatgcatacacctcaacacgtcaacatatacgtccattcgcacctataacgctaaactatcttcgtaccaatctccgaaactgtggtcaganncaaggtgtgcactggttcatcccgcgttatcagagatcttcccaatatagcccgtccgtatctgcccggcagacccggtcattgggactctgaaaggcgctttggtagtcctgtcactcgtcccgtgggcttatcgcttgcatgcgacctttctcctcgactggccctaatcggtactcagacacccttctgccctcgtccgctctccgtaccagttgtagcgattccatctcattaccttttgcgtcagcagattcccccgctgagggtttgcttatgaactcgcgaccttaca--cccaaagggtcaccacttactaattttgggggcctgaaactccaactatctatacaactgcacccacaggagggtcacggctgaatggcccgggagacgaaggcaagggtaagacgatgaaacatgagcggctctccatcttaactgaatagcgatcactatgcggtgtgcacacacgcaccgtaacgaaggcattatagcatggttatttcccacatgattgctgtgccacctttccgatatctttcttctcggggaaattacgctcttttactttcttatgcgattcacatgaaatctagctacgtgcgacctgtagttcaatttgcacacaccgcaaggacgtgctgaaacggaacttggcgccacatatttttccctctcacccattctcatttgtcctactgtttccgctcgcatgtgtagttcttacaactaatgcggtaagtcttctttctaattgtgcgctcctctccacttcttcccttatgtctctggtgttttggctcacagtcgcttatccctgagcccacgtacccttcacgatctggttctagcagaccgcgcaccgccatctcttggagtagcggtgggcgtgggtgtgcgttgatggagagcacattagacatgagttaaatcgccatggcacagtgtggatggaaagaagatctcggaaatatccagggtaacatataggtacggtcttggttgtctgtagtatacgcgtacgtcgaagatggtaggaaaactttgaagaatcaagagtgtgagacatcataggtcgtaaatgcatatagtattaataacgagcgaccgcttaaataggatgaaagtggcagatatggctattatgacacaagaaggggaagagtgagaacttcaacatgtatgagctaaccagggtgttacgaacctgggtgcaggtccaatgctcacaggaaagacacggttgagagagcgtgacccatatgcgcctcacgggggttctccgtgtacgagttcgctcgtaagaacgttaccactcctataatcaggaagctcccgaaatcacggggctttgtgagcatttgggatcctccctagatgatcagaggtgtaaagtcaacttaccgcnnnnnnnnnnnnnnnnnnnnnnnnnnnnnnn-------------------nnnnnnnnnnnncgtaaataattgcagttcgctcgtctaccccgtgatgcattcgcgaaccccctcgcagagatcactatacttacctccccaccatctttaggagaacagcccatgagaatcgtcctttcgttctcaatcctgctaacgcgcctactctgctccgctgctgttcccaccctcgcctccctcgtaacttcctcccgggcagacaaccgaccaccttttctgcccttatctgcgggctgtacacttgcgtccccatgtatcagcaaaactcacttacaacgatcggctnnnnnnnnnnnnnnnnnnnnnnnnnnn------------------nnnnnnnnnnnnnnnnnnnnnnnnnnnnnnnnnnnncccgcgccccaccaggtataccttctgctgattctctcgtaagtttgtatccactagcctcttgcccactcgacctatcttgcacccgctgaggtatccgagtcgacaggactacggtatacgcgggctgacactacgatgtcagcttattgccgtgcgcgccgcggcgcatatccgcgagctcgacctgacgtttcttcgcaacaaaaccttcacattccggcctctgtcacccggggctctcatcccacccgacctgctcacagtcggccccttttatgcccatctgcaacttttacaatacccccgttcgttttctatactcttccgatacttccaatccgtctcttcccgcacatctactctcgaccatcgtccagtgaacgccttccttgtctgtcctccgttaagaaagcccggatagggggaaatagcgcaccgtcttggttccatggacccgacccctcagcagccacgggacacgccacaggcacaacctagtttgctgcaaggattcaaaacttcatatataaccgccaacctagaatctgcngcgggtgccctcgccacgttcccgtttcgacaccccaatcatactcacgnnnnnntacgccgcttctgctatcgatcacccgtacccttttgtgggctctactttgactctgtccgtatggtccttactctcctgtaccctgatcctacatgcgccacttgttgagaccgcagggcgcccaaattgcctctccccgtcaccttttctgcatctctctacatatatggctaactgacgaatttgttggcattcaagtctatccggctcagtctggcctcacacctcgactaactatgatttaggagcaaccgtccccccaacccctttttgctcgagaccacgtttcacgactttcgctggcctgcccacgtaaattctctcttccaggcaagggaattcaaagttaagcacctagagtaccttcactactccctctggaccagtggttaaaggtatctgtnnnnnncgatgcacggtagggttttgtggtcccagttctgaacaacgatgtcgcgaccaacagtgtgggcatcatatcccgtcgtagccgccccgcagatcaagtaccaccaggagacgacccatgtgaaaacctgtgtgacggcgtgagttgggattagaagttgcccccgcgctcgagctgatcgcgtatcgagtgcatatctcctttcacgcgaccgattggctcatgatcagtacttagcgctgcaaagacacgcggaagttatttgtttcctcggcaattcaactgggcaatctggcgccaagtgaggatggagtgactgcccccgcgagcgcctctatgctgagcgaacgaataaggcgtagcggctgttgacctgacgttgacgaatgggggcagggtagatagggggtatttcgaccgagcacgcctcggcggaagcgataagtctcgagcgtggcggtagtgcgagtggaactaagaggatatgagtcaaagtattgaagcataggagccctttgaaagcgagatgattcattgtttgataaaaagggctgagttgaaagtgctcatttagaccaaagggccggcgagacacgcgcatgtgaagctgagagacagggaaaacacgttgcatagtccttaaagttaagaaccccgggagtggaagaagcctcaaagatgtatttagcggtcgatggagtcttggcagatttccggttggcgtccttggcatggtaatgactacgaaagaaagagccagtgaaactcacataaaaggggatgcatactcagtctttcagaagggtgtttgcgcaggaatggacgggaagggcaaaccaagagtccggatgatacgtactcatggggtgagcactgggaatagaggcttgctacattcacaacgacaatattagaccgtccaagctgccgaattttatcccacggacgctatgggacgaccataaacactagcctcaatccttaacggcaaatattgggttcatcctgtagtgggtcccacgggattagttacgaaggcgacctgatactactaagtacgtggtactccgcgttatataatgtcagcacatgcggtcgctggtatttgagatatcgaacaacgtcttatgggccatatcaaggattaagagtcgtcgttagcatttatttatgatcagcttccggaaggtggtgaagcaagtttgccttctgctaatgaacaattaaatcgccagctgactagcatcgggaaatcataagtgaaatgcgtgtcacaagcttcggctattaacaaaccacaaaagcctccgttcagtccactactggcagtgaatgcggtacctctcggttgtggggcaagcccgcttgtttagtcttgcctacggacaccccgagggggtgaacgttttgccgatgctaggtggcaagcgaatcaaagttataagactaccctggagtctagtcttatctcggcagaccgcgtagtccgcaggctttcaattcccgggtcggtagacgcataatttcatctccggatcacaccatcagcacctcggaacgcatccatatcgtttctccatgtagctaacatccatacttatctctaacctctccttgtttacctttctttaacacgattgaagctcaactcgctgcattatgctactattattnnn-------nnnnnnnnnnnnnnnnagtgcggacgggaacataggtggcacgccaagggttaagggagctgctcaatgcctaattccagttcctaagcggttacactgcaacagtcgtcggcgaacgggacggcggtttgaaggagttctggatggggccataggaggacaaggaagacagcaatgatgagcgcaaaataggaagtgaggcgtaggtgtgatatagacggcattagggtcaagattactttgagtaatgctttgtactgaggacactcggcgggtgggtcagcatgtatgttaggcgatgctttgagggcaggccggggtgctgcggatcagcatagggaggctcaaacctccgagaggtataaagcggggctttcataatggcgttgagtacagccgagcttcaggggcgtggggaagtgattggcttgcacggaggtatggagcacttagtgtcgtgccgttttctcgtgcaatcgacggccgtatatctcgaggagcgcagccggttagtcccatttagtctaccaattgactgaggtaccacctgacctnnnnnnnggagtcgagggaagacccctagcagggtaacgaggcaaaacgcctgccgcccactcagctttggccatgctagcatatcggacccaaaggagtccacgcgtaccggtgaggaagattctagttttattctcccctagcaaggtgttcagactctccgctgggcagcagtgccccgggtggagcgccacgccttcaagctcccggccctcttcagtgcccttcaagacgatgttcgcatctccggtcccatgtcttctggagcactcggttagccccccttatctactttccctgccctgggacgtggttgactactggtgagccctaaaggtcatcgaacgatcaccgacctgttatccccgccacccgcttgagctcagcaacttaggagaggtctaccgaacgaacggtaggtgcatccgtctctgcatcatcactatgcaactgttgcccacattatgtaatcctaatgtcgtcatccaccgacagggacaagcacctgacaagactgagttaatccagaaaaaccgattcaccgtatttaagtgtctgacgactctctgatcggagtgatggcgcaatcgacattcgtccgaatcgcaaccaccaaccctgtacgcttgcacccgtgagcgcctcaatttccccccgcccgttcatgttgctctcaatatgtttcgtcgcactgactaaatttcccnnnacaggtggacgtgttccattgtgcggggcaattgagaaaaggggggtcggtcaccgccagtcatacccctggggggtcaaccagcactagtgtctgtggagagagcaaccaatatgcgaggtaggacaaaagagacaatgtgggggcttcgatagataatgtgaccgggacaggctgcaaggctactcgtggtgggtgcttgtaggataagatgtacattagccggtggaaggcgatctaccctagtggttgttcacctatcgtttaccattgatttgccgacgatactaacttgcgcgaatgggtgatatcgctctcagttaacacaggtgttgatagcttgagtcttcacgagggggcacagcatatggacatgtgtagcacatttagaatatagggaccacgacgtcgactgactaacccaccaggcgggagtttgggcaagtagggttgcgtccaatgctcgcnnnnnnnnnnnnnn--nntatagataagtggtttcattgattttacgaagccattccggttgattcgcaaaaaaaccagtgctctctttcctaatgctcttagtcctactaatcatgccaaatatttctcatcggtgcgacaaaggacagtcacagcttacacagagagcgtgcacctagccccataggcaatcgttttcactggttattggtcgatccaaccactaatgctctgatactaccgtgccttaacgcgttgtgcaactcacgtccaagccaacgcggcttactccttggctaaagttagataacggttcctaaactactgtgcacatacgcatagggcgtcgggattctcaccagttaatgtctatgataaattttgttgtccgtgcgctctagctcaagatcgggctgcatgctcctaatccgttgcgtcttaacctccattatatgaacacctgggaatagtgtcgagattttacgtcgaccggttagttattcgttacgagttgacccgacttctccattcttgggggccatgtctatctcatttaactatacggtgcaggctgagcgaagtttacctattgcaaaagccctgggttaacacggagggatctctccagtgccattgatgcttccatttcatcccaccaactcgttcgttctggtttgtagattatacacctctaatgtggatgaaagttgaacctgcgtatatggcctgcggctctagtctcacggctggcggttgcaggtgcgcaaggacagatgatctgcctgtactccatcaggggtgagtagagaagctcatgaagagcttagtccgtttctagcctatgaccgtgaggattctcgccttgatagcgcatgtgatctggaaacgaactcatctcgtttgataggatgaggggtatacaagctctaacaacgtatgtatatcaaacatgtggtcaactccatcctgggacgatcccgcgtattccccgaacaacccccgctcggcgcaccagcaagtcggcatttcttggtagcttcaactggaacggggatccgatagtaatacgtagggtatttgatcgtgccaaccttgtttagattcatcatagtctcgcaaacaacgcagttatattccacatggtggatgcaaatggcactaatacaataagtctccaggcgttgactagtacatgtgcgtaacgggttgagtagggaacccgcctaaaggattgccttatcccttctcgttagtagcgcttcgtctctggagaggttcagggtctaggtaattcgccgactacgctgaaagtctggcgtagtcgggcgaatcgcatatgtggcgaaataagatggatcgcatgcgctcagtaaggaagcaaagaactcgaaatcgtgagacatttgatagatagtaaatggtggacagtagccggggcattcagaatgttgctaccgtgcctgtaacagacattccggaggtatgggatacatgtcagcaagggaatatctctaattagactgggcacttaccctgacggtacacgactctggatcgccaacaccagaggagtgcccatatggtgtttaggaatccacgaagtcaggtctttggcgcaaagttctctccccagattggatacaccaaactaaaaacaaccccgcagggtgttgggacggcggtctcgcctccttcacgagatagctgttatttctaatcaaagccgccaagcatagtatagacactcgattctcaaaggtacagttata--cgttcctaggttccatcgtctgataagccaggtttcatggcgaacaccttttcctaccggctctaactacgctttcaaacctgagagtatcgtgccatctgctcaactatggccacaatcttgagaaggagcgttttgacccgacaaaagctcttgaaagcccttctcttgccccggtggatacttgagctctcccccttttgatgtcccctagtcccagcaccagatggaggagatatgattgactgagttgttacccgtctgtcttacgatctgcctatactttagtgcatgctttcatagcgagcccctgttcagatttctaaccaactcgcgtcttcggtacttattagccgctcgcacccctccgctttctatcacctataagtgaaatacatactgatacgtctcgttcacttatcgtttttggtcttactccactaaggctacaaattgacacgagtacctatttcgatgcaaggttccacttatcagagtccgctgctggataaggcaggaactacacactcttgtttttcatccagatactcccacgttgagagttgcggcattacggtgaccagctagcatttcgacccccgactcattaaaggcctcgctcctagactcgggcccaccagcacatcgtttatcattgcgtgaaatggccctggcgtgtacggcagaccgctttatcttggattccagaacgcctgcttcttttgagcttgactgagactaaatagcgcccccgctgcagaactagcctagggacgcccaaacagattggtagaaacgttcaggtcatagactagcacttaccgtcgagagggcaagctgaactgtctaacttgtcattccctgcgatctttgcaacgtggtagatgagtcatatacacatgccgttcactaatgagctgcccccccagttgcttcagagtgtcgtcgctgcttgcttgtttctatcaccgacccagcctgagttgactcgggcgtccatctgctcaaacgggaaagacgacaaacaaaatactaagacactcagcatggaggtgactcttgactcgccatcttctggtcccgcagtacagatcccttattccatcgttgcgtgcgccagcaggagtaaaaaatggcatccacgcttggtttccatactcaccccgaccaagtcactcgggcgtcattcgtattgtccgctatcttccgaaccgtggtaaccggtcgcattctcctcccaccagaaatgtctatgtgttcaatccttttgagcacacccagagtcgctatccatccaacccaatggaagcccccccgcagggcgcgctatctccgcgctcctttcgaactagctagctagcagtgggccgcaccgcttttagcggtctcgtctgcccgcccgacccctgacgatggccgctactggccatcagacgttcacgccttttcacacacgcagcatgcggcctcatctcagccacgcgtagcgtgcgaactctgtgcagacttcgccctacagccctggctttgtggcatcacttgctcgatgtcttcgtcgaggtcgtcaccgctctgcgtcaaaacgtttgttaaaaaaaccactatcgttgtcgtcatacatcgttgactcgacgacagagctatcgctgtttctctatcccggccttacactatgcgtgccgcggagggggcatccccggcctgctgcgcnnnnnnnnnnnnnnnnnnnggctcgttttgaacaagtgagnnnnnnnn--nnnnnncagtacccgatgggtgtactcagtgcagccctttttaatgagctgcgcaaacttatcttttagtacatacgtgaccccaaactttgggcgcctctacattagccgagataataaaacgccgcaacgttgcgataacactcgatcgaagacagttaattttctattcaagctctcccgtgtgactcgcatcagtagctggcccctcgagctatcccataagttagttttatactacaactgcagtgaaggaagctatgagaagtccgcagctgagtctaattgtaatttaagtcaggcggcgcgggctgagggaaccgtgtgggggccgctcagagatccagtggcttatagcgccactatagtttctctttttggactatccatgtgtcatgaatcgtactattaacaactcctctttctacacacccctctggttaaagaccgaaagagggtctgcttttccacgttcgtgcctctcctcgctcatatctggctttgattagttaccgtcgtatccgaacgcgttggacagttcaaactgtgttcagccatgtatagactatcattacctttcaatcgtctgcgctacgtctgctcgccccgatctattctctcaattacagaaacagtcatcactaattgatggcagcttgctacacatactgcttcaggtaggcacaacttacgagtcaagtggtttgccctgcccacggtttccgcaaaatttccggcgaaaatggagaaaagttctctcccactttgccatgtcggccccccctgtcgtacccgagttaatctgagccgcgacaccactagctgcccatcaagaaattcgtgcaccctaactagttaacgcgaatacgatatgaactcttggtgcgagtagtcctgtcggctcagcgactatcccgcgccatacactctacaaatggcgggggatcccacgattatggctaaagtcagagatggagtgaggccgtggcgttcagtagcccttgcacgcgcctctgtaccggggaccgnnnnnnnnnnnnnnnnggagcatgagggatacgagggcaaggcgggctagctgtgtattagtttttttcattttcgtgtgagaagcttctacgggacgggcccttcgaatgttaagtgcccaccgctcgcgggactccatgcgatacacacgcggctagttacccctctttactgtaccggagtcgaacgttctctcttatagttgagcgcactcatttgatgttctgttttgtagaacgtaccaaaacatggtaagagctacctacaaaatgctgggaaagttanccctttcaacagctgtcgcccagataaatcttatagaaccgctctgggtaaatcacgaaggcaatccgccgtggggacaggtcgtgttgacccttcttatacaaggactggcgttaccagactcgtcaaaccttgtattgagaaatccggaggtgtcactgggatgctatacagttgccgataaagagggtnnnnnnnncatgtggcactgatttgggggatttggcaggtgcgtctaacctgcaaattgaggggaaatatagagtcagtcttgaaacttgagcgcaattgttgacgtttgtgccagagagccggcgtttgacgtggcggtgggctatatattttcggtggagtggggacgggatgtaacagatgggcggcaccgtgcgggtggtggcgtcaaactgggtcgagacatgtggatgggcattagaataacgaaatgaggcgtttcacccggggaaagtatggttgcgggcataaaagtgatacagtaggcgttggcaaggagagtttctcgctgtaagcttgaacttgtggcaccgataacacgcccagactccttgagaaattatacatccaaaactgnnnnnnnnnnnnnntaggcaactcgatgataagattagcgctgtgccgcggggcgcgtactggaactaattgggtgatccgacgtcgctaacattgtgcaacttaattcgcgattccgtggaggtcccgggctgcacagggaaccgaatccgttataagtagcgtattcgctcattatccctcgaataactgcgtctggctttccagtcgaatannnnnnnnnnnnnnagacgctaccgcgcgacaaggacgcccatgctagggtgatcagcggaccctaccctctagcagaaatcacagcggttgtacggtgtgtataaactcagcagcaagccgcaa-----nnnnnnnnnnnnnnnnnnnnnnnnnnnnnnctcatatgaagcctgtggtggatgtgttcgctcgactctagtccggcatcccgaccagttggctcggcccttgctcttcgttcggtgtgcagatttttgggttgatattgacaacagcatggcaacagataagtactacttgctgggcctcgattttaagtgagaggcgctgccgatctttctcttcacacacagccaacacggatccagcaactccttggggcagagtacttccatgcaacagcgcaggtgaccaaagaaagaggtcaggctaaaaatgtcagtttaaacccaacacggcatagctaccgttaggaggacagtctcgatccacatggtattccattctaaatggtgacgcctactgacccgtatcgcgcctgtaattttctagaagcgcttagtcgaaatttaggtagctacatctcagacttatgtcgttccaacttttcagacgtcactgctgacgcttcttccctaggacttgcagttggccacgattactctctagacattttttaatttcagcccagtaaaatatctctaagacccgaatccgtgtcgttgtattcctctacgatcaacaagtattcggtccgggataaggttttcttttccctcgtccccatctcacaatggcggttttgaactcgatcggaagagtaatcaatgtacggattagcccttattcaccgttatgcggaagtctgcatcacagcttaattccgtttaacgcagcagcagttaaacggcctattgagctgaattgctggaagtaatcacttctaatccacctagatactctcccccgcctttcgctcatttgctctcagtgaaannnntgcagggtctggtgatatcccgcggtagttcaaaactctcgta-tattggtatatggatctgatgaaagacgtggcatagtctgactctactctcctaccttcgtaccttatccgaacggagtgcccgcgtacacccaaccggccgcaccagtatcatctactttgatacgctactatcgttgggagtaaaccttgccctgaatctcgattgtgtgtcctgcaccagggagcactgagccgctgcgccaacaacgatgccgtatccataacggcgagaaaccagagcgctgccctcaacgagcgtacccggagacgagattccgacgctgacctcccgctcatgagtattataaggcagtgcacacccacactcgctagctcacggaacagacctgaccactggatcaagcgatacgatcgtgccaatgtttttggctgtctgagaaccaacgatctcctcgggttctcagcctatttgcgaaatccggacgatattttctgcggaagcgggaatacgccccagtttacgcgactccaccgcacgaactacgcatcgcattgtgcaatcggtcatccctaaccgtaacacaacctgcatacacgcaacccacccccgggctgtgcaccgagcacattttttgttgccacgtacctgggctgagaccacgtagcggggcagatgttggctttccacactcacggtacacacctggactctgcagtatccagggaaggaagggaactcacctgatcggattttatctcgtttgtcgatccaattggtaaactcttagcctcggcccttttgtgatcgcctttacagtaatttatcgtaccgctctacccaggcggaagaggttctactggcctatctccctttgatatgaagtcgcaatacaggatgattctgggcccccattatgctccgaaagtacgtccccctcatctcgcgtagcattttaattcctcgctgccgtttcaataacgccctcgcagagcctcggagagctggagtttccgtgtcagtgaacctgaggccaccgaacctaaagaacagctcttaagatatgaaccccgggaatcgggtgttaaacgacataaagataaaccggaagggggttagtcagcgttgccgcagctactttgggcatattcgctgtgcagcgagaggaaggtggggtcagcggaaaaacaagtgaaggagtgacttaaagaaagtcatggcaatggctcctatgccaagcatatttttaacgtatctattgggtctgtgtaagaaactatcgtaaggcaataatccactcctgctaggccacgcctctaaggtttattaccttgttttttccacactaccaaattagagtgtaccttatgttttaagcaattttggccacgcactctgtgcgtagtagactgtcgcagaccgcccccgttcttaacttaagccgcatttttatctgcttaccgctaaaagcttcaggccctgagacgtgtatcgtctccttcgagttgtggacgcttgaagatatgtgttcataactcagaatcgcgcggacaatcgtcaatgtttcgtggcgctgaagtctgatatctctgtggtaatctgtcctgttagtgtgctggcgcggcctccgtgtgaggtccgtgacaccgagcgaattcgtgttctgggcacctatcaaagacgaaggtagtactaggacgcggaagcatcatagagcttcgtctacgaagcgacagataaggtcggttataaagacagaggcctacatcgtcttggccgcggaccacgccgaaatggccgacctaaagcttatttacccgcttgatagacacggaaagcgttgtcggtgtctaagagagccaagctcctcgctggactgaatggaggggagtgataacaaacaccaattaatataattattaactaattaataggtcggtacactattgtcggtggtgggatggttgtgggccagcggtgcatctaaccacaaacttccattggcggttactcctttacagtcggaacgtactatgagacgggtccttaatccgtccttctaggcactccgtctgactcctccgagtcctatctccaaggtccccttaagaagtcttttttgatcccctgaactctctggcataaggcaacctcgcgtgggagaatacctatgtcggctgttgacgtcgtctatatatgctatcaaaaattcctcttatatacaatctattgattggacgtcgtaaaggtgtatctttcttagatttgtccttcctgaaaaatttatttgtgaaatcgtccgatgtcgggacgaccccccgtgtgacgcacgggcgatatagatgtgtgtagaatgcaccacaaatgccttgtgaggtccctcgatgttcacagagtgtcctctcacgtgtagcggccccgccgttgaagagcacgtaattcatagtatctgatgccttatgtagattagtattctcgatgcttaacgtgcgcgtgaagtgtccagaaagtgacgaactggaaacgagcttcgagtttccagaattgtcacgccgacatgacctgtcgcagaagggagtaatcggactcggctattgatcgccttgtgtcgcgccccgtcacttggtttgcattgattttcccccctgttcggtgatgagacgctcgcgtttgagctacgtcgtaacagggcgttcactgaatagcggaattattcctccccggcgttctactcagtcgaattaatttgcctgcccctccatcggcaacaactgaatatttttaatccttctcttggcggttccgcgctttaccgcgatactgagtcgggagcgatgcggttggagactcactcagtaacggtgacgttatggcgtaatcacaaggaacgtgattcagtatcggacaagttcaccatatcaaatacnnngggcttacacccactgtttagcccggcgcaataccggctctcattcgctctctcccggcatacagcaccgcgtggtgcacccagggccagctcgccagaacatcatcagagctcccggcacaagcggatgtgtataaatgtaagccaacaacaggtgctgttcaacgccaacgtcaacgcgagatgggcaaccgccctctcttgagtaactactctcttatcgacaatgtcctcccactcgagaactgtattatttcatggaaaacagaacaggagaagaggatacgacccgcgttcgctagttcccagaaccgtcactatgttaaaaagggttggacatgtgcatagctggtgttaccagcctatagtcggaaattcgcaacgtcaacacgggcgctttcatccgtcaactgctagctcgcacgtcacgcacggcaagatacgtatgtgtgatgctcctcgacactccacacccaacgcacattaacactgccacggctagtacaattcgtacctcctcaactcgtgattgagtccacccgtatgcttgggcggacggatcatttgtctgttcgtactacccaggcaaacgtattgcctgcccctttaactatgctaaaaccagtctgaaatttttatatcatcttttgatcgtgacaaggtaaacattagccgctcccaaactccctgcggagcggatctcatcgtgacgtccactcatgactcgccgtattctagagttaggcacccactcagccggcgagttcgatacaataacacatatctagggttagagtaattgttaatcggatctacctctacttacgttattagtcacctctacccaagggctttctatcaactgttcactacgttttaaccctactaaatagagatgtgccgcccccatccctgtgggagtatattcctcgactaatgacatggcaacacgccaatgtaaacttctgaagcgcacgtacgtggcactggttcagccatcccctcgtcggtattggctgctttggatgaaaactgattggctcggcattggtgacgttgattggtcatgtgctcagtctcaagcgcctccgcacaaatttaagtgtactttacattatttaccggacctaaagatcgccaatggcctatactattattaccacaacgtgacnnnnncgcatgttataaagctgcggcgttgccatttaacttcactagggacaaggactgtcacccattttcctccttcctctgttacatcaactggaaagccgtaaaggatacgcacgtgccataaatctgtttcatatactcggactgatatttatactaaatgcttacatgtgattctatctcgatcagcaattcaataaatttcttacaccaggctgatgcatacaaagtgtacgatcgaaataagctttggatcagttcgtcgttccggcacaccatcctgttaattataacgtaacatctgtgctggattgtagactaccttgacgagtcnnnnnnnnnttccaactagcccatgacggctcaatgtggagcggctggcggctcgcccctcaaatatatagtcctttctggtatgcgtcaccttgatatcatgagacgaccgcctcccacagtgtgatttgtccctggccgtgtcatacttatcttagtttgaaatctcgcaggtctaattctttgtgccatcggtacctacctccagaggaatctcaagtatcaagcatctatagacaaaccttactaccttcccgagggtaggcctcttatttcgacggagcctataaactctacgtttcagtattttctacgtcagcattattgctgtgccctgattaaattcatatactttgcgtaagttcgtgccgattgagtggtcgagtccaagtcagaagaatgtagagaatgcccgccatatcatctatgcaatggcaaggctagatccacagcttttacgtgctcctctaattaccatcagtagatagtgtgagtctgcccgcgtcgctgtatttgggatgtagtatttagcttgctcgcgccccacagtttcgtcccgttagtctcatatcgttgaatcccttcacgcttcagtaattgccggtatgaccacgacgtctgatgttaacttgcaacatcacctcttactggggctggtttccaatccatataggcccagccagcaaccttcagacagacagaaggtagattcgaaagcaaatactatcatcgtgtaactctgtcacaccggatataggcaacgggcaagaataggcaagcagacggtcttctatttacaaccgcatcgaccctggctggcttaaattatggccattctgtaatccacgcacataactaaggaacctgaacgctctataatttctggcatcgcctcacaagtcgaagatcacaggcagcaggccccgctcatctaagattgtctttcgcattctgtttcccccgtccctctagcataacctgcgcctcaaaaaagttcgacagcattgtgagtgagaataccacgcaacagttatgtctcctcacccaggatttcttgcccatgtttaatgacaggcagcgaatggctttatatcccagccggcatgcgatagacatatcgactgcctcggaaaacctttgggcgtggatagatttgtattccctcctgctgaggctgtgtatagagcataagtcaaccactagcgtgcctgtgaggaagaaaacgggttgcgtgatttcgttcccaacgccgtagttctacaagttgataggaggagaggttaaaataagcctgtgagagtctagtctactccggcgtcggcttgcagtctatccgagagtccaggcgctctgatgagcatgtgcgccattacgaagtagggtatagatacgattcggttgcagcaacaagtggagattagttacactggatcgcgtgcttcatgttcgattaccgttagaaggggcatgcacggctcttgacatttaccaannngagctaccatagtagataaagaggggaaaatacggccgcagaaggggatacaagaggcctaaatgccacatatgaggacagtcagtgacgggctatgattacaaagaggaactcatttggcttctcgggcgaaggcgattacaggaggactaaacatgctgattagcgggggatgtagtggttcatattcccatcgggtccgatttagtggtggggtcctagggcgtggacagggtaggccgtctaggtcgttcgcaatacgggtccatcccctcgtacccatcctcaccacattcatagtttgacgctgcgctcagcccgggcctctggtttcctatatccgcatattccttcgactgccccgagtgctggaactcatctcttcccctatactcgcttccctctgccatcccgtcatgagggacaccccgtcgaatcttcccgccgtgcaccattcaccctgtcgtcttccgacgctcccggcagcgcgttggcgtcgtgatgctcctgtgcacctttagatgcctccgccccgcccgtctggtgttttgttgttgtcagcctgtacgacgtttcattcaccttaggccatttgcctgtcgcccgcctcaaccaggttaatggtctattagattgcgcagccatcccccaccccgaccgcagtatcgggtgccgggtagtcgtggaccctacgagcaccaacacgagcctacaacaccgccccctcgcggggaagggctccagtatacctaatagttagtccgtcgcgctacgcgcaatcacaaccccgcccagcctggaaaacgaagggaccgtatatgccttccgttgagcggcgtaaacgcattagagccgaactcgacgccataattttcaagattgcgtcaaggcacagcccgacaacagtcgtaaacaggtcattctcnnnnnnnnnnnnnnnnnnnnnnnnnnn--------------------gtgcatcccgctagtgagcgccggggaagcctgccgagaacccaggaaccggcaatcggccgcgaagacgcatcaaactgtgctcatacacatagtacgcgcgctgaaacgcgcgcagtgtatgttaacatgagcaaatcgcctataagaacgattgtggagaccttgcttgcgcaatccattgtactgctgtgtggcccccatatccccgacaaaatatgtagagagagtcactgctcgaatgaagtgtctcaagtttcgaccgcgcgtaggatgtgggcaaagttgccatgctatcgaaatttgatcgctctcacgtatcgacgattcagggttacgcatggggatatagtacacacccagttatcggccgcatccacgaatgagaaaaatgaaagggcgcttcactgaaacatatggagatgacacggaatacgtgggaacaaatacacggctattgtggaacttgcattgacaagggcggtgatctctgtaggtaccaggcacgatacatgaagcaggcacggtagggcatcgaagaagtgagcgagttgtcccacccgcgtgaacaatggtgccgaatgtggatggcggaggcctggattgcagagtctctggttagatactctttagaaatgttcgtgaccacaatagactacgagaaactgaggcccgccgcacccgaaggagcgaaggccagggagcaagattctgagatggtggggaccactttgttgtctaggtccttgccatggttggaggagcgtcggtagtgattggcctgggatgaatagtgacactgcataccttgttgcattgcggcacactaaaatggagggaagctgcaaaaacggtgagtctcgtgggtggaaattaacttagcgccggcaaaggagtttcgtgaggtaactcatactatcaagaagcaattgggggaccgttcttgaaaagatgtctagacaggcgccggagcaaccacttcgccaatggtctatacggacacgcgtaggatcacgcgcaatcatggagccaccgcggcgaccaggacccgggttggatcggagcctgacactcctgtcccaggagtgcgataataagacgttcgttcatgcagaggaatagtacatcgcgctcccattcctgaggactgacagcaccaagaccggagcacttaaagtaatatggtactagtgttagttttacgcatgaaaacccgagttgtgagggcgacctcggattgcttgcacgccctcccctagtaggtgtgaagtcaatggtcgtacattcacccgcgccgacaatataggtgatagtagccgcgattggtcaataaatgggggaaccctctgaggacaccctggcgcctccggcgacctgtgtttgtaaggaggtggaataatggatgtccattcaaagaaaatcactgactatcgttccaacgtcgtccttagttaaatggtccgcagctgtctgtgctctggtccacacccgtcgccggctgggagtccccccccttctgtgaagaagctagagtaccaccatataagattcgcttctcttatcctcaattgacatttggttgtcggacgccgcggataaatccaaaacacactattatgtcaaacagcctcgctcctctacgcggggtgacccgcatggaaatgagaagggaatacgttctgcggatataattacgttttctagaatgtactaaatgtctttcttgctagaatctgtcaaatcttgaaatccctacgttcaatttccatgtggtttcaaccatgcacacagctatgatctgatcaaagtgatttcttcgctattgataagtctgcattaacgcgactttggttcgagctcgaggtatatagttctgcccgtgggagtaacctgagtgtagaaatgaactaaactatgtgagaatcggcctattgcgagttcccctgaaaccccgcgtcgtacgcacacaactacaacacattccaattattttccaatctactgaatgccggagtaacctgtgggccatatttattgaaagggtatcgcatcctcccgacccaatagtcacgaagcataaggaagctcgcaaacttccagtaccagtctccactaagggtcgccgctcnnnnnnnnnnnnnn---------nnnnnnnnnnnnnnnnnnnnnnnnnnnnnnnnnnnttgagaaggtacctagcagtgttccgcggagtcccccctagagccatcacgcactagttgcagatcccttatttctcagtcccgttaatcgttccggtcacacaaaggccctctccgctcttccccccccccctaacgtcggaccctttcaggggcccgatgctccgagggtggcttctaactctcgaatcttcacgcagctacaaattgcgacgcagaatccattcacctttctgccaccctcacggccaagccccagtgctttcacccgtgtcgttacggtggtacggcattgtgatcacatataggcggtttaaaacaacggctccctcagcgagttggtaccggagaagagcggtgtctccccgtagccccgctctaggagctacttacccctgcctggaggacactcaggtatcggtcggtcggccgcttcgggttatcccgcatcatggatacgctcatcctt--ttatgaaatgaagttcggagcctcgtcgtgtttgaacgtgctggaattcaccccttgctccatgtgagnnnnnnnnnnnnnnnnnnnntccaacacacccagcctggactgacccaacctcgtgccccgatagataggtctcttgggggggctaaataggagatgcctcaagagtagaatggagaggagtaaaatagaactcctcaatgagctgaaggtaaaagctcggaagtcgataaaagaaggcactcgaaaaaatatatcggagcatgccactcagcaacttaaacggccgcaagatacactactttcaggaatagctgagcgtacttctatgttggtttccaaactacgatcgtagttctgcgtaattggaagggacttttcctcatagtcacacnnnnnnnnnnnnnnnnnnnnnnnnnnnnnnnnnnnnnnnnn-------nnnnnnnnnnnnnnnnnnnnnnnnnnaaccatcagcatcaagtacgatgtcccacgtggctacgtcccaaatctccaaatgtacctactattctaggtgcagtcacaggaccaggctggacttgcttgtccagtttcctttcaaacgggtccattgtatgcttactttccgtaaaccggggtggactgcacaaaaagatcagctatcctcgtgataaattgacatctaactagcgcctataatagagatgttcanngtcgccctcgtggcagtgactgagaatcaaacac-catgtagggggcatactttacccatcttatgctctctatgggacaagcagggaggccgcccatcatcaccaagagaacgggtatgtaagttttgacatgtgagggtcatatgggggcgcggtaa-gg-aactcaatcgttatgctagtctgtcatttcatgcttccttacagccgcctggtcctctattcttcgatcataccctggtccgcgctacagacaggtttcagtctctcgatacggggacccgctcgacccgcctttgctccagaccggccctgcacgatcaactacaccttaccctcattcgtatcgaatccatcatcgcgtcatctctttagtctgcgggcgttggccctccgtacgaactaactcccaagttcctcctagtaaggccgaacctcccc----------------------------------------------------------------------------------ggacacggatcaacggagggatcatcaccgaaagagattgttaatgaaatattagagcaagatctccgaatcacggccgccttgcactcagagaatttattctaccccaaattaccgtcgatcctagacatgaaggcttagctctagcaggtttcgtgcatagctagggctcatcactcttatctccggcatattgcatttttctatgctctcatcacgtaacacttgcgtcctagtaggaatcctaacgcgaccgtccttctacccttttctcgcacgtttcccacccttcaaatcttcagcacctacattttcagaacatactggccggatatgtctctatgccgtacgttttnnnnngacatccatgcgtccctatactccgcgggagctaccctattcacaagcgactgcattttcgtccgccttgaatactactggaacgggaagttggcggagttcacttaacctcaagcagcagtctactacccggagtcgtctcgcaccacctcacccccgttgcatggtnnnnnnngacgtgtccctagnnggcgtctgcaggcggtagttatagcgtcagcaacacttccttggaatgagctatccgcgagtcggactgaaacggggcagtctgtacaagctggccgcgtcctcgaaccctttctggccctcgcgctcgagcaccgcgcctggcatacatgcgtgcggatacgcaggctatcgagacgtcaccgactgtgcccaactcacgtaagtcctggatcccccctaccagatacgcggccggggtgctatcgccttctagtaggcatattcgaaagtcgtcatgccgagctttgtgctcccgaaccactcccccgcgacaccgcccaggaagaggggtgacacggcaggtcgattaacccgagcttccaagtccacttaggcatggaattctattttcaggggggcaactgcccttcccttgttatgctcccgcgtcacccgtcctgcgcttactccgctcccccgtgtttacattacattctacagtgacctttaatcgtgtccctgtgagacaggtctatccgccctacattgaatgatattgccacactatcatcttgttggtccactccccgcagtcttctcaccggtccataataacccgactgatcgatcccttcattctcagatgcatttgaccagagtcccgcgctgcgactgcggacgagccacacagcgtggctgacccccacgcccgagctgagcaccccacgtataccatcggaacgcgctgccctaggtcatttaattatatatcccgacactggggaggcgagccatcggggaaatgggtcatggcgctaagaagcacacggtgagtgcagctcagcgaggccacggcaacaattgaatgtataaacacttaggaagccgaccagggaatgggatgacgtgcagtaccgctcgtggcccgctagccaactaggcgccgaaacgggaggggagggggcgcccaagcctcttcagaccgcccgcatgccaactgcaaggtcagatgtaaagccacgcacgaaattttacaatactgccacctcgagtctacactgcctcccagtccgcgttttcgcacataccacaacaaaagctttcttatagctctgaatttcatccctttggggcctacgccgcgtgcagtgataaggtgacgcacgtgaagctcaagcgccccttgtcagtgacgcggacgggtcgctgattcaactgcctgcacgcgtcaagagaaggcgttgcgccgcaggggtagtgatgataaggttacagcccaaattaagacggtttgcccacggtcactgtcgatcttaggcattgttttcgatttaattaccgtatggtctgtgatcatcttcttctaactgtagcgttgcagcagtggttcagagtgttggggtgcaccggccagagaaccaaatcttgatcgttgtcctcgcagccatgtcagtgttagtgagcaacgagaatagcaaaagacagcaccgcgccaggcggcgttgacacctgcgacgagattgttttctacgctggcaagaaaacgggtattcatcacgggttttttccgacgaggagaacccagtcagagttgcaagtagcgaatctatcttggccggttagctgattgtgaggtgatagcgctattattatattatgcacgctacgcgagtggctcgagacttcgcggctatatgcgccaacctcaggccctaatataattcgcatgatgtaagccttatgtctagttatagagaggaacccctgcacgccggcatcatactttggcgcacatacagttggctgctacgtatttgttttttcacccctacgagtcgctctaagtgtaccatttagatcattgcgttccaggtttgaagtttgacttttgactgctgtatttccttgtacaaccctgatcattccttatgcgagtccctcatcccacctgctatntgtagctgcccacgtccctgcggagctcgtgttcctctacgtccattcctactattaccaggcctctaggaacgttgtgtatatgatgttcccgtattagtcaggacgacctgcacagcgtgccacggtcggccgattatgtactaacacactgccgagtcgcccacgttagctctctgctacattacatgctcacctctctccaccgcagatcagcgaaaaatgntacggattgttctagcatgagcttttactccttgcatacttgctcgcggttccgcatccttgtttccgattgctagctttggctagtgctttgtgttatacctcttgcgactcttgcaacgcagcgagtcacttatatccgtgcggcgatcctgggatcatttgggacgccaagcatagggcatatagtaaatggcggacagcagcctcggcccagcgcactcacctggaaaaagagagtcccggaatgagaagtctcctcacttcgtatcgtgtcaacgtcacagagaggatgcactctgttatgctgtgtaggaggctggtagggcgctggataagcacgtacgcgcgccgtcctctctttatccgaatacgatttcctcgcccacgtgaacggcatcgatagatctttattcggccccccagaacactgccgcatgatttactcatcggatgcctgccacatgccgtctctgcgggcgtgcgggcgcactgagcgcagcgacacgacgcccgggtcctagcgttgcgacacgtgagcacatctattttaaggacggatcgcagctagacaggaaaatccagcataatatgcaagggttggtgtgggcctgcgaggggttcgtttcagcatagatccatctaacgtgactgaagcttgtttcttttgttgttttaatgaagtgatctacgaagaaggnnn----caacagttggcaagtgactaaggagaactcaacattctctcgattttgcaaagttatcagggcaatacgacagttaggtaaacagtcctcgccttttctgggagcagggcagtatttcatgcctgtcttagtgcatgtactagcggtgtgcaacctacggggcctggctctagcgggggtactcacccatgtcccatgtactgaggccactcaggcgccaatcgcaactagaggtacctggtggggtgtaatgaacttacacacgccgctccccgtcccggctataaagtacacggattgggacggatgtaaaggataaagtacggggcgtgaagcgataatactggaaaacagatggatttctnnnnagaggtgatcgtggaactagttattttgaccacttgtattccccgctacatgacacttgaggtaaacttcgaacgtccacggcccacctggtgtggctgtgtgggattttggttgcgcgcaggggctgcgacctctccgtggggcataattcactcagcattcgctccagttgaagcagtgctatgtgcgcagtcgagataaaaaggctaatcatatttgcactcccttcctagtaataaaaagtggagtggatgcctatcaggtactgcagaattgttttgactgcgatatgagggggggacaggaccggtacagaggaaagccacaggagacggaggggagtaaacatatacctcgttgatagtggcaggctcaacattagatctaggcaccagatggaaggccatgcacttacaaacaannnnnnnnnctaaactgctggcatgttctacagtcataagaataactccacacccacgtctctgggtagtcgcgagtaggtcgcgcatgttgccggttggtatgattgtcgcgacccacgtgatccgaaatgtagttcgcaccctgcccttcaggcgtaatagcccctacacttacctacgcgaaacttcgaggacggagagtggtaaaaaagtgaccggttgatagaacggatgcgtcggtttggcagtgatcatgctcgattttagagtacaggaggtgacggctaagagattctatgaagagttaattgggggcagccgtaatcgcactgtcgcaggtgctgtatggtgataaggtctaggaggagtataacccggttcaacaacataagccagttgacacgttaaattccttgttcttatttctggtgaagaaagttagagtttcccgtgtctgtaagatctgaactattttagatatatttttggtacgnnngataacaggtcagagtcactatatcacaacccaccgcgatgctagaccgcttaacaacagtcccgttggtttcaaagaagtgtttcaacgatccaccaagcgcttacaaagtatgaagcagcgtccaaactctgnnnnnnnnnnnnnnnnnnnnctgtacctatgcccttatgctctcagattatacagaacatgactccctctcccaatgaatgtttccttgggcataatcgtatcgtaaccaaatagacttatgcacgtgggtaggagagacagttctgcatctgcagaggctccgcagattctcacgtatataacacataagggagctggattgactgtgaggtgcactcgtcgctgtagagtaactagtgaatttgacgcgttctctgagaaaaaaatatggtttatatcagcattattatttttgagaatgctttgtgcaatcaaaagatggcccagtgctaacagcttttttggtaaatatttttttggaattgaatagcgagtccgataccaagggcctcgcagccgcgccccaccggtggctcttgttcggtcagggtgtcagggggccgatgttatgaagatgtcggggagacccctcggggccattagaccgacaaatatcccatcatcagcggaatggtccgtggaatccttccgggtagcggcaaagagaacgcccacacgatagataagttggcggaagctttgcacagagagacagaacagtgagaggagctggccgttctctggttgatgttttgggcaacccggaaaactaaacctagggactcgcggggctgtaatgggtgctttacgccagacgtgagtctatggcagacaggtagtagatatcggaagctacttatggactggattaacgaggctaggccacctagcgcgcttacgtctgtcttcttattaggagcagctgcattagctgacaccgtgtactgcgannnnnnnnnnnnnnnnnnnnnnnnnnnnnnnnnnnnnnnnnnnnnnnnnnncaccagcgatccgcactatagttcagaggctttaagaggacagccggtctggggtttgagttcagacactttccgagaatgaggactcaacctagagcccttggacctcctttcacattgcaaagtcggacaggaagaagatacgtggagagacgagagtgccaggttgaggtttaggccgcgcttctatagtgcgtgcaaatccaggtaatcttgatgcagaaaattatcgccgcattctgacatcgaggggcagtccgttgggtgcctatgactatggcgcatcctgtttggcaactcgcggccgtcgagtcaccttataccgtgggtgctggtctgtgccatagtcaacaatcggtaccatggctttcaagatggtggtattagccaaactctatggcatctccgagagttactcttatttgagctcagtgcaaaccgtggtctattccacaaaggtgacacaaggcgaaggggatagttggcattatctcgcaattgacccgaagggtggatatatgttcagattaggggggctaaaacttaacacgaacgtaagacttgggcacaagaaagtcggaactcaaacaatggtgactggctataaccgagtttgttataatttgcagaaaacgtggttgcacgatgtttacataggacgtcccaattatctgagggtttaatgattctgttagcatattctatgcgagtatatgcaaaagctaaagctaagtgtattcaatggatggacgcccgttggacttaccgtggaattctactgttagctataaaaacgattctcgtgcaagttggtggttgagtgggcatgatcagaacactgaatgggcggcagcccgttcgagcagccttcccgcagactggcatactcttctgacgtatcgctgagcgttgtagcatctcatcaaaaatccactgagtttgttccagaagaataacggactttccgccgatgaaaccgcaccgagcgcagagcgagtcggcactaaagtataatctacttgttcacttcgggttaagttatttggtcaggacgcctgacgagcagtgtcttgatcgaccagttaagtgcgactaatgttgacgacaagttatcatggagagagacgcaatatgatgccggatccggcgcagccggcatatgcgcacctgaggtagcagcgaaatgcttcaggtcatcttctcttaggaatcacaaacgcgtaatatagaacttgctatcacatttgcgcggagtggagggagttggcaccaaacagcttggaatacagaagaatctcgtgtttggcttctaaccaaaagcaaaaggtttgatcagtgttggtcatcgtaatatgctaggggacaagtctacggggaccaacgatcgaaccacggcgacgtcgctaaggctccatcctaagcttctcgaaaaaa-tg-ggtaatgagcttgggctgaaaagagagagcaccggattatacaaggtagatagatagctattccgaaatttgtggagcagtaggagtgttagtgcataatataatttactttgaattagatggcccgatgagattgaggcagaaaaagctgagtcattgtggagccgcgtactttgacacgcaatttagctgatcaccttcttccggaaacaaatgcggggatgagtaagctctagcatagagtccttccagtctcgtgcaaaaaacccgatggatccatatatgcatcgatagagaaataacgccctgaaaatatcgcgcccatgtatcagccaccgattccctgccagcgcgggcgtgacgtagcgcagcgcaccacagcggaatctaacagcaactcccaattttcttatgtcatgtggtgcaatggcttgcacctgttgctgcttaatgcagacggcgagcctttgtagattttccccctggctcgggagatgagtccctcgcggaacctggactttcgcaagatatgcggggccacagcgctggtttcgggtgctagtacagattaattcagctgtgggaggggaaaacgcttaggagtagatggttcgtattgtgacagctcaggcggtcactgttgaaacgcccggagcggccctacaacggtcaaattcattgctccgctaagaagtctgtgtcccggaggccgttatggagcaggagtttatcgctagcgttggtgggcgagacggccctggatcggggcgacgctacggtcgaggtgttggtactggagtagtgctggcgttgtgggtcgcgctaactgaagaagagatgcaacgaatatagaagggcataagactggttgcgtgctcgtcgtggggaacagagtaaacaggttaggttacgcgacagggtatcaaggggaaccgttgactggcagcggttctgttgtactcagtcggatcataacatttcacagtcactatgccctactttgtgatggcgaggtctactatagttggtctgtagccgggggggcttactcacggccatctgagacccttgggaacggttgggaatgatttcaaataattccgaaactcggtgggaggaagcgttaatcaaaggcccaagcttggcgtgataatctgttccattgctatttagcgtatttaatgcggggcattagtgggttgaaggagtatctcatggcatttttaggtatatcatgctgactggtacaagcttaggcggcgggtggtggtggcacgtgatcagtcacctgtcagctagtgcagtatcgttcgatcggcacagcgacttgcaatgccgggtaagaaggctggagagaacgttgattgagttgaaagcgcggagagggtgacctaagaggagagccgggcacggccgagtaattgatggcgtaggttgcgcagtcagggctgattgaaattcgaggaattgtgcgagtatcataagtgagaatcggtaaatcacttaatactgaacatgggggacataccgcatggataagttgggacacgatggagacgccataggaggtcctttttgggaggccgagcattgacagacacgtgactcctgttggctatcaagcacccgtgtatgaagaacaaacccatgaagttatttttgaacccccctggcttgttccaagttgtgccgatcagggtcggtgttccgtccgccaaagaccccatatgccattgattaatagattacccgccatagctccagtccccacgtatgcagatcggaacgttgccctttatggagagacatgaagctatcccgctcgtatcaaacactgagttgactactaagtcctggtcatgggagaagggggaagaatcagctggatacgtgacgtaaagtactttctctaagcgaacactaattaccgtgcatggcacatcaatcagcggaagtccttgtaggactgcgatgagcaatcaatgctgtttacgaagccgacgatcccatcaggggaaaaaacatggcaaaccctggcactgatccttcgaagagaaagccttcttccagcccgtcccatgcttgcgagcataattagagaaggttcctccgtacacaggatcgacaaaccagcgttggcagcggacaacccggtacgacggcaacggtgattcgactcctgtacaaaatcctactttctaacctgagagccgctgagcgtagtgttttttgggcatggtctgtctgctcgaccgtgtaatattagcagggtggatacaagatcattcgacctaattagcgggtggcaaggcttggcatgcccgcccacctgatatccccaggagaggcagtggaacgggccagatggtaacgcgaattcttggaaatgtattccttgatagaatggagaggcgtgggccttataaacatagttttagtcatcgcgaccgacagaggtggaggaatcatgcctccactcgatatctaaaaaagtgatgcgtgcatgaggcgttaccaagttagaaactactaaatcgtcgctgtggaattagatgggcactaaaacaatttgaggcagccttcagacacgcagcggttcgataaacagggagcatcaaagacgcgactgctcctaccaagagatgaatgcgattctaagaagtcgaaacgaagttgtagcgggagtaatgtccaaatatactaaaaagtggagactttatctccacgcggaatcaatatagctcctccattatttcaggtgtcaccctaatgtgaagggttgggataataggcggcatctcggtctgttcccatcagaactcacatcctgtttcgtccgtgtgggaccaagggctctttggtagtaccatgttccctgaaggtcggacattgtcgcctaaactgtagtacaatgcccacaataagtgcgtcatcagaaggctcgcgtacgctgggcgttgcatcagcgatcagcaccactaaacggaccggccctaatccagattacggcctagaggcgctccttgaattctttagagtgcggctaatttcaggaccaagcaccgcccagatcaaagatatcgcgatccaccaagtaaacgcccaagagctaacagcacacaattcagtcattcgtgtaggaattgccagcttgtgactgtgaatcgtgagtgaagcctcctggggtcccgccattagtgcgcgaacggtttctaggtcagtttaacagataaccgccaaactcgctaagggaatgtgtgatgggggaaggagcaccaggattgacgcgtcgagcaatcatattttgagcacaaggcacatcgccgttgggcatcacactacaagtgcggctgcatcagttagcagaaagcgaatagtgagggaatataactgagactgtaattattctagggttaagagaattaacatcttgcaacacagttgcgatattgtgaaagatagcttaaacttccactagaagacacgacaaccacgtgacctgctcccagggaccggtcgtcagaatcctcaatttaaacataggtgccttaagactaaagctcgtttcacgagagcgccgcgtaactctaaggtaaaaagggcgcgcgttgttcctggatcatggcactgggggtgaacatacagcgaagctacatatataaggtattgaccacgataagtgttgaggctggcggactaaagcgagaagcgtcaattttgactatgtgtggatcttcttgctcagcagccattacagggcgccgacaggatcccgcaatacggggaaaggaattgcacggcaacaatgtgtattttcaacaaggaaatacactattggcccgtgcttgctcctgcatacacaagaagatttggctcaggaacacccactcagaaccgaatatgagcattcagggtagcgcattgcacttacaagtattgggcacaccaagtgcagccttcaccaatacggacttatatggctttcaaacacaaaaggaaagctgcccacattgataccattttatcgttgatagaatcctgacgcgaggaaaagaagtgctgtccaatgacacccaacgtagccagcttgagctatcaaagggtagtctaggtgcccgtcgtgctttcggggccaaatatacatcacacgtgggagcgtggggagaagagttggcttgagcctacactcttgtatccagcttcaagggaggttttcgaggttgtaggttgttcttcaaggcactagttgggaggcgagattggggagaatgaatcagaggaagtcgttactgtaaccaagaaaaannnnnntggaacaatgcattaagtttcgcctcacatcagaatatctggtatgtgaggcaacgaagtaatgcataaagtagcggatcgtgtgccgcgaacagcttgtaattgacctcagtcactctgtagcatccgctcaagtcggttagtttgtgaaactcgagaaacggagttcataatcggcccatggtgtccgcgaaactcatcgggacattactatgcgacgaaaccatcccggaaagtctcgcgcccaaatgcaggaatggacaggctggtcgttcacactcagacacttgtaacatttaaactcaagacgtagaagtgtgtgcaggttacgacaaacgacttattcgcttgaggtagagagcgagatcgataggcctagcgtcagcatgcccaggtcacgcctcaaccgcagggcccttaacaattacctcgactgccgatagggaatcaagcgcctgacccagatgtaacgattaggggaatgaatggcccgttttctacaatcgaagtctcatcaggtacggagttcggattcagtcgtgacagggctttcaggggtaaagtgaccgaatgactccatcagtgcaatttgcccgtccggtgcccgctgtcgccgcagatgcgcgccattattggtcggtgtatagagaactggatccccaggcgtcgcgttcatgtgagggtccaatggcttagctgatggcggggtcgtgaacattttcccaacccatattactgatcaatggtcttgcagctaaaagagaattgaagtgttcgtgtggacgactatcttacccgggtcgagtctcgagggtctatacaatccaggggtaaatggccatttattgaagggaaggagagggctaatatagctaattcgggcttatcaggaatagatgctgtttcncaaaggtgtctcggtaattgctgaaaaaactcaaagtattaacgacgtaaattggtatattcaccatgcaaaagttcggcgactgcgcgggagttgccgaggtcttaccagtaaacgggagcaggtttgggaaaagaagaaggtcatcgagtatcctcccaggagcgttccgatagcggcgagctagtctggcccggcccggggagtcttattttacgtaccttgtgaacattaggggtgacgcgttgttgttgaacgaatggcaggtacggtacagcgattgagcgcaggcgatctgttagttcttattcagtggaannnnnnnnnnnnatcgttttggccctgcgcggacacgggccatgggggttcatcaagaacgggccaaggagcccaggcagctggggcggactctgagacctctatgagacgtgctgcccagtgcagcctctcagctttggggagcggaagcagcacgtgggatgcaggtggcccaaggagccgcttcgctgattgacattgatgaattgaggagacttctttcaatgatccgtttcagggcgattagggggtgcggaggactgtttggatattcgaagtagaacagtgagcatgaaggcttcgacgcgagcggagccggctggagggggtgggatgggtcagcaccgatcgaaacgcaagggcaaacggagccgacgatatcgccagaaggatgcgatttcactgttttttaggggcctcgcttatttaagtgctgtatcgaggcgaacattctggcacagaggtcacagtcggggacctggaacgaggaggtgagtagtgccggaactggagctgaaaagttggttaatcggacttttcatggatagaaagaggtagaccaggatagctggaaaaggacgaactgacagtgcacgtgtaattccatatcatatgccgtgtatgcccagggcagtaagttaatcttacgctccagagagcgggtaacggcaagcgccgggaaagggagttgagaggccaggcaaaaggcgcttgtagtgaggggtagtgggccactttacgggttcattcgaggcggggggataaccttgggcagaggagacgaagatgagggacgcttggacgtgagcagggagaacaacgacagcggacagatagtgaggccaaatactctcgcattactgcggtgaaaaatgatactgtgccactttatagttggggttggtcgctttatgtatacgacttctaggnnnnnnnnnnatgtgggaagtatacgtggactgtctcaatcattagaaacatgaaccctatctagcgcactatgcttagacggcctgtgttacgttacgttctgagtaatacgccgtactttagttggggacaccctggcggtctggcgctgcgagtcgcgcggcaagaagacgaattggatgatttgtcgtactccgcgagcgtagcatggatggggccattccagatcggggcgtggcgtggtacaaggatctaaaataggaggggcgatagttatggccgataaggaaggaagtaacgtgctgcccaatcttctctcgaattcccagcccagctccgtgacacggaggaaggggtgggtcgttgatgactggagccgctcgcgtccttgagctataacggtttcacccgtagtttgcacggcgccgagcggtaggaatgggtttaggatcccagcgataaccgggttctacactgcctgagcggtgacgggtgtctagtggacaacgtaagcaagtagacctgcatacgcgtgaaacaggtatatagcttgcgcagcgtagccgaacggcgcgtggctccgcgtaatgacgctcgattgcccactgatccagtcagttcttactcctagcgaacgatatagggcgacggctctgaaatggcaactttagccaagaggtgcgggcagtcgtcgacgacagcgcgaacgcccacaccgaacgacgacaactacccagggacaaccggagttgtgactctcggagtcggctcgccatggtgcctcgcacgaacagccagtatgtggttgccgcaatagaagcatgagcgcagacgttcatccatactttgtgattgagccctagaagcaaggttgggctatgccagtacaccgcagaccccaaccgtacggcacggggcgcctgcgacggcgtcgccagacgttagggatgctctacggtttatagtatgaacgtccggccctcccctgttgcttctcggcgtgagtagtttcgtgggctgtaggacatgtgacctccacaggcgaactggtgagccgagctttctgagtaggtgacgcagccgagagagtaaagctaatcctaatgagtatctgcccttagcttctacgtttgttacggtgatgacgattgctgcgcagtcacgaacagaccctagccttcgcgtgactggccttgaaggcgctggatgttacagcgaataaagtacgaacggacaagccgggcagccagcatacaccccagttgcgatgtgttctgtgtgtgtgcgaagcatccaggggtggcgtggcctccacggtctgaatatgccgcattctagcgcagggctgatgtcctccctccggcgcgtgaaagcgaatcatcagtgagccaccacgcaaatcacgggaaagttgtggacgaggggtctgtatcacgggataatggcaacactagacggtgcggctcgcccgttgccttatgggctatgggggcgtagcaagtttgcaaggaagctcataatacaattagtacgtgacatcaaggaatattaaagtcatgatatcttaagccattactacatcaagcgtggtaaaggggaacaaagctgcggaaaaggcgaatcaagggctatcgcc-ttcataatcgtttgctaggaagatgtggtggtcaaacaagactaccggtgacacattcgcagtagccatgagacacggccggcagccagaaaactcaccgcacggccgccaaaggaagatcccccaccacccgcaaacaaagaacaaggagttaggaacgatcgtgtcgggcgtgcgtgttgctgctgatcgagagtaagtggacgcccggtaaagggtcactcgcgtgtgaactgacgcgccgcaacgttctggcaactggttcgacaccaagccggcatgtgggataacaccactgtcgcttaacgcgagaagggtgaatgcccgaacacgatgggctgtggtaattagttagaatnnnnatgaaatccaccgacccttctgactcggcagtccctcggagccaagggtccgctatttgaagtcactatcttcgaggtttctccggacattatcatgggccgcccacggaagtccttcagcatgggcggtcttgttatactcatgatgtgctcggtggcagagcgaccgaacatggttccgaaacaataagacgcgacaatttgtcctgccctcatactgtttatacaactacnngatgacgcacgtgtatacagtcctgactgttaccctgatttcgcactcattgacttacctcgtacgaccataggatgacgcgacttgcggagaggtctacgtatccgcgaagtggcgcactgttttgcatttgtaggaaacaccactatattcgtgannnnnnnnnnnnnnnnnnnnnnnnnnnnnntggcctgccagactctctgtcaactactcacgggagacgagaagaggccaggctgacatttacgaacgcttgggcatccaccgatttgaagcgacccagatcacggtggatcgtgtcaccctcacctagccggctcgcctgagtttgggccttgcgggttgtctccaggcgggttattagctttaggacgacttcagtcatggtaggtaaacagatggggagtaaggaaaggttattcaaacagatattgcggaagaggcagggttattttgtaaccagacgaggtcgtgggggggggaccgcaagggacgcgctgtccaaataactggcggtgcaatgtgcggaggacatataaaccgggttagaagaatgcggttagttggagatcaggtgccctgaaccttggacgtgtgtacggcgacgcgtccaagtcacagctagcgggaaaaatgacgattcgctcggatgatcggacgaagtttttaacagtgggtgacggggagtcggaatccacagtgacgtcagcaagaaaagtaaccaccaggaacgtcaggcggacctagagcagagtcaacgaggcggtccnagcgattcaaaaggtcggtcccaaagatattagaaggaggacgggggagggaagtagacgatgaggtgataatttgagaagcttgggcgggaatgggtaacataaatagcgaatattatctaattataatactgagttctgcgagcccgttagcacaaaactagtacagatggaccaagcaacgagaggtggtaccgagtctgcgttggcaacaggggtagcgctggccttgacttagcaccaagagccttaacagtcgtcttcctcgggttaacttatattgcatgatttccaaactcgaggctcgcgcctgaactcataaatcgttgtgccctataatgtgcattcttcattgcgtgttgttgagcgcatcctcaaacccactatgtacatatgtgttgttctctttccatccgagatttgcgtccgttgctgtggtctcactctccgtgcattgtgatgctaatgnnnnnnnnnnnnnnnnnnnntattattaggtgatgaaatttgctgcacacatnnnnnnnnnnnnnaatatagcgccgctgtaatagttggagtccccaacttcataatcgatggaactgtcaacgccatctagcctgtgcctggctagcgtttaaggaaccgaatgagcaggcggtgaactacggtcgacaccacgcttgagaggcattaaggaactagctaagtcatgtgggtgtttggattatcatgcatcgtaccgcatcttattttcacctttaaatgtccggaggagggcgcacggcaagtacggagcgagtcagaggagacagtccatggagagtgagacctgagtagcgaagctgggacttctttgctcgtttacgagaaaggatataagataagcatcataatgaaagccaggcaggcaaaaggatcaggaatagagagcgcacggacgaagttccaggtcaaacctcaaagctcgcagatggccgagatacaacattgccggggacacggagctagcgcgaaaggggtggataaggagaaagagaaacggagttttagctatcgaggggaagggacagaaggtttctaagataggtacttatgaataacggttcgggggggagggtttttactatagtttagagacaaggtgcccggattcaaggattaataggtacatggtgatgaagctcttgagtagcaagtggttgaagtgcccgagaatcagaataagtgagcttaacaggggaagagtatctggttccttgcccttaggtaaagaactagtttaagccggagtcacgagtgtaaaggtgtgtgaaacggtgtgggacgagcgtttgtttgataagtgatctcccatccactggtatgctgggtaggagcattatccagcacttttgcggtatcataagtcgatcccgggaccgggtttgcgatagtgatatccgcccgggcgcggcggttctagttggaaattactgcggcacggcgacacggagaagccctagccgtattaggtgacgcactagagcccagagcccgcggtaattatgcatcctaccccaggtggtcactcagcaattgtcgacgcgatatgtgccagcgattctcggtcaggtccggttgctgttacgacccccgcgaggcactcaccgtgcgcatggaggatgccagaaactaggcacgagtattaataggatagggtggatcagaaagcgcagcggtacgacgaacggtcctgcggggttggaaatcctggtagcttatataacagatgagtttgacttggcgggagaagcaaaggaaacataagtacgaaccctatcttcatagtaatagtaagggggaaacaagaggcacaatactcgttcggaaaagcatccaagatttgtcagggcctggaaggcacaatcaacgaaagagagattatttagacaggaagagtaaccaagagtgggagactagtcgctgataagtttgggcatcccagtggggcctggcgccgttttccacgcctaatattaccttaagcctgcgtcagtggagctccctggagggttaagtggcacatgcactagggctcttgaaggatttctgggtgcgcgcactcaagtgatcttctaccatccagctgacggtccagcctgttatccatgcgaatttgctgcggtagaccgcaaaaccgcccagggggtgtaaggacaccggttctcccccaacgaccgacctataccggaggccgctgatgtggcagtctggcggcggcggtagcctgtgctccccacttcggggtgtggatgggaccttctgattaagtcgtaaaaaacgagaaggtgttcggggacacacccccctcgggttgccggcgaccccggataaacgattgatccaacatgaatacaacaaaaacggtcccgtgcgtagtatatgtgtaaccaggcaggtgagcgttcagcagtatgcaacgttagtgcgtagggatcaccacacccggatgggaactataacgttggtgcgaatggcggtggcagcttctcgcccgccgcgcctgtattgcttgggcccaaagacagcaagtaacaagtaggtctgggtatagggtcaacagacgtagttgtacatctccggcgcggctgtctagggcttacgtcccagtcgaagcaaggggtctgcattttcaacgtgatgcggtggtcgcatcctttcagcgcggaactcgctgcctttgagnnnnnnnnnnnnnnnnnnnnnnnnnnnnnnnnnnnnnnnnnnnnnnnnnnnnnnnnnnnnnnnnnnnnnnnnnnnnnnnnnnnnnnnnnnnnnnnnnnnnnnnnnnnnnnnnnnnnnntgctggagcacttagccagtgtctggacgctgcgcgtgaaacagtgttgtgcggggttatagactaagttccggtaaatttcaattagatgctgagatgtacacgacgccgacaaggcctgttgaggcaggaaattattgctcctttgtcgtgtgatgtactgcgtccgcgggggtgctgtgagacagaaacctttatttcgcggcggttcctcttccttcctgcgtggcgaactcacacaatgctaatgagcggcgaagtctctcagtcatttagtggcagtcaacagccctaccgctccgccgggattaacactactagtggaagatagtaatgggatgtctcggaagcgggcaaaaggaaagataaatgtgctgaacgatgaatagcagccccccagggatctcgaccatccgcgcagtcgttaacagggtccgtaaagagccatcttgggcgcggannnnnnnnnnnnnnnnnnnnnnnnnnnnnnnnnnnnnnntcaacaattagcgaacgaagaaccttctgtacacacatagtccattcagtttgtgcgttagaggtctggtatagtgataattttatttctatatcattaccggtatcaccccacctaaccgtgcctccaacggcatcgaacgcaaacaattacccaccgcgctccggtggtccttaatgtctgtccaagtggtgtcagcgcagaggtcagattattaagtcttacaccagtggtggaatcgcgaaccgacatgagagactcacctgtcaacgacaaggaaccaaaatcttcctgtatgagagttcccaccagacaaatggccatgagggggggaagaggcgataagcaacagagatgagaaacatagtcattcgcaccgcgaaactaatcttcaggagggaagaagaaggtcacccaaatgggttagaggaaggacagcatgatatgtcgcgtaaagggcgccaacagctcagaatattaatcgtcccgatctgccgttccgaggatgtggttttctctccttaccgtaccgactacagttcatcgctttattgcgacgtgggcacgtcataaacacggctcgttcaggctcgaccctaggtgtgatcccaggatttctccccacttaaaatttcctgtattaattcctctgcgctcacgtcctaataatgccccgtggtacccgcgtcgtaatctacaagttttactagcgctcaaacttcacaactacacccgcgggcctcttttcatccttgcatatagccattttcctatctgcgcaaacctttctttcccgcacgtgtgctgtactcttgtcgccctatcacagaccaattgtagcgtgtgtattgctcaaaggcttgccaaataattaacaaataagcaggaacgtataggtgcggcg--aggggaaaaaagccgagcgaccagggccggcctcccttgtgatgctaacgagtgcaagggtgagtctatctgggaagaggacagttccggcgtgcacattcagcatgaggtccgtttaccgggttccctatgatgccagaccgttccgcgcggatcatgaacgtacggcgtttaactccattatcggcgttctggcaacgtgacggcaagcggccacgtggcaactaagagccgtcccctttgcggagcttgaagaaggatcaccggctcgcggtgtaatgttcgcaggtagggggcgcggcacactatcatcttttcccacaaaaaggtgcctgcataatactggtagcgtgtattacttcgaatgtaagaaccgacaggcttcttgacggccttgagataggcgtcgaccaactcgcgtttttcctttcaaatctaaatgacacagccggccgtagttatcaaccgggcgttgtccacgtgaattgtcttatgacgctttgaatttcaagctaatcggatagtcacgtgaatgcgctaagcaccggggtgcctgtcaggtggtcgctcgtactgccagggcgagcctttcttgcttttaaggccgtaccttaacagggggggccgcacttcgcctagtaagtgggggtcggtcgaaatgtccagtgcgcgctgcggtcccgcgggtggaggggcagcccgaacgagatgtcggctagaagaaagcattggttctggtcccgtgaaggctcacccctcttctaacttttgtctgatataaaatagcacctaggagggtatgactctggcataaccctaaagcgcctgtccttagtggcatgttcatggcgcgctgccgttgtgccccgtcacaagagtccaacggggcaaatgtacctggctacagtccagcgagatccccgtgcacgtttagatcgatagtgattcgcacacggggtgcgacacactacgcggagtcgtactgcttgtgtgcctttgaggtgacggcaacagagtcgagaagacggggagccgcttacggggggtatagaaattnnactcggcattgtagtgacaagagatctgagagtcaggggtcaccgataaggccgcattaatgtaatgcttatttagaagcttacgagggaatcgatgcacggtccgggcagtcagatacggagcaagtaactaatggttcgcactagagtgctcaggccggggttagaatnnnnnnnaattctggtctgagccgcacctgctctgcagcccaacgtgcccgtcgcacatggtcgggttggacgtcgaacacaactagtgggggaactaccctcctccatgatcacttgcgattgggcagtcggagcggaaaagcgaacacgaccctcgcgccttaacgcccgctacaaccccggcccgcctggccggggttggatcgtctgccgttgacaaacggcgcgccctctactaccggtaaacggggttcctactaggctttgaaagtctagatcttacttcacaattatgtgtcaggtcggatttgttatcggtcgcaacccagtaagccgcagtatcatccttagacgttgcggcagcgcttctcccgacgccgagatggcgttggcaggctaaggggaacggctacatttcgcttcaactttgccatcatgcgatttgccatgttataccctttttgacttccgttctcgcatacgcatgccgtgagcagcgcacggtgacagccgctgccagctatgtttagctagtgacaatgcaggccgctgctttaatcccaaccgaccgacatctataggccgggaattattctggggtcgagtcaggggtaaagacaacagtggtttatttggagttaagtgcgatagggtttctatgactcggttaagacacggcagatagaaattacaggtcaagtcagagcttttccaggcgcaggtgactccgacccactgccaccgcttagcgcaagggatccgaagctctgaccgcaagcacacgacgtagcggctgcgggaggctagtaggtcttgggcagtcacaggccgctccctgggcctcaagacaagcgcacttcgttccagatgcacagcgcgggaagggacagcggtggacctcaacatgaccagctcccagtaaacgtaagnnnnnnnnnnnntcatgnnnnnnnncgagtacgcagctcagacaaaagtagnnnnnnnntcgtaagtgaagtatacagcccggcggcccggaaaaggcgcgtgctaggttgcccgttgcgggcgttcccctggcgggcgcctgaatgtgtcaacgacgggcccgcgagggcccgcgtgggatgcccaataaggagatgcctcgggaagcgcttaaaagaagcaacggctacggtgtttttggcagttcgcgccccaagtgctggcagcgaatcgcaatatactgatgggatcagcaggtgtattcgtaggtcaccagctaacaacgtgtccagcaacgactatttggaaggagggctgggggagccgggggagaaaaattgcgatgacgctcggcagagatcccaggtcgcgtgcggtctcccctccagcccaccatcctcggggactcaggagagcgtagccgcaccgcatggctcgacccgtctccggcctccccccctgcgccctcttaatgtaaccgaacgagacgcattggacaccgcgtgctccgtttcactacgctaaatagtttgactacgcctctggttagccgacagatttgattgatctcacttcgctggatggtgcccgcttgccctccacggactgcagcgtaggcagaaatcgagctcacgctgagccagcataaacgatgtgactggaggatgggtttgggcgacgataggtgactggggtgagaccactagttgatataccgaccatagtgggacgctgtaaggatgtgcatgctctctggaagcggcttactgaagccgagttgagaccgtttacgccacaaatcacacaactcttgaaagcagatgtaaacgacgtcactgaaaccagccatagtatcgtttctgtcgactctagtaacctccgtcgtcgtggagggccgcttcgccctacgagcaccgctgcatcacgggaagcccctggacctgctcgccgacccatgaagtcaagccgcttactattcgacccccggggagtattggcaacgccagttagatacagaaagatcgagcgcgattaatgcggttttagtcggttcactatctcctttagttttgtccagcccacgctgaactcgttnnnnnnnnacnnnnnnnnnnnnnnnnnnnnnnnnnnnnnnnnnnnnnnnnnnnnnnnnnnnnnnnnnnnnnnnnnnnn---------nnnnnnnnnnnnnnnnnnnnnnnnnnnnnnnnnnnnnnnnnnnnnnnnntgcgaggttaacctggactttgcactcctcctggattcgggatccctttgggttgcgcattcaggaacggtcttttgtacttactattccttatgcgcggttaggcgctgaaacagtcatattggagctttagtgatgccctcggcagagaatcccgcctcccgtatattccggaatgggggaggccatagcaaccgaagcttttatccaccggccgtcgaatccgacaaagacccggttcggtgcaagtccttcgtcacagccacctgggcccagggctctccgtcgacagtctgaggccggtcgtgcccggcatactccactaggtcggctcatcttgtatgagtccagagtaggcaagctcctcctgggctgcagctcttcacggatgagacagcatgcagctgctccccgtcttgactcatgcaaatcccgcacggct---------tggctaaggttcatctggcctctggnnnnnnn-nnnn-nnnnnnnnnnnn-----------------------------------------------------------------------------aggtagggggactactcggccgcagtactggagaaactccaatcatgtgtgtctagagctttcggcgtctcccgtccgtagacaattgtatgccggtcttatacggtgctctccgcgagggccccgcttagggtggttgcctgatgaaaagttgtgtgcgagttaggagccgatgggtgcgctaccggtgataccgagcttcatgacccgttggccccccgttctagccggcatgctctactattgggttgatacgcctgcggtaatcatgggggagatatcccatgcatctccggcganngcgcgacgatgcggcgatgctgtaaggaggtgtatcgnnnnnnnnnnnnnnnntatgatccagactactggcaatgtgtgtgagtggcactctacgataagattagtactattggtgcggggattgggcacagcgtccgagagtgtttcgagtgtcgaagggatgagggcacggctgagtggtaggtgggtaaattgtcttgggccaaacccgcttgaatcaagttggcacctacctcatggtacacgcagcataacagatgtgcgttgcgatacgaaggggcttgcggacaacatggtctggataggccgttccggacagcgtcacgacccttaccctcagggtgggacgcccaccagtctatagctgcggcaacgggtggcgaaactgtgttgaattgaatgcggagaaaatatgatcggaaattgttggcggcccgctcagtgacgagcaagtcagatccgtgggaacacacatttctaagcactagcttgagattgggggctacacagcatttcttgaagaaggaattatagaggagtcctacaactgaatgaagctttaaatttaaacagtcttggacgtttcagattgtccagtctcggtgaccactagccgttacgtggggttgttacagaaccgggcgagaacggagagcaaacttgagaccgatacaagagcggctgacctgttacaacagccaggcagcgataagaggaggaaagcaaacctatttccgtcttcgataacaaagcacccttgcactctgaccagccacacgtcgatggcggccaagaacactggcttctaggagatgtcgcaattagatatgcccatagtgaatactataatttctgccagctggctcagcagtacggcattcacgcatacggcgcggtgtcctcaccggtgtccggaggaaagcgcgcacagaatcgaatcggaaccaatcgcgtgacgtctacgggagcgaggcgcccgagccgatagtgaatagcagactgaagtcaattctactttcaacttccctcggaagctaacgacccacacactgtacctggcgaaataaactaagtgcaccacctggaaaaaaccaggggcccctttcctcgtgaaacggcccattttcgataattgctcacccgtacctaagatacattggctcgacccgtcgacgctggaaatagattgtaggcagacttatgcaccccggcgggtggaaaaagcatgaccggtacttcgtatgaggctcttgatgacagcgcctcacgagtaagagaccacatagcagtctgacggatcgggattagaatatggggcactgcgtccacaaactacctggccgaatagaaccctattgaactgacccgaagaat----------------------------gactacaaggtcgggtcacactgagatcgcaagggacaggcgggattggggaaactagtatttggagcttacaagtcaggggttagggaccactaaaaggaagtgtcagcagttgatacgaaggtgagctgctttcaaggagctgtaggggcggctataagaagcagtttggattgctaggccacaaacacgcttgctagattgtagccataagagtggttggatgggtctcgggtcgttgaggatgaggacgttctgcaaacagtttaaagtgtcattgttcgtgacgacttcccgagagtagtcatgtgtacggttttagtccttcaacagtaaaatagcgcacagtgagtgggttagtgtaatcatgcgcgcagggcatcgcacgttccgcactacctgacgagattatcacggcgggaaccatgagtgggagacagtgccaaactcacacgcttaactatcgagccgcgtcccttacctatnnnacatctaccggagcagcaggccagtgccatgtgggacaacgagagagcgcttgctccacaacttannnnnnnnnnnnnnnnnnnnnnnnnnnnnnnnnnnnnn---cacactagagaagattattacaatatcaacgcgggcgggtgttggtggtgcgctgttgttggacacttgctctacgaccgttaatgagcagtaactagcgcgcgggcgtgtcccaattggtgacaacgatccaatccaatcataatgagctcggttgcccgtgccaacatgaaccatggccgcagggagccggtctcgtgcgtccctctggactggcagtatcctctatcggggctgggtggtcccgtgacaaagtgctggccttatgattaacaagctgatcgcactggtagcggccggggtcacggtgcgggggggagtgcggtcaactccctttaggcgtgtgatattcggcctagtatcttgaagggaactacggaacccatgtcttcaccggtgggatgtgatggttaacacagaatacaagctgaagggctgagtgactcgcccgggactcgggcgatgttctgtatcgcaagggggtgggagtggcggcgatcggtaggtggagtcaaaccccgcaagaagaagttttctgcgaagtcgcgagtcatgtaccactggcattaggtagcatatatcgattcgcagtttggtgccggattgcgcatgtctagaagataccgaggtatcaaacttgacttaagaatccattctgtgccagcggacaaattaggtaagaagccgtttgtttatatagtacaatggaattaattatcgttgcaacagattgggtcagatcagagcgaagagttgtatttgattaacggccctacctttgtcatatatccgtagttctgtactcggtgcgcgggatgtacacgttgctggcgttttaaggtgtgttgtaccgatggtccggtgatatctctccggaggcgtcctgagcgttgccaaaaggagcgcatgtgcgctgggtcgcctgaggggtggaaactaaggccgtcaccatcgttgaccgtgttagtaccggattccgacggccatctgaaggaaaggatagcatcgtaagctcgtaccaggtttccggagactggtgaagggggcattgtgttcacaccttcataagaggtaacctgcccgtatgccgatctgtcataggattactatttcactacagccccggcacctattccgcctgtgagggatggccaaccacatagcaacattgactcccgcgcctagcttatccgtccggaccggcctaaacgtctgtattcacggcggctaagcatcaatacggagagctcgcttagtttgccaataccgcatcataccgacagcggctgcttgactacggatgcggccccgctgtggcaccttagcgttgtggaggatggcgtggtcatgctgcgggagggtacgcgactcggcgcgttggccatccccgtctgcgtcctctctagcgtaagaagctgggccttcggcccaggtgggggcgttagcgggatgagcggcgaggcgtccacaggtgaatacctccgggcgctcgttaggggtacctgtatataacatacgctaacccgcctggggatgtgagttgcggacatccctaatatcagaggtgttgcggatttagcacgtccctgatgacccccagtgtccagcacgcacgaatcacaggagcagccggggtgatcgggaaagtggttcagaccagcgcaagctgtgaacgggtttggcatgtcagtggtggttgcatggggttgaagtgggctacgctatgacaagactctctcttgccaggccacgtggtcgggcggggannagctgactgcgtgaaatcgcccagaacttctaccgtaggggaatctatggcctgggattaagcagccgggtggagttgcgctttactctgcattgatggtgggcgcacacggcgactgtaagaccatggaggaagagtcgctcacggcgacacacggcatgggctgatagcaattagcacccgctcgtttaaacgccccgcggcacacaagcgagagatggccggtcctaggtgagtgaggtcctaagtggcgtgtgaggcatcgttccctagcaaatagggagatatggattgcgcggggttgcgcggacttggactcaagtgggtcgttgtataccgaacgagtgaggtcgtagcggcggtggagactcaggaagcgaatggctcgtctacggaaggtcataggcctatcacgtcaacaccagcatgcgggcggagtcctgagggtgattaggtattatacttgttatttcggcggaggtgaggttcgttaggggaccgactgcgtcttcgggcacggtacgccgtcgattcgattgtattgtcccataactcggcgacttcaacttgattatttatttgtcctgagactcggagaagcggatgtggcatcgcaacccgagctcgctacccctagtgcatggggttttgtggtaccaattagttgcagcaggtagctgagagagctggtgtgtagtttcgccgccactgggcttgtcgacacgtctgcaggggcggccaagaacacgcttgaactaagcggacttaaggggtaggtggggcgcggttccaagccatgagccgtcacatggttataggtttcgatcctatgaacaactatagaagacacttactggttcaacgaacgggtgtcactggcacactgggaaggctatggctggtatcgttaatatatagatatatttactagtcacanngtatactaggtcactacgcctcgttgtaggaagtgatctgtatggaatgtcgatcggctgctccaacgctgtttgcaaagtaaagagaaatgaaggtctatatggatacattttcagtagagatcaatcagtatccgagaaggcctagttcaaagcaacatgatcgcgcggaattcagagctcaagaaagttaggtcgtaaaatgtgtcattcgtattatcggctctgggtttaagaggaacaaacaatctctaatttcttatatcgcatgtctttggcgattccatggctctgtaagaccggattttttggcggtctcctaagtacagtgactctgaaactggctcccggctactgtagtcacgcatgcttctaatagctgaaccttatcgacgcgcgctaatggtacccattttgtcaaacgcgacttcgtgcgcccatccgtagcagggcttactctacgctctccttcatacatcttccacnnnnnnnnntcccaactgcccgtcgaaatgagaggtggtataactgatacgtgtccaaagtcgagcgggaggcgaggtgttctccgcccccgcctctttaaccgtgcgactgatggcgaacgccagccatctgtgagggcaggcgtgcataatatgagcaaatgtgccagaggcacagagagtgatccacacgtaactacggcccaccggaccgaaccccactgggcgtcgtgtatctctgcgcaggtggnnnnnnn---------tccggtcctgggagtaaacactaaacattgggggggataaaatgagtgtataagtgattaggagatctggggcgtcacggacaggaatgattagaaacaggtaaacttgtaatagtataaagtcggcctgaattgtagtatacggacaagtagcgtccacattgagtaagatcttataaacatgccagaaacatcaacagacggctttttttaaaagggttaaacaaggagctaggtgaagtccagaagtcattaaacggatacttaaagccgctaattcggaagtcacttattaagcccaccatgccaggtcctctggtgtcgcttttccacgtactactttgatgcggtcacactagtctttcctaacatcgcttagggatgctggcgaagaagtcttcggcgggcgcctagtcattccctttacccccttgctatcccgatagtcctggctaagccgagtctatggctacgagaggaaaggtgggtatgaacgtggttcccttacctaatcccaagactcctacattttcataggttctcatgtatcataccgtaacatacacggtgccgaagcgcctccccggtccaaggagccctcgtgccacaaaacccgagatacgtatacgactttccactggctcgtcttaagacaacttctgcaccgcaaatcgtgatgagctgaactccgcaacacgacaactgaccgccggtgttcccgctctaccatagtnnnn---------------------------------------------------------------------------------------nnnnnnnnnnnnnnncgtagcctcagacgaacagggccacgataaagcgttgactcccggtcgactccatgacggtctggtacattaccagtaggccgtaaaagcacctaaacactggcgtactcgcaataatacgttctaaccagagtactgcaagcaaggaagggagagggtagtacgtcgacacatcactgtgcgtgactctaaaagcttactcgatagatttagatgtccggattggtttatgtgcgttaggtcgctcggcaacgcgactacggggatcgtgtgttgccaagcacacacagtacattctgagacagctgggtaatgtatcccccaggcacctctgtatacaagtctagaaaccgaatttgtttccctttatccgtcaactttctacctttgtaccnnnnnnn----nnnnnnnnnnnnnnnnntctatgagcgggcgtgattggtgcgccatcggtgtgatcgctacccttggggttaaggtccggatcccatagttgatgtggagtgcgccgcgggttctcgggtgtccgattctacgtagctgcgattctctgtgtgggaggccgaagcagtttcaatgagccacgcaaggacgatctgttcgtggttctccctaggtgaagtcatttccagctcagttgatgagagagagggccggtgcgtacacgtccaacacgctccgccgctcgaattggccacgccggcgtaacagtcttggcacttccccttcattcacgcgtaatcgacaacgtccgccgataccctcggacaaggtcgcctgtccagctccggaggtacaggggcgtaaaaagggtgggtgatggaccgtctgctaatgcgcatgaaaaccacaagtcttggaggacgacaccagacatgtgcggcgannnnnnnggtacataagtagaggcaggcaaggtgattattgaagccggggcataattgtcagtccataaagccgggagtgagcgaggggctataagccggcagggggccgcagttgggaaaaaagcgccgctccgaacctagagtcctgcggcccgggaatggcgccgtaaggtttgccggcttggctgcagagctagnttactgctacgagaaaaaggctcggacctggattaaggaggctgagggccggtgtttaagaaatacccatagatggatggggcttcataccggatgtgtccaagataccatccaaaggctggaaaacagaatttgggagggttaggaatcattaatgcgctgtaggcactgtcagcaggcggcaaaggaaacctgatagcccacccctgaattcggcatgaagagtgtcccagctgggaatttaaagtgaggtcatcgacttttaacgtggcggcctaaactagttgctagagtacgtgtttcgcgggcaatttacgtttacagtcatgcgcccgtctatagtcgtgagcacagagcgctatgcacggggtcgcaacggtgggaggtagggcgacgggtggaagtgttcgccgcggctctgggaactaggatcttggcggcaaaggacggaaccgggtaggagtgtgaggtattgaagcaaatcggtgtagacagaagaaaaaattaatgggatggtttcagattcaaccgttatgtcatcgtatacagcctaggaca--ctaaccaatctacggagtttcttaatagtagccttggcnnnnnnnnnnntgtcaaggttggcgctctttgggtcgcgaaggcgtaggagtacaatcaagggggcaacgaagactagtatttttcacaattcgatggagtggagctccgggtgtgagtcagcgtggggctgggaggccgctcctgagtcctagagtggtacttacgctcacatcggcaccgtatatcttttggaccttcagtgcaaccgctacttgtacccggtgtgaccacatgattctactgtcaattccactggagagcaggctgcttgccggtcnccaaggagctgtccactcggtaacggttcccccgctgtcccgcccatcccccaccagtccgcgttctccggagactaggcccgtgctccccttactggcacccttaggtttcgacctaacccccaacgtaactcctgaccccgacttacggtcccccacagcccctgcgcgctcggcgacacattagtgtctccaaaccacacgtattcgccctccctagagccaactcagagtattcccgaacaggaaaccaatacgctccacccgttgccacaggaacggcctcaagtttctacgggagtgtacccgtatcccatggtcgcccgcatgaaatcctaaagaccgacgcgtccgtcccgtatagctgaatgtgtcctgtaagtaacgaatgccgaccagagggtcgggggcgtgtaaaaagttcgatggaaggggggaacctatcccgtctattgtcggcttaagttacgattccatatcaatgtcgtatgttccacctcattcgggtacgaggggtgcaactccatgcggatcggatggttagcgtatnnnnngcggtgggtgttcgcgtgctagtgtggtttacatcaagcgtattgagctacgggagggtgagtggatgtagcgaaccgcaggtcagtggggttgacatacagtaattgggtggacggtctcgcagagtattcggagatcagtataatggactgagggtcgcggcaggctgggatgcccggtgtgagtatacccgcaagtgctccgagatctggcagtagtatatcaagtcagggccgttaggaagggaacccgggggtgggcccatgtggtagtcggaaggtaacggagcacggagaacgggcctattagcgggaacagttgtggctagaggttgcgcgctgtttgacacgcaggaagattaatcaccacgtggtcacttgcgatcggggccccgtccatagcctcgggggcggctgaagtgtatagcgtaaaacggggccgtgtagccgtactnnnnnnnnnnnnnnnnnnnttgccaagcagcggannnnnnnnnnnnnntaagacgttggggcttatgccgtgcctgatgctcannnnnnnnnnnnnnnnnnnnnnnnnnnnnnntagctggagggagcgaggtatgcgttttttgagtaggacagaattcggtacacagcgctccaagggggggcttgataatatgatcgtttgcgatagacagagggtcgcagtccccaaggggtgagtgttaaagagggggcaacacaggcaagcaagtctcttcaaggggcccgcaggtctacgtactcaggagtgggtaattcggtttcttgtgctagtatatggctaggtnnnnnnnnnnnnagggtttttaggcttcggagactactcgtgggaccaaaatataatgtgagatcatcgaggagagacgtaaatagtagatagctttatttaatttgggtagtgctttaagaagtgcagtcaagctcgacaactggaccctgtcaaaaatccttagtactatccacgtacggtaattacctgccggtcaggtgtgggaatcgttaaccccaggtcatggctgcgcgcttgatgcgcacgaataaatcacgatcccacgcacagacaacagtctccgttaacgttattttaggaaacttacaccgcgcaagcgtcgccccaacatagggattcagtcgccccattccagcacctctcaagacttgcgccgagtcaactcgcacagtttgcttctgccctgttggaactgcattactttgttcggaacgtatgaataagagggtgccaccaccttttccagtgcgctgagctgaacccttcttgcacaccccccaaattttggaaacactactgtgtgtaatgctgtctcaccgtactcgcccccccatctaactcatctttgtcccactagacgctagagcacgggcatgccccatcgtatgcggcggaccacacccctccttctgaggggtgcctaaatggcgccgctagtaaccttgagaacgccacctcctttgtcctcatctccctccgtcagtgcccgccccccgcgtagtcttgcctcgccgggcgtccctgccaagctaccccatactcactcaccatggtgattggggatggttgaggtgcggagcagctcgccccaaacgggttagagtgggtgccgtcggcgaattgctggagacgagccgcagagctggcaagccgtgctccggaacgctcggaggagcttggagagnnggtgccgcgggggctggccgggatgtgggaagtgacgcctccgacgacgcgggggcgggatggggtggggcgggaaggagtacagggggccctggaaacaattagggagggtccttgcggtcccgcgaccgcggggggccaagcttgcccgctgtggttacagaggtcagcaagactcagccctgcgagccggagacgaccattcatcacgcgtagactggcagaagactccccttatctcaccttgcgcgggacaatcgtccgcgagagtcagctgtaacgggcgcgcggggtgcaggaagtataatgtgtggcgagaagaccagtaaccccgaactgcgggtacaatgaaccagacggtcgcggaaagtgagttcaaggatgaaggtaggtactttgcttgagtgcgaagtcgggaccgctgggactaggtatgaaaagaggcagtgatgactcaatcgcaggacggacaggcatataggttgtctgatatgacgtagatgtgtgtacacgaccattacaaggaggtgtagtcctcaggcgcgaaaaggctcgcagcttatcgccgcatgatgcgaacaaaagttgaactcatcaaaatcctgcatgagggtgctaaagcgatgaacgctccctactacggctgtctaaagcgctcaacttcattacttccatcctctgtgaatggccgttgccagccggtgatgaacgaccggttgagtccaaacgagaaagggggggcggagtatagtcagaaccgtattcttcggcaagaggggcggacaccacccggaatagaagacataccggggcagaaactatggacttgctcacgttgagccagcaacctatcctgcagcttactcatacaactttcatatgactcagacctaaacctccgagtaagcgggctctgttccttcaacggaccacgtatttacacttgctttggtaataggccacagacggcacgtccgctgccgcgcgtataatgttagttcacgatcttgggctcctgactgttgttttatagtaggtgcaagtacgctgagcgaaaatacagtcgctggcagaaagtaaacacgatgcgggtgacctcctgctggtctatcctctaatatcgcatatgaagtatgactcgcgagggggagccgcgtaattgcgaggggcatgcgagctaaaattgagcaaccttggcaaaggctgtaacttactaggtcgcatggcgcagatgaagacaactacaagaaagttaataccgggaggaacgtccgtgcaccctg---------------------------nnccggtggcgcacatgtgcctggcgatgtcgcacacacgtgccggtttaggcggccgggccggagccccatactgtactgggcaacccgtcgcggccaagaaataaggcagacgatgccaaccaggtaagcttcggcggctggtgaatcgccgtcgccgtcagtcaatatgcgtttaccggccgtcagggcccccatccgttctcgcgaaggccggactggtcggtgccggcctcaataccctataagttccttcgccagcccacctgtgggccctggtgatgaacggtctgtggcgcgtcacgcgacttaacacctaccacagcgctacgtgcggcgtatagaggcaggtggactttagatgcggttaccagggacgcgttgtcacggccggcggcgccgacgcgactcgttgaactactgatcaccgttgcgtatgacggggaccgtgctggcccaagcctgctactctcgacgctgggtgtcctacattccgtacggctaacgcaatccagcatctggaacccctaaagacacaaatgttattcccctggacagcgattacaacagatacgattcaaatatgcgtcccgagagacttgcgatcacgctgttaaaaaagtccgaagctactgccagggcgacattcctgaacgagggacggtcacccgccgaggactagcgtattaaaccaacacctaaaatcgtcatggcttcggcgcctcgtaaatccccggataggggagtaggagcgacaatcggccagagacagcccgtgttcacgaatatccgcctagaacgttggaaagcgttattgggctgtagcacgccgcgcgcgatttcagattgtcgggctagtgcgcacgggcgagcgggtcggtggtaggtctagcaaagtcccctagcgataaggagtacaccggatgacgaaaccgctcgtattagctacacgccctgcagcacccatagtttgcggtggagcgcgtggacgaggcccatggtctcttgcggacgggcgaagctgcgtaatcaagtcacagaaagtgcatggtgggccgtcgtgctagtcgcagaacgatcgcggtgaccccgatcgtgtcgtcgcgggacgttaccaaacaaacccatatgagggaggaggtgtttagggacgttccgggagagggtatgaaagggggtatagacaggtatctttcctgaggccggaacaccgggctgccgacaatactcagtgatagcgttagcataactagt-ttgagctaacctctgtatagcatctgtcttctcgtgaacgcgtgcgcctgctcgtgggtgaggtgaggctcgcggacgacaatcagcgcctcagccggatctcagtctgcaaaccccctttgacatatctccatctctgatggttgtgtgtgtgtggtctaaactccattctttgctaatggcactgtctacgcaggtgcgtaggctacatggtggtataacgctgtgccctttctctgcccactaaggtcgtatgctctcaagagcccgttttaacaagggtttgtttcccgaaaggtgagggacttgttctctaggcgcgtggaactagaagtgctgtgacggtagtcagggtggggagaactcataaagcaaacagtggcccggagtgaggaggaacaagagaagacgcctggtcactacaactacccttgaggcaccagcagatgattggacgatcggcgaatccctgcaagatttagggtagtgcgtgattcaaattggattattattcttgaaagctacatacacgtcgtgactttagcgaccgtggtgcggcggtccagcgactagtctcgtggggcaaagctactttataatacgccatatggggcgaaaatgtattctctttcgacggagtcctnnnnatagctggagtaggtttgggaccaattccgctgtcgagagtttttagaccctggagttcagagtttattcggtgagtataatggcgaactaagggcggacagctgctcacttaaaagaacatttagcccatggccagctgggagggtcgtaaagacgctgttacaacgatgaaacccagggtaggacacgggagctcccgtgcgaaattcgatgtagcggtgcgacgggggtcgtgagaagcaagttgagccaaaggcaagcaggcgttatacttgctcagtcctggggacagacgacattggaaacgcgttgggatgctgaaatgcatgacctagtggcaccgggaaataggaaaatacttagcagcgcggtcagcagaagcttggggttctggttgatgaacggatggcgacgaggtttcatcgccccgacccgttctgctctgttagtgcctgatccaacaagtgtttaaccaagtatgtaaagggctgattatcgcatccagttcaaccactacgtgtcgaaactcagttaacctgaacaggaacccgcaggtggataaccagcactggaaagcacgtttcgcttcttcatctaaatccacctaggaacagggatggatagatgctatgttttannnnnnnnnnnnnnnnnnnnnnnnnnnnnnnnnntgcgggccagctctaacgtatccatgtatcaactctgtggggaggggctaaagaagaagatggcctgcgcaataacgctgtacagtgtctcatcaaatgcactcaatgtgttaggtaatttgatgtgttgattctcctgaccagcgagctgcctagacctcttatgttagtgccgtcggtgctggttgagtctatgcgaaggtcctcagaccgataaggcgtgtgcactaatcgcttgttaaggcacttgtaccttgttgtcgtgcgctgacccgagcagataatggtcagtacacctcggcatcgggcacattaaaacactttttcctgacccacacttagtatcccacgccttcaggtgat-gtccgcatcttttatctatctgacaagtcttcgcacccaatacgtgtggttgaaggatagttagcatcgggaagtagtcaggggactgatagagtaggaatgtgacatgggcatgccccccggaccgagttcagcgagaagtgtgctagactacattcgtccttgagctctcgcatcgatggccctaacttccttatgagttgaccgcggagtcttagcatggcgtccgggtttgaatagccgctttttgccctcttatatcagtgttacgcgagaccacgtgatatgttcaaggacaacagccctccgcgccacgtagtggtgctccatcaaggaggaggacggcgacctttgaatggtgacggctagtatcgtagacctttaaataatgaaggaccctggagtgtatcttttaatgtatcgcagtgcgtgacaactgagtggcacggctgaacgaatatagattggggagacgggatgtagtctatatcaaaactacagtatccaaaaaatacgtgcgtccgtattgcggttacggggggcagtagcagatgaaactcagtagagggtagggagaaaaattatacggcattaagttcgacgtcggaaagcaccataatcctttcgcagattaaaaccgttccgtccccagttttggcagcagatgcaaacgcgtcaggatctttatatgaatgtttgttcccgcagacgcattaaatgtttcgtgatatggcgcgcaaataggatgtcgggcagataggaataccaggtgtgttcatttctaccgcatgcataagatactatctactgccgtgcgagcagaagcacgcaggtgcattatgtttaataagaatcgctcagttaggtcataggaatagcgtgagtcctttcaagctagcttgagtgggtcaaagcgtaagcgccgcaggtgagtgattgagatagataacaataaggtaacacggggatattcataaagactcagaccgataatagaccatacttggcccgcttatgctccgctatctccaaatatgggactctgggggtcatcagatatgctcggtatgcgctcaacagtgttgaaactaattacgaagggcgccgtccatcaacatatgaattcctgtagatgcaaactgtacacgggacgaacaggtgagccgccaatagtggatcgagccttgacgctggtatctacagggggatccagtccctcagtttgtgatccttggcgaggaacctcctggagctcgtagttgaggccgcagtggttgatctccgtcgcacacaattggcaaattgatagaagttgacaaacaaagggaagtgccgagcaaaaagaaggctcgcgatcgtcgggtatttctcagaaccaatttgagtcaatttcggacggcttacgatcagtcccgatgtaaaacagcaactgctcaattgacgtggcaactcgtaaggcagcgcacataatattcgaactgaagaccactactggttacgtacaacataaatttttttcattagattagattaccctattggaagaggttacagactaagaaggatatgagacacaggctgaaggggagaacaaggtgggggattgacggcatgaagagcagtagtaggagcaaggaaatggaataattaagaggtggcggttgactaaaggaaggtggagcgaagaccccggggaggacagttgggataggtcctgaatttagtacgtggcaactaaatttcatgacggggtacattgcagtaaatttttggagtttcacataattgtgtgcttatttggacctatgccaggagagttaaagacgtgttgaaacagatgatatgatagcaatacgaaggtctcaatcgccgttagctatggtaaaaaggcctatgtgattcgcgctttctgtatgtacgacagtgtcttatagacaacaccagtaatataaacttgtgcaacattaaatgacgcagagtccatcctctgaacgtacaatggaagcgatggcaaccggtatgttgcattgcacaaaagttaggataatttcaagatttatccaacggggggcgatcggattacgacaggattgattgtacaaaggaactctctcttttatgtaagtcgggtttcgagtcacaggtttgccccggtgtccgtacgcatctcgcatatcgaggcgtccctcgttacgatgaccagtataagcaatgggacattgaggtgagcggagtgaatacggcagaactgcgcgcaacgatggcagactagacattactaagcggtgttctggtagatattgcatagacgggggggcgatgtagggtagagatcccaaaccacgcgtcggctttggctttgtgtaagagcagggaaaacatgagagcgaataacctgcgtcaaactgtacttgagatttatgttctgtgtaaagaatcaaaccgactgatgtcttatagcgcgattttcgatttatgcccgtcgcgcctcttggtttcgccacctgcgaaatgagttgctacacgcgcctgtgtgttacggcagccgccagggctttttgttatcccatacccctcctaggatcgtcgaatcacgtctagggtgagtagaggcgccatcacacttgaactgacaggttgcgtaacagctaatgaccttgggtcctcagtagtaccccacatgtgtgatgcttagcataggcttcttacccagattatgtgcctcactggcaaaatgaatacgtcgtttctcttcggtacattctgaatcaagaatcagattaggaggaggacttagatagaccgatgcctcaccttgccatccccgacatcaaggtgtatggtagcgcttaacatgtgaggcagtattagtttgtggtgggcgggtcgatcgctagccggatccgcgcctcatcggcacttgctaacgcgtgagactagatgatgatagatgtcatgttaatacggaatgagctcacctaatcggcggcccttcctcctgtcgggctgcggatcgccgccccaaactggtgcatcaccatgccagcgtagctcgtaagagacggccactgtactgtttggcgaagcgccgccaagccacagacactccgcgcgcatgcgtccggctgccacctgcctatccgttttggtctnn---nnnnngctgcggggaccatcagtgctgtcactgtatgatattatcgttgagcggttttgaattatagaaggcatgcgctgccgtactgatgctcctcagtgacatctacaggcnnnnnnnnnnngccgacacaggcaccttatataactgtgcaccttctcgccgacgtctccgccattctgcgtttgcacacacaataatggttcctcagaagattttacaggnnnnnnnnn----nnnnnnnnnntcaggcgcgggaggatggcaccagcgaaggcacatcaacacgagaatatcactctaaagcgcagcacgaaaggggcgggctgacgcaacacaggactgattggatgagtgcggggtgcgccgtgacagccaacagtgtctgggcaagtaaagtagcgataaaaagttaacatacaccacccaatcactgttgtgatcgtgaaaccctcgcctaatatgaatgatagtgaccaccggcacccggtatcgactgtagtggggcgcacatcaagtatacatgtaaagcaagcaacgctacttcgttagacttgtcttgtgtaaggcttcctaatggcctgcgcaatccaaagcacttggggaccggttttcaccatgccgcatccgagccatgggcaacaatctcgcgaataattgagtgccaaagatcacggcgacggttgtattgatcctgatttaacggggtaagccccactactatgaacctaacgggactcgcactttcaagataaaggcaaataggatagcgcgcgggcaattaaccatctgccattgccgaaagcttatgccccctgtcgagacacccccattttgaagtcgtcaaggaaggccgccaatggctatttgtcacntggttcaatgcgcgtggggggtaggtccgccgagacgcacatatgccatcaaatgggtcgaacgtcaaggcaggctttggatgtaaggtggtactccgttggaggcgcgctcctatagcggtcgaggggagtatgatgacatagtgagagaggaaagaggtagtgcacctgaagtagcgttccgaaggcggtaagggtgccaaacaaaaatatcctctaaagtaactaaaaagtagctacttacaaagacgccgcagtctcccacggaatcgccccgtgcgaacgtctggcatctacnnnnnggcaccatcttccggcggcgccgttgcggagtatccgcggtcgggtcgggtattggcggcccgaaccgcggccgaaagggcggtcagaactgcaagggctttaacgagaggagatggcgggttatcgcccgcgtctgtatcgaaacgagacgggaggggaggacaggagtgggggggcgcaccaacgagctatctccttgaaggggggtgttggtgctagtgaagcggcccttcnnnnnnnnnnnnnnnnggtaacggtgccgccgagcggcagctaggagtaggtatcgccaagagttgcggaggaccaggaggtcttgagctctcaaacacaagcgcaacgaagtgccgacggggggcggcacagggaataatgctgttggactcggggggggctaattgctgctcacgtcggtatacaagggggggctgtgagtttatggcctgcggttaaacaaggtgaccggcggtcacagtagggactgggcaaagactaaaaagaaggacaggggcgcgcggcgctttatgccaccagcaagcaaggcgccggcgaggcacattgcatcagtgcaaggaagtcagctgatgcagttgtaggaggtccctgattctggggatctctactgcccgggccgtgcatgacacggaggatcagatggccgatcgtgacgctgaagtctatagannnnnnnnnnnnnnnnnnnn---------------------------------------------------------------------------------------------------------------------------------------------------------------------------------------------------------------------------------------------------------------------------------------------------------------------------------------------------------------------------nnnnnnnnnnnnnnnnnncccctctgcggaccatccaagagatccgatccagatttcgtcggcagattttgcctacgcacggcactctgtcttcccaatcctcccaccacccctccgagaatccgaagagagacagggtctttcgcataacctcgaatatacatgagtaggtcgatgggtagtaatccgaggcggtccgaatgcgcagaggccatcgacgcgacgagagcgtcgggcaataaatttatgctttggggttcgaattgaaaggtaatgaatcttgcctttcctgagggcaagtccatctctcggggccccgggcccctagagcaccaccgtcacagaccggagtgttgatggcagttagcgcatggcgttgcggccgcccatgacccccgacgcaacgttcggcgggatttggacacttggaaacagtgaatcagggcccactagggggagtccgtagaaagctgcggtttccgcacgggatgtgccgccatcgtagtgccatcgaatgtatctaaccaaagtcgggtgggggttttgactttgcatttcactacatcactgtaacccgactcataggtacactagcagggcctttcagtatccgcagtagcgctgaaattcgggaggcggcattgcaaagcagtcaatgagaagtgggtgcgatcaggctgaaagaccatagcatcagcgttatctcggcaccgtcgtccgaattggcgatgaatcagtcgctcggagtaaagactcagcatttaatggatgacttcacctgcctaaggctgcctgtgcagaggtcgccgtcgcgtagtggtaacgttgattgtgtttaaggttggtagtgaaataagtcgcaatcgatcccggtgccgttcttcatgaacgccttgatcgcggctcgcacaatgtcctgttagaaaggattgagaagacacgaaagaatcaggtgacgacccgtgtgttagagacaagaatatcagaggggtcataggaacgaaaagccggagagggcgcgctgctgcgtatagggtggttcttctttcttctctctccgtcgacggccttgtacttcttcaaaccagaatccagtcactcccacggacgcacagtccaaatggcgtagggccaccattcgacgttcttttcagagtaccctcaaaagaggcatgattcgtggtgcggactacgagcgaacggctgcgtgatccaccccgtttgaggaccctccgtcgtgtggtcaggtacgagtggcgtttgacggccgcacaccgactgtggtcaaggggggcacagcaggcaagcctggacggtactttaccagcagctccggtaagaatacaaggtaatggagtctggccgttggaccaagctcggcgtcggcattgtcggaggtttaatcgctgcagcggttccggtacctcccatgataaggactctggcgagaggacttgctaggaaaggggcaggaaacggagaaggcagattcacgagagaggcatcgcgtcacggcattacgacaaatcaagcgggctagcctggcacatatactttagtacttcggccgagcggattgcgtctgaacagcagcgatggataccaaaagtaaaaagagcccgtacagagctcaaacgtttacagcgggacacgtaggtgaatggcaacctcaagcggcttcagcaacttgccctacaggcgacgggtatgcatcgggagagactatctgccatcagctgttgatgccttcacaactgtgacttgggtgtgacaatggacagaagtgtcgaaaaccagggacgcatgcaggggtgatcacgatcagcaccaagagcgaggggctcacagactatcggccaagtgctaaaacactacccgtagtgagtcctgcagcgaccgcccccaccattgtagtatgggctgtatagtgccagcagatcgtccgagcaaggttgaattcacggaggcaaagggtacgctgaggaacgcgagtcgaacatatatacggtgcaaacgtaagcaggttagggataagagtcggtctgaacgcagtggcgggcttgcctaggcctataccccgtagtttttctaggggctgggatatatagctacacacggccgcatcaaccgttgccgggtcgctctgatagatgtagttctgatggtataaatgtaagcaagttgtgtctggcaggggaagacaccatgtggtgtagaggaaaagagaggcttgggaatgggatttgtcctagcgctggtatggtccattacgacaatctcaataattcggtgtctatctatattccagcaagtcaccttgctgatggagcgagtaataatggttgaggcnnnnnnnnn--nnnnnnnnnnnnnngccggcgtcctgaactggggcaatctaggccgcggcgggggttggctagacaagacgctagctatgaatatgggtccgcggcaaaccatggggcgagacggaaaccaggctgaggatgcgtgtgatccgtataggactagaagctggcgctcctcagcttgtggtcataactggagaaggtgatccccgctgggagagacaggggagagctagtgggtagattcacgtcgcggcgcgtggcagggtggtgtggctgagttgaatccttgggtttgtccaggtcgctaggccacggacttcatcacatcccatgagtttcgcgccaacttcaaagatttggtgactctatatgggttgaggctgactcttttccaaatctcataaatgtgacatacaagtgacgagaatcgacagacatcgattataccgagttagctcacatctctcgacttccgcgcgaagcaccatagtgctaatttactacccagctggccgcgacacccgcgagctaccgccgggccctcatttcgaaacgctgtaggccaaccacgggaaacatgggaagtgcgcagtcgcgggacaagcgtccaaggacatctccaatgaagtctttgctcgccctgcacgaagttcagctcatactgggccagttggatgggatcactagcactaaagaacactcgtgattgctacccggtgtgcggggtgtctagctcctggctgacgtgcgacatgtcccagtggctccgggcggagcattaatgtggacgccgaatgggatgccgggtgcacggaaagcccgacatatacgtactcgcgataccatataagagtggggaagcatctaccagaggaacctccccactgagggagccgcccccgcacacaacgccccattagtgaattcaccaacgccggatcataagctgacagtataacatgacgtgctccgacatttatatctatgcgaatccgtcctatgattggaattaaggcggcggaacatgtgcgacccaacagagcctaccagggggccttttgtgtggtggcgaacggcagagttgcttgtagttcccacctctggaattcgtcgaggaaaaggttgggtgccctgggtacacagtttcctgttttggtgcatctgttatctgccggttcgctcatcgcatgacgcaagtttgggggcttgataattggttggctgagggcgtgggctggaccctttcgccgctgggccgtgcgagacagccctttttacatgcgccacataaagatcgggttctacgcatgttgtactcaccactgtcgcgcagatgatgcgcagccgaactgttgtgcccgccgtgtgcgctcttggcgcgcgtcgcccgcgacgccccgtccgtcatcgatgtaatccagtgctacacttttgcagcctgacgcctaacgggctcagatacgctgacagtttatcagatctgtatatacttgtcccttagagaatctatcccgctaaaattgtgtgttcgaatgtgcggcggagacccatgcttggtccgaaggaggaaaagcaagcctggcggcgcccccattgtccttcgctcgacgtcttttcccgacgggttgggcttgtatgctatgcaacagaccctatcgggaggtggtgggtcacagcatgcgcccccggcgtactagtctgcgggggttgtcccgattgtagccttagggtgcggataggagcaacacaacgacaggattgcagttggaggtggtaactggcttttgcgtgaaaatctccggtcatgccgtcgcagatggggatgaagacatagtccgggacgcggttccttatgaggttgaaagaaaccggtcgccagaatgtagaccatacggcggccggagaacacaaggtgcggccgcaagaattcaccccgtgagcaagctatcattgagcagtcgtgtaaatacgagtaagcatgaagctcagcctcgacgctgagccagaaggtatatggtcgcgagcgaagctatctgagctggcggggacggagagccgacgggtagggaggaagcgaccgcgcgaggtcaggcgtcacacatacgtagctcaagaaacatgaacaaataaatggctggaaagggcccggcatggggtcgaggtttagaaagtccgccgcaatccgtgtttttcgcgtaagcatcggcgtatttggacaactgatctaatatcgtttaactttcctcagggctcgaggcgagatgcaaacatctaagagacgggctaatgtggatgggagctgggatcggcgtgactctacagccaggcggaactcaaacgacaggggtagccgaaatgcgcgcaaaaacaaaaatgacagtcacataatcgagcattttacgagccgaacgcgggacactcactgctgatgggcggggttcctgtgcaacagcgggtcttcattgaatcaggggtctttgtgaagtgtttattacagcaatggagtagatgaagaagaaacgcgaccggggcaccgatgcacgtgaaacggaggtcaggctcgttcgctgattagcaagaattaaatgtgcatgaccgtcgtcagtgaacttccgaatgcgccgagtggtcgtggtatcgtcaagttgttgcggtgtacattcttttaaggcattaacagcttatattatggcccagtgttgcctactaccgcacacgatcggcagtgctgcctttatcgacggtcgctcatctatcagagctatgtcgggacgattgatgaagttgtttggcacggggagccggtagaactgcgttcaacactgcatcaacgagcctacataactgtataggtctacccgcacttgccccacccgttaagctccaggtatcgtttacggagaagaaagaagcacaatgggtcctcctcttgtgtcgtgaatcaataactgnnnnagttcaaatccggtgtgagcacttccttggcgaggtatctctgtaattactttagttnnnnnnnnnnnnnnnnnnnnnnnnnnnnnnnnnnnnnnnnnnnntagatctagcatctcaaatgtccggcggcatcgtacctacttgcgatcgagcttatatgctatttaacatgattcttagctcgcctggggcttagcctaccgacgctcgctcatatcgctgtgctaaagatgtggccggatacagtcgacacaagggtacaggtatcgacacatgtatacccggaatatcccctctactggaggatgacggtcgaacactacctgatctactttgcgaacactcgggtcgcccctgcagagcgttatgatatcgcacatgaaataattcgtcacatgaaatacacggtttatgggtgcaacgaaagtaccattcgtatgataaacatggaggctagtaaaagccaaatcgggagcatagcatggtcggtaatctagcgcaggatcgcctctgtcatcctcccttctgtcgcccggtcaagtgtacgtccggaaatatgtcgcgcattaattgctcgagatcggttccgaagcccgcgcgcgcctccccggctagtagacttgacggctgcaccgtcgcatagaacacgcgccctgcaacgcccaccactccgccccctccatccctcctaacacccagggcgtccaatgcttgctggtacagtatataactcttccgctttattcttctctttgtagatctgatggatggggaataaagctgttagtagtcctagagnnnnnncgcaggatccgggcacatatccgtggcgtggtctggcggctcgactgtgcgaggatacggtacgtccgtggaaggaatgcagccatcattggccgcagactattacgcaatcatgtcggagacttcgcgaatggggggcgttggctttaacagcaggtccttatcgtggcatacaacatgtgctacgcctcttttatgctccttttgtagatttcattctctcctcacctatgcctgcccgtgttgaacactcccgtctgcgacgttgagcacgtaagggcgttgcaccttgctccaccccctatagttttccgacaccttcagactcaacaagcgggggaagtctttttcgacaagtgcgggctgcgtgagggtatacgagtagagtacagatagaggcaattagtgcgagacattaacgcgtacgggggctcggcgccttctgtattctcctgctaggcttcaattattggaccgggattgtgattgttttccgaaactgacggccatagcagtaactgcacgggcccttcctgctgtgtcaccagcacggatgactaccctcgctatagtacctgcccctgtaagagctcttgttttaagtcgttatcgtcgactcatcttaaccacgtcgaccccttaaatagctgcaggtcccgtcagcacccggctcgttgattgttctggcaatttcgtattaccggtaaagccctacacggttttctacttttattcgcctcgttgatatcttggagttaatgctcatttgaatctaaagtggaatgcggctcactttggtgctcacccctctttaaggcacgcgaatggggnnnnnnnnnnntgcattaaaagcctctatgtgggtgtcggctaataaaaagaactagatatgaaaaataggtgagttatcggatgcagaagccccggcagcttcaacttggtctgtggggtcgcgagtaagccaagtcctattggcaagatgctgcctctcaggttcaattgagtcttcgttcaggatcacacattgtacgtactagagtcagcttttagtcttgtaggaccttagcctcctgctccgggatgatgcgctaaccgacggggaacatcccatctttgagcgtatggcccttcgagtgcaaccgcattggcgaagtcgggactaccacacgaccaaactgttctctgtgaggttcctggttcttacccgcgcggtttggagggtcgtacagagaggtcagatacctggcctagcagtgtggtgtgttctccatgtttgtgtagacgtcccccgagcgaaatagtccagaatcgcactttcatggccctaactcatttctactgcccggcggaagcaggctgcccacggttaaggcctgtcccgtagtcnnnnnnnnnnnnnnnnnnnnnnnnnnnnnnnnnnnnnnnnnnnnnnnnngcagcaccgaggtgggctgtcnnnnnnnnn--nnnnnnnnnnnnnnnnnnnngggcacggcactggcgcacacagtcaagcttccaagaggatgtagcatcgtgatcgggtttctctaaagctgtgcgaaggatagatgtaagaggtagggaggggcaggctgacatccatcagagaaggcggaagctctatggcttgtccatctcgaacttcgcttggagcccgagggaaccctgaatgaatcacggcagtcccccnnnnnnnnnnnnnnnnnnnnnnnnnnnnnnnnnnnnnnnnnnnnngaaagttatggaggagcgtgcggagcatccaactgccgagtgcgggatgaatcaagccgctgacctttctggcgggcagcccgcgagcgtgaggcgagccggttagagggcggaacggcggcggtcgatttgtccgtggatatgcaagcacaccggtgcnnnnnnngggctcagcgctcgaagtagcgaataccgacttcgtgaagacgggttccagaccggctgagtttggaaatagaggcgccgacgtgttgcaacgctgagcagtccgaagcgcnnnnttaaannnnnnnnnggcgccggaagtgagtctcctagtcttctctcgcggaccgggctcaactatacttccctgacatagattctatgtagcactccaggatgcaacgattgcgggtactctatgcgatcacctcgcggcgctccgagaatcgtgcgatccattgaacgtcgcatggttgtcatctcataactactttctgaccttgcaacggccgggccttgcagcctgcacccgcgtacacgagggctggtggccgttgtcacgcggcaactagccggggtggcaacacaccggaaggtccagtggctggcagctcatgtagcacgatctactcgcaagcagatg-cagttcgagcgtaaattcccgctttcttcgcatgaataacgacgccagtttgtaaactctaggcgttctgcgtctttaaatgaagccataccacatttatgtaagggattgtagacggcccgcgcagtgattacgttgcgnncagtttgtttggagcctacgagcgaggcacatagaagtgtggaggcggggcagcggtgactggccaactagagggccggatgggcaaacgatttgggggcatggaagacgttgcttaggttgtgaaagtggttccgctacgaaccatcgctctgcccacctcggcagtcaaaggaagagtgaagagctgtgtttggcgacgacgtaatatggtgtccgctgcggtccatagtttacgcaaaacgtcagtcgagtcccggtctccttnggacgccgagatgctctctcgtgtctcaggcgttccctggggaagtctaggttgtcttacggaaatctggctcaccttacaatcggtaagcgatcgattctgaggttagtttagacataaacaatccaaataaggaggcggacgcacaataaagtggacggtgtgaacatctaaaagggactgaggcaaccagggcggcagagacaacggggcccgtgaaggcgagtgtagggcacagcagcgaaattcagcgtatgctgcgaggcaatcatcgtgagtcaaatgctgccagggaactttcctgtgggcaccatctaaatcgagggatataatgtgctcgaacacttagagatggaagtgttattaagagccaagttgtggcctggctcaggtgaatttacaattaaccgttcgtggcttgaggcactgtaatgacgattagcatctgtctcgtactcgnnnnnnnnnnnnnnnnnnnggggaagagccagggtttgctaaacataagattcgccgccgagggggaagggactgatactgttaagcctagaatacggcatggcaccagcgtaaacgcatcagcaagtgtgtcaaagtgtattggcgctcacacgacataggggatattacatgaatcgaactgtcagttcatcgctctgaccccgttagcggctacaacaccgtgtaggaggcaagatcggtggagtgtagcaacgcctcaagatagtcactttgttgtaataggggccagagactttggttacagccgcaccaatgcgtaacgtaccgctccgcccccagtgccactcaacggggagaatcacgctccggcgtgcgctcgatgctctgagataatatcccaatcgcgatcgtccctatcctatcctcccataacgtgccgctctatttgggtagcttacatgcttaccccttgaccgcccaagaagaggcatcataggggggaggagcagtaaattaccaacccggcagaaggagggacattgggatcaagtcaaggtgggcgccaaagacagaataggactcactatcagatagcccaacatgtcgggtcagggttgttggcggtgagtaacaaattcgaatcggaggcggacccggcgcgagggaaacgcagagccgtgccggaagcgtagtttagccacgtctgtttgtcgactatcgtacggaccgtgactgtactggttgggtatcacttcactgtgaacatgcttgaaaattgcgcatgccggtgtcgccccttgtatgcaaacggttcgataggactaaacttgatccgaccgtactacggagtgagtacccttggttgcaggcgtttatcggaaggcgtgtctctgttacggggcatccggactccgccaagccctgtgacgcgcttcggttccacgtgacaagaacccaccattcagatgggctgttgcagtaagtgggagtcgatatgcgtcaccactcggtcaagaaccaatgacgaggcgttaaatggaccagccactaatttacgctgaaaccactgactacgagcgtcagccagaagagtcggaggcccaagtcgcgtagaccacaagcggtgcgcaacgaagggaacgggttgaggtgcacccggtaacccccgggatggcgtaatcttccattggcggcggcgctcgcccttgctggtacattatggactcgcgacagcctgtactccgacgcgatctccatgtggaggggtcgagacgctggctggttgcccgcggtcactggggcccttaagtctctgtatttaggcctagctgaggcgcgcgagttcggcacaagaaatgccacacggatacgtggaggttcaacgttactgaataatggacccccggtatgactggtatgctcaagccgaaggttgagatgaactgcattggtgtttaactcgtgtcccattggagtatgcgctttcacaccgacttgagggagagaccaacgtgagacggcgtcgagtcgaagcggaggcgaagtactgcgtggtggcaaattaaaggacgagaggaccgaactagccaacaacccgcaaaattaagagaagcagtgagagtggtaaatagtgggagagtatatgtagagattaggaactagaaacgaagggagtaaggtggcgtatttttacagctacggtaggtgaggctggttccgctaaggtagaagggaagtagtgttgaaagaggcggagtagactgctaaagccggacagtagctaatgaaaccccgagccgagggcacaaaagccggtccactggatcaaagcatcgggacaagggccgagccggagatcctggacatgtgggcgggtcctccgggcagttgtggttggaccgcgcgggtgaacttcgctatattgaggatacggttatttgtccttcagtctggtacgggtgatttggacagaacacatcgtgcatctcttagagatgtcagaaatcgtgatacgcgacttgtagggtgaaacgcagcatgtcccggagtgcgaggtgagatgcgggcaaacaaaaagtcacgcgattcagactgggcctaatatgaccgggagtgtttgtcgactcgggctagccgggtgttatttcaaaatcactatgagtgtgggatacatgtgcggggtcatataatatacgtgtagcgcaaagacagtgatagtatcaattggacatgttcaagggccagctgggacggtggtaattattctacggtccaaaggaccagtgatagggagtcgtggaatgataaagcagtactattttctcccgtgtatggtttgggcttcggtcaaagcctagcggggtcgtgctttcgtatagggtgagttggtttattcccaaagaggtgagctttaggctccgtaaagtacccaatggagggtagagggtgacagggtgatcatttgagctaataggaggtaaacagttagtgtacggactgacccgtgttcctttgggatagtgtgtgctaatgtcaagtaatgtcaggagactagaaggcgctactagcgcgcgctaacacgacagacacaacatgctgaggattgtttacatgtgatagcagcgtgcggtgccgcgtcatgcacatacagtgtagaacttacataactacgttgatgttgtcaacatataagtatcccagaagcactgtgcgcacaaggggaattagctagagtaggacggtatcaaggagcacaagagcatatgggagacgagcatgggactttatgggagatgatatacttcgccggcttttgggttgtggtcagatttggactaggtgcagcttgtagccagagcgctatgacacgtggaagaagacgacgatagatgtgcagaatcccgacattcctgcaagagcattatagagcatgtgttcgctgagggagcgtcgctctggggccaaagggctgaaatttttgactaaatgcctgtcgtagttttgcggcgcgcctcaaggtcagacgttgataatgcgtattgcgggcgttgcgtgcatttatgatggaatagttgtataagaaaactataaaggcgtgtttcgtctgcgaaggccatttgcactccgccgccgctacccgtaagtactaggagttcacatcaaacgacttgagaatattaaccctgtgccaagtcgatggaacgagcttcgacaagaaaaaagacaggacgtattaattagcggctnnnnnnnnnnnnnnnnnnnnnnnnnnnnnnnnnnnnnnncaattttgataaagcaagggacagtcagatatgcgcccccgccggacaactgtaggcgtattagcgaaagcgataatgacaaggttgatatattaataacacgctgggtcgtcaaattgcataagaggtatgaagccttgagagtgagcctaggtccgtgatataggtaatggcgactacgggggagaggattgggaagagacacggcttaacggcaagtcgccttaggcagccagttgcgttgggactggggatgtgatttaggggaaatgagcctgagagcaaactcatttatgataggaattgactctgtaggtaggtaatcctagggcttcaggtgcagcaacagatgttttgcaccacacatgggttaacttgtttgtccggcgccgctcaagcttttaaatgataatggcaaaggatgaggcattgtgtagagaaaagtgaacttatcgagaccctgactagattgcggcgcgacgcctctgccggtggcggtgcggtcgcactattcctgcagctgcggcggccaaccacccgactcatgtcctccatagaagaattgtggcggtagatgaaacagttctattataaaatgcacgatatgttgaaggtgagagtaggagaagggtaaaccgaggagttctgactcagcaagtctattcgtgagaccccgcaatcgttaccgttgatgaagcttaagataatacaaccaagtggccataggctggttaagcggagtgttcttgaaaaagccagggttgtactgttgggccatctccttaacagagattgcgctatcatacaacgcacgctctttgactgacccgttgcttccggacgatccacattctctggcgaagaccaactagttattgagcggacgaatctcccgcacccggttccttctttgcgtatacgtaagttgaagccgacaatgtcacatacgacaccggtcctccgtacgacatacgatccgcgttaatcgaatatcggaaccggcgtctctctttgcgcacgtgcactttttgccgttcgatctttcccatcatcctgcactctgccactccgnngcgttgacaggtggtcttgcggtccacgagcgcgcctgatcgtacggcggtacctttgccccatacgcagccggctccatgcgctgctttcgtctatagcatcccgccggatctcctctcaggtgctttttgacgcaaatgcacnnnnnnnnnnnnnnnggtgggttggactcagtgcctgcaccactgcacggccccaaggccatcgcagcgccccggacaagtgcggataccgcactaaagcagtgcgagagcgggcgacataccactaagagtaacacagattggaatacaccagctacagttgtcaggctcctcgctggcacaaccgagggcggcggcctgctcttatgtcgtacgtgacggtggtagtgcgtgggtcgagtgtacaataaacaaatgaggggctgcgggatcagtgagacaagcggcgggcatcccggtgggaggggagtagtggtcaacgtgcagtgcagcgcgatgggtagcgacaaatatgggggtcaccgcataccaggagaggatggcgaggtcgctgccgaggttaatctaccagaatggtggagcaaaggcaataggtgacgaacgtagacctcagacgtcaacggtaacagaaccggggaagtgtttgtatgagtctcgcaggaagaggtacgcaagcacgaagttgtaagttttagggagatggaactgaacgggattcgaggcgagacaacgatagtaacaacacgaacaagcgaataacagaggatagccggttggaccctctggtgggatatcgacaaagatcacacaaggacgaaanacaaagcttcatatagttcccgtgcctgcgagaagttggatctcttggcgggtaaaggaatcttacaagacatttagtcccttcgtaggtgtggtgtagatagcacctgtagcacccgtgattggggtatagtgctctaaagaatctaaagtgttatcgtggaatatcacatcgtgcacagagtttttgtaaatttacatgagcgagggaaaggaccctgcgatgaaataataccagataatttgtttttggcgtagatacagccgccagcgggattaacgcccattgaattgccaacgaaggcggaccacaccagtaactttaaagcgataaaggcactccctccggaaggacgaaaacgtggacattataacataaggcacggtgcacgccgctcatccacatgagtcggcatgagttacagccatatagcggccatagcgtgtcgatccactccaacaaggggaaagttaccactaaattaatcacgactacgcagcagaatgcggtgtttctacacagtgtcccgggtggcacgtcactagtcgccagccaacaccgggggaataagtagacaaggtaggtgtggatttgattcgcaggaagtctcgaactttgtgcagctctggcccgtgccgtattagccatcggtcaacttgaaggcctcaccgaaacgtgtcacgtactctccctctccgcataggcgttcacggttatcccaagaacaagtgcacaattggacccgacaaatcaatatagtgggttctaccgaggattcaccaccgggaggagccagagaggggtgccctgattaaaaggccggccaacttgtgcttggtggtaccttaatcagccaacaagctcggttcgcattgcctgcttcgctattccattttcccaaactacctattccgttgtacctcggagcttaaaatcacatgttgggagcttgaagcaaaagtgattagtacgtagagttgtcaagaacgatcgcaacacacggcaagagcatagagccgacgcttccttacccttgaacttagcgctatcgcggtgtggaggtgtctcgcatcctacaataacggaaagagtttccgtccacgttgtgatcccccgtggtccgtacatgtgcattcaaacgtggtcttacggtctttcacctcaggctaccgttgcacaccgagaaaaatgggcagtcagctcgttaaatctcctgcgacctttcggaaattatgtagttgaacataccattgccatacagatccctattccgtaagacacgtctcttagcgacccctaactcgttggtgactggtcatgtactactgtcctgtagtgagccgtgagtttgcgcagggtgtatacgtacagcatgtaccaccttgacgcattttgatggaatagttccgcatttggttatagcgtaattatcaaagaatctctcgggcactacgnnnnnnnnnnnnnnnnnnnnnnnnnnnnnnnnnnnnnnnnn-----nnnnnnnnnnnnnnnnnnnnnnnnnnnnnnnnnnncgcgttgccatcccatccggttctttccatctacttattcaatttccttttaatatatcccttctttgcctcgtctcacttaaataccattcattgtgctaccctgctttacacttagtccggccacatacttgtaggtgagaccgtatccgttccgtacaagctctactaatatcgattgtcgcctgtatttaatgattgatggcttaattccaggtcaacgcgtgtcgtcgcataggtgacattataagcacgggcgagaaggcgttgtttaatcattttatgaatgcaatgggcaggagagattgttgaagcgaaacgaaaggggcggttattagtgatcgtctctatctaattgtagaccgagcaaaggcctggaggtcgtatagattcagtcgactggcaattcgcagggagctacggggaaatagatgaacagtttccgcgtgagaagtaagtactcgatgacataaaacaatattagttacgaattttaacgtcaaagtggnnnnnnnnnnnnnnnnnnnnnnnnntcgattaaacgctcaatgtcccatcacattaacattcacccagctaaaactcgcacttcgcacgggtataactttgttagccctgtctcccacccacgaaggcgaggcgacactatgtgtagttaccgagccatgccgttgtcctttgtgagtaaat-tctatagccctttttatctgattatatcccgttgtttctttagtatttttaatctaaagacttgtcatcttgtgaactccccgcacaaccactattctgattgcgatttgttctctttatagctcgcactcccagctctgtaatttattggtgatctcatgagtagtaacggtgatggggataagcctcaatgatagtatgttatcactcgcaaaattgtagcatagtggcatgtcccaaatgtaaaatttatctaggaactttctcaggttgcataacttaaatgatataaccagttccgtcacggcacgttgacatactgctctggtgtctacagacccatctgtacatcgcatacgcaaacacggcacaacgccctttttatgtactcgggccgcgccccttctccggtccatcttaaactgcctctcattgcgctgagatacccaattcccccgtaccccttgcaataaaaccgccaatgtgcagtattgggatagaacttg--ttccgcattcttgtagggtgtgtgtgtgtgttgagcacgctgggttaaacagcgcaccggctcaagacgtatcgtgagaaaggggggcggttgaagtagttgtatgtgtcggatggcagggtagtagaaggctgaagcctgggagcggttgaagggttgggcagccttgaaattaggaggactcattgagacaggcgtgtgaagtgccggtgcgtcccgcagatggctggcggagctccaatcacatcagtttacagcctacggtagtgaccatggtccagaagaggccttcgtcgggatggatcaacgtaaccacaggagggcctagaatcggaggcgaatgccgtaagctgattattgcggagatttccctccacagtcgaagaaggtgtcggggtggcaaccggttcgtagggacagcgcatgtatccgtgaaaagaacctcggcgggctccgcgggtcccgcaaacacgggaaaagcgggtaaatatcaaagaacggatgatgcgggggagatgaattagcggacaccacctgatgaattccgggatcgatcgctcccttgccacaaggaccgccgggtaaccgaggtgcgcctgggtgacgtacatcgcaatagacgtgacaaccggacttaggggttaattgcatggcatgtcagctcattgcacaaggggcacgatagtggggtaatggactaggcgaatgccagggaccnaaaggagtaggctctgtcagacaaaggcgtgggggactaggagaacgccaagactacgcggcgccggcgaacagcgagcgcagattggggacataaggcagatcccaaggctggcacctatggtaacttggagactcacaggctgtgacggtcggaagtgtcacagtataaccggatgtcacctaactcattgaacgtctgtacaaggacgggcaaggtcacaggcttaagtaggggagcctggttgaggtcgtcttcgtaaagagcatggtgggctaaaaagcagcaagaaagccgaatctgagcaaggattgagattacctaa-----cgcgttcagccttatgcccgtagttacggccactagaggtaaatcgacgagaaaagcatagatatatggctggccgtggctcctgccagcagcaaagtttaagtaaagggggcgttagcgtgattgaggggatcgtagattctgcagaggcactgcacgacgcactgcagcttcgcggaactcctacttcgcacatcgcgttggcagtcagtaaaactcccgtttacaaggatccggggtttctcggtaaccaggaacgatgcccggtgtaggcgcccaagccaatcttgcgacgggatttgacggaactgtctagctcaagggatctgactttctgacatgggcatatatgggatatagatccccccacgtttgagtcaacattacggaaccagagggtagtgggctggggtgccatgaggccaatagacgaacgcgctcggcagtacaccaagcgccgccctgtcgcggcgtcagtggctggccgcatcaacagcattttttggcaagtattactgaaaatctgctcccagtgactccgttctcttcgagcctcacggggtggatcataccctccggggactgggccgcattatggccaaaaattcacttttagctacttcatctgctcgacgctcacgtggccagggagtttctggctatccgggtgcatttggcgtgtctcaaccccgtgacttttggttgggcgggggtaacggttgggcgtatccgcttagcccgattaggacgggagttattgtttgttgtgtgaacggcatactcgacgatgcatgtgattgacgctcctccgccttctccgggccccctttttgttttcggtcggtgtcggtctcttattccccaccacctataagctgacaaattcaccataacatgcggtcctctatagtgcctattcattacgcccgagagccgacgagttgtgggtatcgtgttagatggcccagccgagggagtgatcgccgccagattcgtcggaatcattgcgcgcttcaccaagtggaaaagccacctttgcacacgagatgtaacacttgctagtgactaggtggttagtggtccgatgcctctggacctcgggaccatgtgaagagattgaagctttgtaaaaagcaagaccattgatgggacgggtgaaccggggcactttgtgtctggattagccgacaacggacggtgagacgcgggaagtagctagagatgctagggggcatagtgttaggtgcggccaacttacggcaaaaagggggacttgctgacttaaatggtttgagtacaaagtgatgcttttgtatatatggtgagaggaggtgtagctcacattggaacaagaaacgtcaatatctctcgtggctttttaggctttcctttccagcaagcaaaacgccaccaacttaccagctcgttagtctcggttacattagcct-atagaggagcggcgacgcagtctgatcagcgtactgggttacctgcctcctagcccgcaacgcgcgtagccactaacgggggtaaaatgtggtataactgtacattgccaatatgggatatgacctttgacactaatcgatatgttagaagatagacactgaagtatgagcacgcaatcaaagtctagtgcatgtagattaatacccctgttcatgctagcgtcgtcatcacgtgttatggtgcaaaccggattagtctcttcttgccatctcctctgagggctgatctcgatacccggcacccatcgtcacgggggtgcactgcgctggagtgctgcctcccgggggtatttctgttgttctcgcccgcaaagccgcatcaccgcaactgtactgtccctactcgtgcgcggttgctctgtagagtttctaaaaacaaaaaaaggggcgattaccgcagcgagtaatgcgcgattagacttacttagcagcttgcagacagatagacagatatagacaggtagttttatatccaatacttgagagtaaacagcatatactaacagagagagggatcgggacgccacagagcactatgcagagcagcagccacaaaggttctgaggggaaagaacttggtcgttgcgaacgcaagaggacctccggcgtgccggggatcttcgcaaacgttattcaagttttttggactcatatcaacggctgagcttccaaaaaaatcgggtggcgcggccgagaagacgcggccgagccacaggataagggttagcatcgtcgagagaaaaataagagactcggatgtgggggcaaaggaaggcttaggaagggatgaccgtggttaaggacacaacccctgcaacaggacgttccgaaagaattgataaacgcgacgtacgactacggagttaggacagccaggacccagggcactcgagcgtgggccgatccagaaggatggccgccaaccgcaaaaggatttatcagggaaatgacggggtctcgggagctgccgtggacaccgatgcgagtgcgggacgcgatgtcgtgaagaggaagggcgtgaaaccagtcaaggtcctcagtatagagccacagaaagcgacgggtgcgagcagaagggaccttcaagaaggtgtcacgagggaagcgcggctttgagggcagatttatgcacagaacgacggcatggataggttcatgtccaacatgacaatgttcgcagttccaccctggaaatacaacaggcctagtcacacgtgagggatgacgcgaaaccagaacaggnacgaggcctgactcctgcctatgggatgcgatacggcaaggtgtcaacttagcaccactgttgtgactggctcctttcgtaagacccctttgcccttccaacccaacccagctctgccgtattcgtgccatatttcccatttttacttgccatagtcggggccgatcgtgtctcacttttcggattatacttcatggcggtgtctcaggacgtcggataagcggtcagtagaccggtagtgaaggactttagcacggggtcgtaatcagctctatgagagcggggcgatacacacggcggatgggtctgggagagggagtggcggggagctacatgaggacgatgagcataaaagatagattgaaagcgtaggacagatatttaagggtctaggaggaaaagccagatgggaaggaagatgagacgtaggtatccctgagggatcaaggtaaggttggatttttggggcatgtaacatagaacggaacgtctggggtaatagaggttgttaacagaagccggcatcaaggtttaattgtgagcgggagagtcgttcgagattgagcatcggaagtaaaagtagggagaaaggcgagtgaaagatatgactaactgacgtaagacgtgagcaccctaagttgaacagaatcggannnnnnnnnnn----nnngtctaccggtaatagcggtggaaataaatgagatttccggcacgcagccgtggaagtgctgatcaaaacacaggtaggatgagtgtcagcactgtagtattgcgcagactgcatggtgggatggcgcaacgacttttacagactgttgttcatccttgagagcagatactagttggggggacttccgatgttccatgtctggagacggcgggcaggcgccccagacggggagggtggttggggtaaaacgcggataactagaaaatatgacaacaactgtatacttttaacaggtgaatatacattaagggactatgtaagatcagcgagttgaggaaagtcgtttgaagtaaatagaggcttggtagaactcgtaagaagaaagtagcatgtaacagaagaggcagccccagaacagaagtacacggggtcaagagcggccatttcagaccttatcaaagggcgttatcggtggtcccgcctgtacagagtaaccaattcgcggggttgaatatacccattgatcaaatcgcgtcaacctaaggtcggactgngacacgatttaaatgaatgccaatgtggtaattcagttctatgacccatttaaaagattaacgtatgtgtattcgaccgggcactggggtggcgttatatatggtcagattttgcctacaagtagtgtaggggatagtgtgaacgcttcatagtatgtcctaggagacccggtacaagctcgatttgcaacatgcggaccgcggggttgtcctgagacagtcgagctatgactcgaggggtccgagcaagttgccgttactatacgttcttggagcaaacccagcttatgcagaggtgatcgaggtcctaagcaactaaggtacgggacaactggcggatgtctaacgccctcaaaaggtaagtgtcaccgatagataacctaggggtcgtaggaacgtttgacaggcgtgtcttactaaggataatgtcaggtgcggccagtggaggggggctcgggcgccagtagcggcttgattggatgttgacgctgtggtgagaccccactacggcactgcattttccgatgcaaggtccaatagtgacgtcggtagcccagcgcgatattttggtactgtttgtttaagacctgttcgtgaaccttatgtcactcacgtgtatagggcatggaagagcgggaaaggattagacgtagttgtactgggggaatgtggaaattagtttagggaactctacaggttccctaagtcgttacaggcgaacggacccggggtgcgaattcacagttactggagtgagctgctggcttgtgcagccaggagacctcacgtaatgaaggtgtttaacgtaaagactcccctgtttgacccccggccggaccatgatttacgacaggaagcctcggcgtaattcttctgtggataacaaccctacaacggctaccagtgggtgagtactcaccgtcgtcctgtcatcagcattcatggtgtgcgtacgaaccagacctcgatcgaagacctgcgatggtagtcttcaccaccatgtattgcagcgcgagactactcgattgggtctggaggatgacacgtagctacggctaacacggtcagacgcagtaaatattgacaaatatagccctccttttttagagtctcggggttatcaatgacctaaggccgcggggccaagggtgtgccccagaaggcagtacgggcgcggatgcaccatacaaagaagaacgcggcccgatgcccttacagtcattgcaggctaaccgttgggggacctggcggggcggcactcacaagctgagcccccttaggatgggtctggtcagaaacnnnnnnnnnnnnngcagggccaggctaatggctagattatacgccgaggagcctaggagccgtggacgaatgtacctcaacaatggcaggaatcacatgagggcattccaatcaagactaccttcaaagacacaggatagcagggagaggacttgatactgcaataacgctcaaacaaggagattgtcttcaaaaaaatggacttcggcctacgtctagagcaccaggcctagcatctcgcggcggcagacgtggnggctaagctggacgatgcaggtcgactgggcaaggtgaaaagcacgctcctgcgaggcgcggattggtcaacttaaaagattgtatcgaggcagacgatttcggtggctcaactagcggggggtaacggagcaagatggttattcctaggatagaattgcgaagcgtatagtggtaggtatagatggaactagtcatacgaaccctaggtctaccccttggctcgaattcgcagtaccggcgcgcaacgacaaagggaggtgtgtgggtgtactactcttacctctctccnnnaaaccgtgaggataactttgcggatacccaacttgcagtgttttcattgaaacctaaaaggtgttccgagaaataccaacaatgaagggttgttttgttaaacatattttataatgattagaatgagtgagtgtgcgaaacgcatcttaaaacacagtactaacttggttgcgtctttaacacgaacgcctatcatagacaaacctttgtatccaccgcataacaaggccggctgtaccccctgctaaaaattgagcaccgagacattcacctacgaccactcatttggtccaaatgagtcggatcatctgtgtgggttcaagggtctaattgtccaagcgtgcgatcatggagtactgncaaagggttggtgttgggaaacgaatgggacgaactgtcagtctggcaaaaagcgtggctggagagtgacatggggcagtatcctattggctatacgaggattgaactcagaggatgcgaagtgacaagaggcacagtagatcgggatccagtgtgtagcgattaaggaacgataacaatttggtttgacggcgataagccggatgaattggcgcacgcgatcgggtgcccggtagagactaggtaatgggcatatcacagccggtacatccgtaaggcatgtaagtaataggtngttgggtttgcactgtgctctaaattcggctgaaaagctacatctttgtgaggcagatgaggtatagaggcggaacggagtaaacaatggacaagaatagtgagatccgaggctcgcgttgggaaggctgtgcccagctatccagtagtcgaccgggacgactttttggacggggtcccagtgcagcatgcgtggcggtgggaacgtgccgcgtgattgtgtcgggtcgtgacgaggtcgtctcttctgtggtgggcgtgacttccgcctctcagggagggtgctgacgcgctgtcgcacggacaaggcctcggtgagacaaatagtcaaaacagatcggaagggtacagtttgcagaagaggacgacgggcacataaggtaaaaaggtacgactaggcactgatctgtgagtgtccgccgcgtgggagggtagagggcgaaggcgccctaccgggcggttagttagaatgactggatcgatcaggatgagagactgcgggagagctgggctagtttgcaactggttatctatacgatgccgtgacgagagaaatcgtgcgaggaatgaacccagtggctacgagttgtgcgtacgggtgtaaaaatagaagcccaagaatagatttagacataaaggctgaccgtgagcagctgaaatcaaacagtacaagacaaaatggttggcgtaaaaacaccatgactcctggtttacttttaacatgatagctattgaagagtgcctgcaggtgtcctcggacggataaacaacatcacacgtacgcgctaactgggcgctgcctgaggtaagctcatcgccggacgtggggattgcggggggctcgatcgcctgagcctgcgtcagactggcattccgagacacatccggcgtagacgcgcgacctccggtgaagtccacggtcggcaggtaagtagtgtcttcccgctatgggttatcgtgagtacttcactctctcgcgcattgataccgcggcggtattatttatcgctcgatcagtgcggtgggccgactaccacgaagggcgaacccttgcgttctccgttatcgtctggcggatccggcgaacagaactcgtctgatgggcgttcgccttgcttggacagctaagcatctgtatgccgatcgagactaagaggaatcgcagttatgattcaatctagaatattttttgttttagtccgcgccgatggtcgtaggtacagtatcagacttttaatccccgaaattcgcaggcgtgactcggaacacataagccatgtgtggcaatccttgacccgtggagtccgggttggtttggaagggaggaatctcatgccatccctatagggggcggtactcaaaggaaccggtcgaagagagggaactagtaaatcttcaaagacgcaatatgtgaaaggtttatggggagagggctgtttgcgggtcttagttgacgagcaattagtacgttgtttttattgtagttgtcgtggtttgacgtcgacgaggttttaaatagaagaaaccactgggacgagagagtcagagcacttggccgacggcatgctaacaaacatcgtttggtaaacctggttgaatatatggcctcttcaatggctaccgaggattggtacgaatggtggagcttgctatccggtattggtaacctgctatggacgccgagtaaaacgaagtgagacagccacctgtggggtaaatgatcgctgaagcccattatgacaggggctacgaccaaactcggagcgtatgacagcattctgacaacgcttcttcacgaaatgcgattttccacccccgagtgcctccacagttatcaattcgcgattgcacagctcaacgtcccaaatcttgttacatcgttggtcgatatccgtgctataatcccgggtaaaccgcgggaccttccgttggaagtcccttgcgcccccagcgttggttgtgtgtagttaaatactcgccnnnnnnnnnnnnnnnnnnnnnnnnnnnnnnnnnnnnnnnnnnnnnnnnnnnctcctgtgtagatgctagtcgaattaacacttagtcccagttgtctttggtaatatcgttcattccacggccctcacttagtccaatgtgtaaccggacgttcgcatacttttctgtgcaaccacgttgccgctcatcgaaactggaacgagtatagtaaatacactgcgccagtcgagtttgctcctttgtggatccggcatcagttctccactttcctatctattgataactgtattacttccccctcttattctgttcttccctgacttccgtgctgctactctgctcttactctcnnnnnnnnnntattgcttcctccaaagcaggaatacgtagtatataacatcaccccttgtccttgccatacccagggcatccatcatactttgcggcataccgggcccatcgaccccccgcctcggctgccnnnnnggtagcgagttttgtgaacggccattctgtatctcaatttaacaagcctctgaagaaaggannnnnnnnnnnnntttgtgtgggggataagtattcctggtcgaggaatcaacttgcgtcgccattgtgaaatatgggagtacagcggacgaaatagtagggcggactagtcaacctccctagccagagtgcactgaacctctaccgataacgacgacactgagcgtccgcgcctggcagaaacgggcagttgtgggaagagacgggcggggataatgcgatggatccgtggggggcggtgggcacgcgtgcgattcgggggaggagacttctcacaccgaagcgcaaatacggccccgctccccgcgcctccgtccgcacgccttcctaccgatgcctacagcccgaagttggcaacttcggatcgccgcccgcccgaagcacgtggcgacagtggctctatcccatgaggcacgagccacccaccacactgctcatagatcgaatactttgacgcatggggcacaatttgataacacacataggttatttagaatatatcaccgaaagtgcggctagagacttggccatgagaggggaaaaagcaatatttactcgaagtgataattcgcacgaaataaataatgaacaaaaaggagtggttggccgcttttatgtggtacgttcttgccgttgatacatgggtatgacgtactgcggaaggcgtggtcctggctgtagtcatgcgcgacactctcttgtttagtatagtttgaagcgacggctgaaaactgaccctgcttctgcttacttgggcgactatctgtaacggttacggggatagggctatgatacgaagattgttgtgggtgcgtcagtagacgttgtatatgtgacggtatcgcacggaagtgttcgacggggtagatggctcgcgacagactacggcggaattcacgggctattataggtgcgagggaaggtaacccccgttggggggcggtaaggcgaagtaatccctcattaaaaggtgcaggtaggagtacctataaggagcatccgagtaacttgagcaccggttggagtgtaatggtgagcagggctagtgttccctagcaagggacgggacgacaccgcgtcggagggtggatctgaatcggcctgggtagttgggggaggggtgtgtgtgcgacgcggacaagggaaggagcgtgtgagtaactgctggtgatgtgcgcggggcccctgggtgtgatcggcggggtgtagatcgttactggtagatgtagtaagtagggggtggatttggtatcctctaacagatagggcactctactctagcctatatcggttggttgtaacacgttggtcgacccgccttgtcgtgacttgtatc--gactaggctgacccatgggttcccacccacgccgggaagagatcaatggtctgcggtgcgcagctggggcgcgtgcgagcggcaggtctaccgatttacaattacgaaaaataaaaaaggagagactgcggcatcagggtgtaacacagacgagttagctcattacaccagagaatggcccctcgtatgggacgctgatgctcgtaccgaggggatctaatggcgcgcataagtgaggtagcgctgcgtttactgttttgagagtacctgccttcgtctcaaaagaagtgagtatgcaggtcggagggagctcgtaatgcttttcccgacttccttgatataaaggtggtctccagttctgcagacagcaaacaaagtacaccacggaggcgcggtnnnnnnnnnnnnnncggccctcgctatcctgcgcccacggtagactaagtgtaccttccgtctgcaaaccagcgcaggaacgacgatcatcgggatagctcaaacgtcaccgagacaacactagagccggaccctgcagagccggtcgtcacgcaggggatcgaacgaccagggtgtgaaacttttaagtggggcgtttgaagggcgtcctccgaccatatcagaacgcctccggcccttggaccacgagcgctaggggtcagtgtcgcacgcaagggcaactcttgcatcttgcactagtacgtggtgtatagaattcggccgtaggatgctttagacccggccgacgtaatatccggcgggtgtcaggcagtgacgtgaggtgccataccggctgaagaggtactctctgaaatggtttggggcccaccggggatgcgcgatacgagatacactaaacgcaatgaggcgaaagatagtagactacagtttgttcgattagttgttctgtcagaacacggtggccgtatacaagaacggagggctggttgactgacgaggtgaactccggccgctgccatgttcagtgggggggaatactggaagcccagggcagcaggagggacccaggttcagtgggccccatagctcgctttttttacagacgtaccgctacccgtgccgagtccctgcggtgtcatgttcaaaatcacatttgctaatcatgccggacccctgatgaccctcctcagcgtccataagccgtcggctataaacgagaaccccgcccttgggaagtcccccaaaccctgctataagacagctttcactactgtctctatacataccctcctttaccggccattacgcactcttgacgccttcgtatgggaccttgtccgtaactcttctgttcagggacgagtcatcgtaagtctgtggtccccaactcatcagcagcccaacccggttttacaaaaaaagctctaccactctctaagacgacgcgctacatcgcctcggggccatcgcggcggcgtcacatccctacagcacggtccgactaccgcccattcgttcctgcgctcgatacgctcctgcaactaccccctaatttgggtcagtcagattggacgcgggtcagttgcgggagatagtgtccggtccggctagaatagagactggcaaagcgagtgagagatattgacttattactgtttattagatggcaccactgctgatagacctgcttggcccgccctcgtatcacgagcagggcgacgtaaatggtggggcacgcgtttcgaggcggcgccacaacggatggggttcaatatttaacaaaatacagcggggcattggcaggatgaagtagcatatgataactttttccgatcgtttaaccgtcgcgttgaattatcccctagtcacctgtttccagagcccatgcctactgtatggggcgcggcgaggagatggtaggccgttaagcggcctcgcgagaagcatgaccccgagcgagcaaagacttaaagccgtcagacggcctgtgcggcagtgtgagggcggttttcagggtcgcatgtctgcaacaatgcctgcgtctgaaccgtgggaagagatcgttcagcagggagggggttattgtgacagtcaagaatggctcaaaatgtaatgccggtcgggaggaattggttaaagccaaacggggagaaccgaggtaaataggagtcgacatatcaagaggaacgcgtcatcttgagcaaggattgcgtaggtcatggtcaggggaaaaggacacgagtggagcgcatttggcaccccctggtactggcgacacgggtgggcgcacgacgctcgctagaccagcctatgaacgacgaccccagagggaccgcgcggtgcaggccggatgtatcacaatggacgatattaacggtggtagtttggagaaggcgaaaggggagcgatactaaatagcgctcatgagcgcgaggtaaggcgggcatcgagcagaggacggaatcctcgtgtctgaggcggtgtgaggatggggctgagggggagtacgagactcaatgaattaagcgcagggagtttcagacgataaaaagttgattgattcgtgaggcggcaatcaagatcaaattcagggagttagcatgctaccggaggggaaatcgtcaagacggagtgtcgactcggtacatgcttcaggaccaccttgtctagccttggcttggacggagtctgtagtgcatcgcaggatgcaagtcagggggtccaaccacagtagagacagtattgtattatgatannnnnnnnnnnnnnnnnnnnactcaagaaggagcaaagaacggaaaagcaagcacggtaaggatgagagtaaaacgaaaggagcagacgacggggaacatcttaaatagacacgacattctgaggccaaaacggaagtggaganngtttgttaacgattatgttgagcgctttagcggcgttacctgcgtttgatcagattataaggcgtgcttttggcgagccctgctactcaggtgccatgcgagacgtccgtgccggtgcgcggcgtgtagaggggggtaatcagcggtcgcactgtcgaactcgaagcgccaacgcataacgtgtgaggcgaccggctgacgcctgggtaaggaacgatgacacccttggttcggtgggcgaaaacgttctataacatgtttgaactggctaccacgctaatacgaacgagccgtgctaagaggccgctgatacgccgggttgaccttgaatcggcggcgattgcgaattttaccagaatcagagtcagtacgaggggtgacgggccgggaacgagccgggaaagtgagatgctcggcaacttggcgcaaggaggaacagggaaagaggagcgttgccggagacccagtacggcatgatagtggcgaacaccatgcagtagtgtcgaaggcgaggtcaagcgaaagcctccctctatttcggttatccatgtttaccgccgtcgggttctagactagcgctaccgcacctagcgtccccttgcggcttaccatcacaccgcgctagacggcttcgtagtatcaaggcgacagacggcaccaattgagatcggaagggatcacgacggttagataagacgttaatgccgcgtaaacacaagccgagagaacacgtgatacaaacagaaacgggtccgn-------------------------------------------------------------------------------------------------------------------------------------------------------------------------------------------------------------------------------------------------------------aagctgttttgaaaagatccgtcgcgctatgcgagtggaggcgttcctcctccctccagtctcacacttgccggtctgtttatgcatggcacgtggtcccgtacggccgggatactcgatacagcttcaacagatcccgaggttagattagcagccagaatgatagcggcgagaacacttgcagttcactagttgcttgaagtaacatggaacctcggggacccgacaaaaggggtggtccgtaaagtgactgcacttccgagcaggctgataagattctcagaaatagtcgtcgtgacgacagctagtctgggtcctggatagacttccataatggatcgagacatggcctggttcatgcgaaccacaagtcagttaggatcagggctgaatggcgggtgcgtggagaatcaacggtaggcatttcccagcgacccctcccaagggagcgattaagtgggagcgagctcagtattttcatacgggttcccaggctggaggttcgatggaatggctgccgaacgaggaaacgaaggacagtgtgagtgataagagtagagccagcgtagtggggaggggtacaagtcggtgctgggtgacacacgagactttaccaccgtgacccgacgggggtctctccggagtgtggttagacgtaacggaacagcacagaaaattaaaacaaagtgtattgtgaacaccggcttagtagattggtcatcaattaccacagctgannnnnnnnnnnnaaatggtgagaagtgcagtgtgagtgtcagccggtgaatattgtacaagattagctcgggggtccaaagtctattacacagacttcatgcatctcccacaacaggatggacattagagcgcagtcagagtatttagtgagacacatggggcgcgtcagaggtcgcgcaaagagagtggagaccaggagaggttgtcgaagagtacagccccgagatcagggagagaaatacggaggcaatacaagtgccggttgcgatgctggacgaaaagaacaaaatcggtgcacatatatgtataagtcatgcggtttaccacaaagtcttagggaagtgaacgcccacgtagccgtagacggctagaagtgagcgctacccggagctggtcgccacacggggatagaagaatccacgccaagactcgcggacggcgttatgcgattcctcagcgccaaagtctggtaccgactctttggactgatgaggggataatgattatttctgcaggggtcatatacgaggacaggcggacaagggagagagggaccgagaataagggtagccgcgcatgtgctgacccgggtggtgcgaacggagcacgtgcaggcgggggggtatccccggagagctacagcaacactttgaaaggttattgggcgccggcagccccgaaacgccgccaagtctactcgcctcggcggcagcacggttgtgagcatttcaaagccgagcaggtctgtgtacgaaatgagatagttccgggggtggttcctggccgccgtgtgcttaggtagcgagtcacggctgcaacggacccacgcccgttttaagcaagagccgcttgcaagcgcagcacctcaccgggtttgctaatacttattagcttctgatccaactcgttggaggtagtactcccctccaaacacaacctcgatctcacccgagcacggccacgcccttctttcctcgctagagcgtaaacagcgtcactccaatgccgcttcatggagtatttgcgactgctccatcagcctggtgcggggtgcatccggaccgtaagactccacgcgaaaatcactactgcccgaatctaatactagctggcctcttctccttcgtgcgtggatcgtgcatcggccgtgttggagacgcaacgtggcacttctgagttacttcttccctcaagtgcgccgaccacgcagggccttccacgttatacccaggttctattaactttctcaagccacatcatgcgttctatgaactacgtgcgccgtatagcaaagacagttttctagtttgcaggtggaaccaagagaacaggcagattgctacaatgattccgtcagtcaagttgagttagatgtgaacggggtgtagtgacagcggcggatactgaaatgctagtatgtgcgcggtagaaattttccctggcttagctcaggcagatagaaactagtggacccacaccatggcctcaggagtggcgatttgggggctaggggctgtcgttatcaggcgagtagacgaagaaagcgccataagtcgacgccggtgcgcaaaaggaggggaagagaaacaatgggaccccgaaccaattcaactggcgaaggatgatagctcgattcgctaacgatcatcaaagcgtgcaccgcgaccacgtactacatgcgggtaacgctgatggttcgtgagattggtaggattcttggtgccgggagaggatactgaacaactaggggatagttagcccgacatctcgcggagaagatcggggggggatggcaaacacttgaccgggcaaagtgctggctgcctgcgtgaccggcggaagaacttcgcaagagggtttcctaccgtgttggtcttcacttctttaagagtagccctggccagccccccgcgaaatatagctcggtatggattggaggtccatgggaaggagctcaggacgggcggcggcctgagtgactcgttggaatgggacggggaaaagacaatagaaaccacgtggggggggattctaaggcacacacccaggtacaacaggtagaggactcagcgagcgatcaaccacaagtatggtcgtccgaagagagatgcgagcttccggatccatttaggatttttttcacacgagattgggaagccaggtccttttagcactagacaactgacggagtggcacagactattcgcgtctatacacaacgaccgcccccacaccgtccacgcccatccaacacttcaataatatcggannnnnnnnnnnnnnnnnnnnnnnnnnnnnnnnnnnnnnnnnnnnnnnnnnnnnnnnnnnggaaagtctctcccgtgcgatggatgacactgtccctcttagcggtccgaggtgaacacttgagtctgatcccctcaggaacggaggatcaaggagcgatacttatcgcagggctagcccgttggccaaagctctaggttgcagtggaaatgcaaccggtcagttctccgctcaggtcctgctccgcgcagacagctccacctcttacttaatanngtacttatgattaacctagcatca--ctg-ttttttgttgtttcgctatcgatacacgtaggagcccgctgcgactagactttcgttggagcatcggcatgcacttaccagaggtcgccgtttgattcattaggtgtcaccagccttcaccaagcccccggagcttctctcggggttttaagtgacatgtcgcaagacaccacaaacaaaccgtcgcgatggttttgatgtatcaataagggaccgggttgccatcgtgttctctcttttttaggtcagctcccgaactatacggccgtccttgcgcactaggccttctggcacacccgtccaagtctccaagagcacaggtaacctccgccttcacgacgtccctcctgccccataacgtcacgctccaaaatccacagctgcaggggacaggaacttttgcaattaagggggggcggatctgccccgcgaaagcgcctgtaagaatgccatccgaccgtcaggcttatccgcagtctcccaccgggcgtgtgatcatgttacaccaggggcgcaatggctttgccccttcacacgacactccaccggaatgggcctagtgcggcagatagtgttaatatgcacgcgcagttgtgcaccccctaaactcaccgaactgggccgaaacgctggaagccttcccatcgccacatattcccgctccacttcgttccacgcgtgcctagttattctcgtaatgcccgtcagggcgtcttagtactcatccggtgcccgaccgatgggatcacaccaagcgcgacatcttcagtcttcccctagctccatcccctcacacatatttgctnnnggcaggcaaagtcattactcgccgcgtgttgtaggttgggatagggtaggtagccaggtattgttacatttagttagtagacatagtttcaaggggagaaaatgagacggaggaactctgatagagaaagtaatacggtatgcggggcaagcagacgctcgcgatccccgatggctcgtcgtgcgtaacccgatcgtggatgggcagtaatccaagctcagttaggcttattgtttcgatttctaagtactggggtgggagaccattttccttcgaataatcgcctaggggagcctcgcgacccttgcgcctctcaaacaatatacgagaatgtcacggtttcctcaacggccttacgctccgtagcgtcctcactctagaatgatacggttcgctgctataggcccgcacaaagccttccctatgtggttggtcaatacatccggtccctgtgttgcgtggccggagtactaatcacgacaggtgttgcagggttagaaaggacctcttatcgggtcactggccctccaccgactactcccagggcgcggcacaggtccgtcgtcttacgaacttcactcgaccacctattaaatgtactccgataggggcttactgtcgagacctacctacttttcagtgtttccacgtgcaattctagagggaggatactactcgcgaacaagcgataaatactcgaaatcgtgttataaagagggaacgtgttcttgtggctggtagtggtagagtttgtgttctccaatttcaagcggggcctcgctcgcggcgagcaaattgcgcttgtagatatctgcggtacacgttacgtagcttggttcgacttggcggcaagttggtcggatgaagtccccgaaacctgcataatagggagtagggtggtgaacatgataaattaggccataggggcgccacgcgcctctcaatggcactggttcctattggagtaaattgccacgcaatttatggagcgagggctgaaacggttcgtcgacatggcgaaaacttaagacggccctaagtagtgtcggcgcaatgagaattatgccgcgcaggntctcgagcaatgctccgatatcagggcgtgcgtgaaggagaagggcgacaagatgataggcaaatctcgatataccgatactggatttaagtgagtacaaggatgcaaagtgcggaggccttgcccgcccggtgctacactttccgagacgtcagactcacttacctcccgcctcgtcgcgccacgtcgggggctcaggtaccccctcgacttcatgaaccaccaaccggcagccgccttcgatgtcccgctctgcagtcttgaaggcccgcccgactgccgcgcactcaccgcgcagagggcctctacaagttgtcgccgctgggacggacctccaagctggccggcactcttcccgcgatctgtaacccttgcaccaacagcctcaagcgggcccccccgccgctggcgtcacgatcacctgtaatcgtttgtagaagtggggaataattggtagccaaggtgctcgagctgggcactcacgctacgccacgcacgtaaaagaccgcctcgtacgcatgttgcgcaggagggtgtacgcgtgtatgcagactactatgctgtgactatattctggatgatagaacaccactgcctgaatgactcctgtacaactggcgggcagcccagtctaagaaggacgttctcaacagacggagccgtcgnnnnnnnnnncgggttactggggtgtcctcctatgtaaaggcgggggggaggggttgggaatagagcccgagggggcaccagagaggcctgaaacaagagaggaagtaaatgacgggacgacgggcagaaaaaggtaggacgaatgacagtgggcggaggctgaatgaaattgatcaacgtacgggagacaggttgatcaaagtgtaactcaaatgatgtgttagtattcggggtgctgacgagtagaggggtttcacagcaggcggcgggacggcataccgagccatcctgcagcaggggggcatcatacatagagtgtgcggtaaagcagagtaggaggtctgccgcagttcacccaagacgttagagggccgaaccgggactatgcattgcgccaccctccgaggcgactgatagcctcagggcccaggctcattacggtatttcccagcccaccggccgggcggtgctgagaggcggagggcgattgccttcgtgggtctaaccgaagaacgtcgcccggaacgccgtactgtaagatcaaaacctcagacctcctattagtagaccacgggatgggaagccgcggagcggagcagcatggggcacagagtggtacgcttgagcggggttgcttagccaaattgcactatttgcgcgaatggcgcaagcaccacacacatgggcacagactttgacagcattaagcggaattccaaggactgcgctgttcagactcgtaggggaagaaatgcccagagatggccggctcggaccgaggaagccagggacaggcataccataactcatctacactattgcatcctgtctcacagcgctctccgaccgagtgacaccaggatgaacgtgattgacggatataatcgcatactagtcaaccgataaagcgtgccggcggttgatgcatattgcaggatgtctaaagcttgacctccgtcggaactgcgagtcggctaaagcaggtcaggctaagtagcagcgtctcatggctctcggatatctcgtttacagtgcccaggcaaccggtcagaggcctacggacaggggttcctgtgaggaccctttccgatcgactcaaccgactcgcctcagatgcggcgtagagcaagagcagaggagctcatctcatagacctgccaaggccactgagctcagctcaatgatctagctctgaataagagcgctgagcaagggcttttcactgcgatgggatggagaatcacgtggtactctgggagggcaattatcaggctttgtcttagaaacgacccagcgtccatgcggctacacaaaggtcgcaataggtgaagggtatatgaggactcgtacggatacgggaacaggttatgccgaaaaatactagaccgtccgctcctaagaacaatgcgaaggcagtgagcttcagtgattgcttaaagcactttggccgccgtcgctagagcgctaggatcagccctgagagagcgaccgaaattcgactgcggcaggggcatgtgaagggcgaagtccaggtgaacttgaatccgaattatgtacaatgggacttagtttggtgattttcttaggttaagactcaggacgcgtgtttcattaagatctagtacggtataatacgtagtcacgcctcgcggatgtggatgatgagtgttagtagtgtcaccatgcaagtgtcaaaacaatcgatacattgatacagggttgattctcggggagccgctcatacaacacgttcaaccagaaataggttggctcccgcgccgtcaaggaggggacaggacgttccggtctgaggagcgggcatgactacaggagctagccccgggagctaggggggcggggacgggaatgaacgggctggtgagagaggccgacaggtgtcagtccccggcgcacgtcggtctgctgctagagagcctggcgctcccagtcgttatatgtggtgcgccgctcctgcgaccgcgacagtggtgacgccctcaccagctgcgcgttaaatctcggcgaatgggggtagtgccgggcaccgcggcttcagacgcctggacggattcgaggaggtgcagcggtacgaggaaagtagatggctcgaaacggttaccgaggcccgggttaagcctgtgag--ttcgaatggcgtgaagggaaccagaggccgagtcgcggggtgaccactgattagtccgtaaaagagcgagagtcaggacgctgagtagccaaaggccgctcctggcgacacaagtttcatccgcctccccctcccctgagaggacttgacctgcggaagacggccgggtccgcagtatggatacggggagagattcaacggagcaaggcactccgcgcttctgtgcggatcgaaagcgtagggtttccatgggaactgatggacaccgaagggtaagagcctccgcttaataggagcgccttggatccttacaacaggttaccttcagagggaaaagtcgtagacatacaacttcatattcggggaatcacgcaaaaaagggtagcgatgtcggatcctgacggatgtggaacgggcctgcagttggaggtttggtatattagatggtaacgtctaatagcattactgttggaaccgcgcttacgacccggcaccccgtaaggagagaaagaacgagagtaactttaagtcggccagcacgtgtgacgtctagcctccctaggattgcggctttccctgtacggtgtatttctgtcatgagcacgaccaccagtggcagcgtgcaacgcgcagatcccggcnnnnnnncgtccaaggagccttaatatggggcttgccagacgggtgaaccccccattgcgggggtaagcgtgacattggaaagacacacatgcgttaagaagaccgacgatctttcgcttccggaactggtacaattgcgggattcaataaggtcgccaaaatactaatatgggagcgtacagcaaactcaatagcatatgggacagcgtccaagaaatgcggaagacgagggtggtcgcggcgattaacgcgcgtaagtctgcatgcggggtggatactcccccttgcggagaatgacccgaccgacatgaacgccacagcacgtgtaagggagacaaactctgttcgtagtatatgaaattctgagccaccaacctatatcttaaattcgtatgcaacgaaatgtcctcggcaggcgcggaagtgtggggcgttgtagggagcctggcgacagagagtgcgcggtgctctaaggctttcagcttttccagtcgctcgcaccgcgcggcggtgggggagagagagagggggggccggcgctttgaaagtatccgggggggaggatggtaggatggcgtagtgtcaccaaggccaaagcatcagcaagaacacttttgataatccaccttcaccagggatatcttatccacccggttcatatgcgcgttcacacattagtacagttgtcacggtgcgaacggtgtagaacagccggtccagtcctagcagcgctcgttgcgtaactgcagccttgggtccgggactagcaagtcgccttagacagaggctctgaaaggctgataagtagacaagataggggcagagaactgtcagatctataacgcgagaaggttataacttacaagccggaccgttccaacaggtaggacnnnttgttaataaagccatcgctaacgctatgtaaatcttgtgacctaaccggcaggatggagtcgtggtcagtgcgagccctgagaccgagccgcggagtacgacagatcgggggaggagtatattcgtagcctgatcacagtgatcccggtcccgcccatggaggcgacagtccacggacgaagaatacggaccacatctgagatcaaagggttcgggggcagtggccacgagagggcgaatcgatcgccatgggccgaggagggcgggccgcagacgaggctcggttgggaggtctgtagcgcgcggggagagggcaggattttcgcccggaggaacgaggcgcttagggacgcaattaggcaggcgacgtagatgggccggaaactaggggagcctcaagctagaggcgacgatctctaggagacggcgagattggtgggaacgttgcgcgacgtgacactcgtgcgcgagggtccggtttcccgtataggcgggcgtccctgaggagtcttggggaaagaaggggatatgcaacgccgtgaggagcgtttaaaggcaaattgtgtcccaatgtgattatcggcggacttgccggagtgtgactgagcggaggggccgcagggaatagaccaagcggcagattacgggcaatagagggataactaagacggtcgtggcgataaggaggacagcacaagtatggcactgacgcaaactcgagggaggacgcaaatgaccgtatgattgacacatctatgggctctactgcgcactgtaatgcagggacagttcgagagatgctcgcaatgcaggggagtaggcgtgtactgaacgcagacacaccataaatacgctatggtaacatgcgttcgaacttaatatatctaacttctagattcactcagaccagccgccaccggtaaatggagtgctttgtgacgaacacaagactgttactagccgtgaacgtcgctgtcaagttaccctccctgattccgatgtcttttttggcttctcctcaaataaatcacggtccaccaatatatacatgtttagaccatatcgttaatcaatccgacttgcgtgcctcatacgcaagctccccttcattaactttcttgcttcttacacctctggtacacgctagtcactacgtccctgcgcgtactatacagttcgtgaaaacatcagcatgcaaaaactctccggatcatgaatacactcgggaaaggtctaccagcctagtaaaaatccgggagggcttagcgtctaccagtgagtacaggagtgacgagccgaaaggcgtaacgtcctagtggaccgcgccggattcgcgtggctctcccggtaaatgtaactcaacagggcgcatccgggcagacggaggccgagactggtgattgaacttctgtattaattacgcgctcatctttcaagtgatccacgccaagaggagcgccggcggggcagaggagtctgatgccaggcgtacaatattatgcgggacccgtctcccgcgcgaagctcgaacggaaggtcgaagcgtcggggccatgtgaataaccaatttcgtgcacccgtcagccggggttacgcgttaatcctagagtcaggaagtcccttcagggtaggttatgggcgtcggcccgccagccgatctcctaggtcgagccgacttagcgctggctgacgagtgacctttagtattgccagtggggccgccgttgtcagagggtcgggcaccaaagagacaatcaggagtacgagggagggctcgaatgatgccaggggtagtcaaacaacagagaccgacttaaggggcgaagccaagatatacgcgacagggcacgtgttgcgtagcggagacctacgctctatgctagctaggagatctacattgcnnnngcaaaagnnnnntgaacaatccaaagccctatccatgagtactcctaatgccggtacgttgggcgacgggatgcggagttggcagagcgacagttgcaatggggtaaggtaatggagatgcctcgatgactgtggaaaataacacttaa-gaatggaggagctccgaaagtagagacagaacacgcatctgggataagagaaaaccaaaagtataagagtgtttacgtggctgatttgcgagcgggggcgcgtggagggccgggccgttccacggctgatggtcggagaagacgtatttacttccttacaagctttttcgctcgtaagggcagggccaaggcaacccgtccacccaaccttacggaatttctctgttaactttctgtataatgttgtattagatatcattggaacaagcgccacgttcattggatgtggtagaggcgagcatatagaaagtggcaatcgatccatgttgtggtaattatatagggagaactctttatgagtagtcgacggcggttttgtgtgaagacatactttcggagaagtgaaatgcgaagatatatgatcgggagggggccacggtgtcgtgaatatttctcagtagaataagtggcgaaacaacattctaagcgaagcaaacagtgagatcaatattcggctttgtaagaaagagcataagaaaggtacgagggagtgcacagtcatcgtttatattgaagtcatacgtataggatcaaagggggtcaatttgacctcatggaattaaagggtactggtgagaatggcgatggtcggcgagatcaaggcgacgcagccagagtgctagcggctaagggagaggaaggggggtggtttataagtcagcacatgggtggagaggtagtgggctagagcctgtgagaggtggaccgtagcgctattggtttatctagtccacaataccggctacaatttcccgctcgttgaagggtcaactcgtccagcgtttcgccttgctgagtatcacgaaactaaggaggcatgagtgatgcaccttttttggcacggccgacgtgtcgccgagtagggggaggtgattgacattctggattgtatatggtctaagaagccacgagatgtagctgagggatagtgaattgaacaaactatgcgtacggccaggcactgcaatcagaatgagtatttatgtctctcgttgtatttcacataacttaggcgggaccctagttgggactcaggaagaaacgattagagacaaacaataacacggaattatgcctctgagctaggcaatcagatcaactgcgaatgtgcagcagcagggttcagaccccgtttctgcacgaggagataccatgaagtgtggtggtatcgatttccgatatttcggtacaaggttgaagatatgctatcggtcagaggagtcgaggctcggacggtttggggaaacaaggttggagggcgtcgaaagcaagcaactcttaggagtgggtaagataagagggcgagtacctattgcaaaggcctgatcggtgcatagcttgattctacacagtgtcaagattaaaggtaggggagggacgacatggtctagagtaggacgactaattgacaaaacaacagatagatggggcgaatctggcacaaagatcggactaaggcattaaactgcgtcagcagtagtacctcagagcgagaattggaacatgcagggaggttcaggagtccctgcccgagaggtgattggaggggttcgcagccgtgcgttgacataatatccaacgaaggactgtcttaggaggagcaaatacgttaggtggcatgaaatcaggcggcaggtagtctaaggggtgcgacagatcgggtagacgctgccttaaggagcggagcgctctctaggtatgcgggaaggccattacataacgcggttcactgagctaggtcggactgggtgtatgggaccaccatttgtatttgagtctgccacattctagtcaagggctacggagacagcattgatggtctacttcaacgcgcccgccgaaagcatgcctctatccggcgcacacgctcaatgacattaagggcctcacaaacgggtgtttaagagacataaagagccatcgaaattggacatctgagacgggtagagtgggtcgactcagatctgttgagaaccggcggtcgggttaatgggaggattgggttttgcacgacggtgctcgcggaatcaacagaggaacaaaagtggttatcacctctggcttgcgcttgaccgggagccggctatgtcggttcggttccacgccaactatgacgacagttctcacccatccagtgccgtcggaagacgctgcaactccggaatcatggcagtggcaacaacaggcccgcaagattaaacgtgtcatggtagatagggaggtgtataacgtgtggtcgatgtgaaagcacacttgtaaaggtacggattcccataggaatatttccgagctgtatcaattaaggggctttacagagtttgaggatgtgggaatcaggtgtgcgatcgtgccgggtaccggataaaaaagtccgtggagagggtctctccgatgaggaggagagcaattactcacatggttgaggtggctggcggaactgattgttataatatgtatgtcgatgttagaagagatgaggccgcagggaannnnngcttaaccagcaaggaagaggtactaggcgcatccgggcgaggaagacacggatatttctattttctgttctcgatgttactggtgtagacgtgcggggtgtcaaatgtggtactaaggggcggacgctgcgcttttttagggagtcgcgcaaaaggtccagctttccccgttcgagggctttgggcgtgacgccacattatggggcgtcatctcgcgtctcagcaaacgcaatacccatatgccgtagtacggtcccgcacccacgggctgaatgcgtggtgtggccccgggtgatagcttttcttgcgtaccgttcagtttctttccataggttatctttctggtgacgcacaatgttccctaaatatacccagcagacagctaggcgagggcctttggctatatcgtcacggcagcgagattctgcgaggactcagggatctccgtgagttataggacagcccatggcggagacatcggcatgactgagatggggaccgatgcacgcgcgtcacgcaaccccgggtgttagttgctgccgactacgagcatcccgcgcgaaggttttgctgattccgggtgcagcacagtgtattgagagaacttacggtgcgggctcggnnnnnnnnnnnnnnnnntagttactgcgacgcccccccactctgagggggcttgcggagttcaaagggttgcaggttgtgatcactggtctaactcctccaataagctctcagcgacgaaaatagagttatgcaaagggctggaggtggtgtacatgttaaacatatatgtgtgatacgatacagagaggagaaacagtgggggctacgctgctaacgggggagctggcatgccactcggatcctaatgtgtttagtttcacgggggaatcgccgtagtttgatttgagaaaaaggggccgcgatgcgagtgtgttccgcgaaggatgtgcgtaggcgtatttgttaaagaggcaatgtcgatgtggatgagctcgctgcccagctagccaaatggcgagaggaatagtccggtgcagcgttagtgcatttaggacaactagcgcagcgtaaaatacggcgatccttcatggcatgaatcgcggcgggttggaaccgtatcggtctcaaaagacaaggcagagaagcaagatttttcagaagatgaaattgaatctgtattgtagctaatcactggaatcgaaaactgtactatggagagaatgacagtagattccgcggtcgttaactgaagatcgccagggccagcagatgttgtgatatgattgcatccactagtggagcgctgaagtacagtgcgcgttttagtgaggcgccagggggaggaggaagcacatgcgataacggtccaacttgaccgagaggacacaagatttgacgtatggtccactgaactgcggcgaggatgcttttacccgtatggaggtagtcagtcgaggggtttcctgtacagggtgttaacagactccaggtcgctacactgagatggatttaactgcagcagcgctgaactgaaggcgcaggaacggaccaaaaacaacgttggctagaacctgatcggcctccacgcagctacaccggttccccggagtagagggcgagcgcagttgcccatgaccgcacaaattgtgaccgtacgaggggtctgtaataggatcgctatgcgtagcgtcggcgggtctaatcactgcatcttagtctcttggtagctgtcaccgtcgcgtgccatcaacatggagttttactctccggcaacaatgtcgtgttccaatcgaggcagctaccgacgcccaagccgaccgcgtagattggcgcatacccatcctcccgcgtcgcaatcacggccaaagggcgggtgtttcatgtgctgccattagggctgccttatgaggggggaccggtgaagtgttgctaagctacatgtcccgcgccgcttgcgtacctgactatgtcctaataggtaacgatagggtagctgccacacggctca-ggactatgtactcctgacagagtgtcgnnatctggagagacgcgctacaatataggcgaaacgccaaccacacggaaggggtgtgggcgtcagcgagttgacagtgggcccatgaagacagggcccgtgcagcttctgactggttgcccaagggagggcgtgcaagggaacgaaggagggccagagtaggcgctcggagatcttgcggcggggggcgcagatgatcatttaactctcagaggaggggatgcagaaatacagtcgaagaagcgcgagaccggtagctggtataaatcgctgtcacgggcggatcgtccaagcgggcagtaggggaacggttgtacgagctcaatttgggctagccgaggtcgaaaaaagatgaatactgcgnttaccaagtcgagctgctcggtacgtaacgagctgctgaatagatcatatggggaattcccgttgaatcaacgtcttctccgcgtagtatgaaacctctcgtccctctacagtatgccgtccggccccccggctccaaaatttcctcgccgttcccccgaatgcccgcactgttgttggttcaccagcagcacccagggccgctggtacgggctgctcgaaaaggtccgttacgccccaccccgatctacgacctatgtctcatggcgtatgcagtagccggctgaccactttggacatctgctggcttcccgacgacattagcgtcattgagactgttgccggggtggcgttattgaacgaatacgcagtattagccgtgattatggcgtaccagaaggcgttcgacagatgagcagtgacccagttatgcggtcgctctaaacggccaatgggcacgcatgccgctccaggtccacggaagggcagggagtacggaggggggcagaggtgggcagggggcgtgggtccatcacagatattagtcgagaccgcggcgtccgtagacggaccggtagggccttccnnnnnnn---------------------------------------------nnnnnnnnnnnnnnnnnnnnnnnnnggaatggggcgagccgaggtgcctgtggacggcctgttcgaactggaaaacagcctcgacgcgctttaatcagacgtcgtcatcacggctgatccatttgcgactgtcgcggactcccgtcaccgctacatcctccgaacgcgtgcaccgaggttccgggactagtgctcgtcgtaccctgcagccgcttgatcaaggcccgtcgttcggagatgcgccaactgacgcacagctcctatgtgtcggatcgcctccttgcgctaaacgtattgagcgaggcg--ctcctgcccccgagccgcgccccctgagtcccctcgctgtttggctcgcccgtgtgcgccctctaaaggcggattttcttgtgagaccgctcctctgctcgtatgactccagcgtctagctccccctattcgaaaagttcctc--cccgacgaggcatggttccagttnnnnnnnnnnn-------nnnnnnnnnnnnnnnnggacgagtatgcaggtgggggtggaactacaggtggctgaggcaccagctgtctatcgagcgcgagggtgtgtcgagaagtgaaggtcgtcctcgcgtaagttcgtgttgaatagggtgagccagctgcatgaaagcaggagcctattttctatttgcgcttaggtgatagcgtttttcgctcacttactttattgtattctcagtagtcgggacagtaagtagtaagcaccctttacaggttgggaccccaggactaaagtgcgatagcgcaacgtgagctatcgggggactgcgnnnnnnnagcctacgaactatcatagggactccaattcgtaagacggaggagtattgctgagtaccgttgaaggaaaatgtgtaaaacgcgctgagccgcaagacatagaaagatgtgcgatagaggttgtaggatcgaggggggtcagaatagttgcgagattgctgggttggagcgtccctttggggcggggcgtattaggtgcaacgcaatgggaactagtatcgggagtgcacgcgcgcgctcggaggaagcgaggtctacccgggacgcaaggtatttagctctagagaagaagtgccagagccgactgattagtcagcgagcaacgcgcatagaggcacccctagtccataccccagtcactactcatattcacttcctccccctattagccaccgtgtattttcgacaatgtgattggcgtacccacccaaggattgggcaaggagggaaggggaggctcacaacctagcagctagaaggcctggcttctgacctgggactgcatcggccattagagggccaacgctggacgggacgcgaccgacctggcgcaaatgcacttggcgtagtcctacgcgaggagagctaccccgtgtgggtgtacggcggccggccagatgcacagtcggaggttccgctagcagtgctacgcggtggaaagttcgcgaggcgggctggataatgtggcggtagggacgcgctctccgcggggtcagtatagggtaatgtaagggtagacaactgcatgtggggggctccagatggccagttgcatcaataccaccacccatttagtggcacccgactaagtgtaacttggtcggcccgcggtatctcgcggtcgttgaataaccctcaaagcttcgtgactatttattcatcccgcaggggctaattccacacgcaaccccccatattccctcatcgctatattggtccccactaattatcactctctgctgccaagtcaatctcctgtcgttgactcatatactcaacactgccaattagtacgaggtgcaaaacattcaccttattgggcacttcttacgacccccgagaaccgttcacccggattggcatcagatttcacatcagccctacactgtagaatcgccttccgcctacgcaaccgatttgctgctttgtttcacacgaaatagtgcggccactctcgctaaggcgacccggtttttgcggccataggagcaggttttgaaccgttgggtgcactggtctggcatgaagatccggttagaaaataagcacgcattgtcgtctaagacgacgaagatcgcgctcaatttagagcgtagtggagaggtccgacgattgctagtttgccctacgtcggatcttcgctaccctctatatagaataattggagaagagtggtcagagaaggacttcttagctaccaaatgttccccaaagctaatctaccttagtcctctgtcgcaacgttcattactcctaggtacggagaccagtgacgcgacactggtgttgaaagtcatctatggtcttcgaacagcgttctttctgccctttggcttatcttaaacctgttatcatagatagcatcccactgaacctccttgcccgtctgaccgatcttccctagacaagtccccattgtaatggaggtcttaggcccctattgcgttggacggaacggcccatggcctccgtagatgcatatgattttccgtgtagattcgtccgcagccccaaccacccgtaagcagtcctaagcacctgcccacccggctctcgcacgcccttgggtctctgtcccgacgtttccaggaaagctgcgcgttcaccgcaggttcgctagcggacgccacgcctcagacacacgcgatccctctaccattttcagaggcctcggggctcatagtgtctttagaggattggcccggcgggccgggcgccctgtctgtgtgaacgtggccgagacaggaggagccaacagattcggctagatactgacgtggttagtatatggtgaggcgcgggcaataggggaataagagtgtatcgagggaagcaaaagtgcaagggcgcgccctctgttaccaccataccttgcatttccacggagacaactagggagctatgaacgctgggcataacaaatggtccgcacatccgtggagacactacgcggatcttcgatacgacggcaatccacagcacttagtccgttttacctgcacgcactgttacaagtcaacttagtgctacactgcgtgtcgcctagtcacaccgaaagccaccagtgaagcagcgccagaatacgggaagtcccattaggaaagttcattgggcttgctgtcaagcagggggactgatgataagaagagaggcgacgttatacgccgtcagatcctggtactgttcgagcagcgttggcaatctagtgttcaacgcaactatatagaaatcggagagctcggttgctggcaggtagggggtattcagcannnnnnnctacgaccagcatcagctcgttcaatgcgctgtcactcaacagccaatcgcaaccgcgcgaacagcatattcgagactacaggagcatgaggataatataggaatgcgtttcacagcctgacgcggagataacaattgaggcctaatacagattatcgagtcaaacataatatggcggtagtccggacgccacgggggacgatgggacgatcggagctgcaagtgtactgcagatagattctattatgtgctaagtaaccctcaaactgg---agggcgcagcccgcctgcactttggttagttcgtgggagttgcggtgagaaggtagcccatgcatggttctgcacccttacggtcgccaccttaccgtgccttctgcctaactataactttgatctcaagcgcttctaggtaggaacgacaagtgcttacagtcactctaaaaacatacaaacacgagtggtgttttctacattcgttgatatcatgttcaaaccatgttacccccagctacggggcgcgttcgtgaagctgtcatcgctactgtgaaactcgacaaggcatagaatgttagaactaatatctcatctaaacacagcctttgcttcatctaaaaccccattagcaagcaagtatggcggacgccggtccatgcaaagagttgcaccagccatcttcggcnnnnnnnnnnnttcgtagagggaagcgttgtcacagtttagctatcagtgacagctagcatttttccggatggatagacagccagcatgattcccaaccaacctagaatgagttaaaggatacggtagactcacaataacaaaaatctaccaatggcgatctcgcaaagaaccacgcccttgaaaaggcaggtagctaaaattcaatatattatggcatcctagcttcgaagtagtaaaattctcttctcaggtcgttcagagcaagttgggtggtactgattgggtataaggcgaaaccagcaggctaagagacggtcggcgagaggtgtgggtcggcggttcccaggagactcggaaacggtcctgtcgtttgagggcagaacgttcgaaagagtacaggcctgtcgcgagagaggtggtaccccggcggccctgggcaccaatcggatatagacaagtaggatacgcccactggacgttgaacgtaagacgagcgccctgtcggaaaggcggcgccgtagaaggcatatttttagcctgcccccaaaagaactgaatgggggcacggaagagagacgacaaacgaattgataatctcggagggcaggcggaaaaggtatagagactactcgttgagaatctgccatatcatgacgaacaagacccgcggacacagtaccccatctgtaaggcgggtaggtcttgaccgcctctgcgcatcaaatctaaatgaggagcgggttccgaggaatgcacgaatcagcagccagtttacaccaacggaagggttcggtannnnnnnnnnnnnnnnnnnnnnnnnnnnnnntagcgctagtagcaaccaaacagtgagtgcggtctattctaacgcagccgcacccatttctgggatagttgataatggaggctttgcaattagttcgaggtaagcttatagaatgcagtttggtcgtaccgtgtgctacccctgagggctgtacgggacaggccctccaggtaggttcgtgaacagtgtagccaaggggactagagcacctatgcgtgcatcggtgctcgaagggatgaggagcgtacagctcgcaaggggggcgcacaatggcggcaacgctaaataaggcgtgcggctgaatgcgtttatttggcaggccggggtccccgttacctacctccacaaatcacagcctgactaaggcctagatttactgcttgacggaccgatcctgcggcttgcagcaaccacaccgagaagtgtactctgagcctcaggaataatccccaaaccccgagccatggtcattaaccaactacatcacctccatctttacctataaacgggggtggggttgcattctcagtgcgcttagactgaattgggtcctagatctttccaaaatctttctacgttttttcaagagtcacttgccttacctgtgggaaaacgcatatatgagcacaagtgtccgcatactgttcccaccaacatcccgtggcggcacccggtttggccgtaaactcgcatgcaccctcaaatgttccgacagtacattacaacattacaacgccagattcgttaatacagctataggacgggctcatacagttcttagtcgtattaatgtacgtctatactatattattagtaggacggacttgtcatgggtcggctcttcggagtgggtacgaagtagaacactcatacgaaacgcatatagacaattgatcatggttcagtgctcgttgtcccctacgtcagctgaccggacatttaataaaagtcggctctcccgtcgcaaagtgttacctcaacgcagaacccgacaggcctttaaggggtcgatttgtgcgttgggaccgaagctcatgccacagcctcacttcgaggcttcaagctgcccccacctggcaagcggcgaaagcttgctgctgcgaccattctgataggatagtatacgcaacttctatcccattagggcccaaaagctggacgttgggactattacatannnggttataagttagtgggaggagccaattaaggattcagcaaatagttttagggattttgccaaaaaattatagtaaagaggtggtgcgtcagaaagcctgcggcgaacacaaacctagggggcgatggggagcctgagtaaaccagcgccttacgtatgatcttttattatcgactcaaagttgagtccggtccgtgatgaagggactggtgaagtcgaaaacgggcagccttgggacattaggggatacagggcgcctagcgggcggcactatgctgtcgccgctacggtttaggtactacggtagggcaccctacttgggcacgatcgtcctttgtgctggggggtgtccattcccccctttttatgtccgtaaatctggtatacaattttaattcaatcaccggtgcgtccgtttggctctgccgcgcgttttcactccaaaccttctgttagagccgtgcactcctaaaggtttgtctctcgtctgcagttagcggggcctagactatgtaagctattgcctccgcgctgcgtatcagctgtttcgcaaacacccgcggtagatgttcagagaggtcccaccgttgatcacggatcccgcgactgactgttcccagtcgcttgcctgtgcggttaacattactcacttctccggtggcaacaccccgctctgggtgggccacttagaggttggtcgggtgagaatgactaatccgggagtccgctaaaccatgatcatccatgtggcgcggtagcgccaagcaaagaaggaagttgcagcgcacggggttcacagaggttcactctatcccaatcgacgggccgagcgaatacaggtatcccaatgaccctaggtggtgtccccgccaccgttttatatcttatcgaccgactttcaacattgaacgcaaacaccgaatatcgactttcgctcggtcgcctccctcaagggcgggccgcgcgctaatgatgagcggcattccatactctg
[truncated: 15,755,902 more chars]
